# Supplementary material for: Hospital-derived antibody profiles of malaria patients in Southwest India
Source: Malar J. 2019 Apr 17;18:138. doi: 10.1186/s12936-019-2771-5 (PMC6472095; doi:10.1186/s12936-019-2771-5)
Supplement: Supplementary file 1 — Additional file 1. Patient data for parasite density, hospitalization status and severity. [file 12936_2019_2771_MOESM1_ESM.xlsx]

## Sheet: Pf
Sample ID	Age	Gender	hospitalized	Diagnosis
EIVT	57	0	1	Pf
ASTL	50	0	1	Pf
FHGW	22	0	1	Pf
NCTI	37	1	1	Pf
RSIX	60	0	1	Pf
JSJF	27	0	1	Pf
MFXW	60	0	1	Pf
lpu	35	0	1	Pf
AYZI	22	0	1	Pf
OQYU	18	0	1	Pf
GDRT	27	0	1	Pf
RPLH	22	0	1	Pf
HLGA	24	0	1	Pf
FXCH	25	0	1	Pf
KFRW	9	0	1	Pf
LXNK	30	0	1	Pf
KHIZ	63	0	1	Pf
UDSX	20	0	1	Pf
WRLQ	39	0	1	Pf
RLVN	24	0	1	Pf
OENH	35	0	1	Pf
YYIK	25	0	1	Pf
PGRI	44	0	1	Pf
DPYR	32	0	1	Pf
NOQC	20	0	1	Pf
IAAC	20	0	1	Pf
MGHG	25	0	1	Pf
SDGM	50	1	1	Pf
HGTC	22	0	1	Pf
MWMB	35	0	1	Pf
0IXI	22	0	1	Pf
LMWE	62	0	1	Pf
DXCV	24	0	1	Pf
EYNY	47	1	1	Pf
JNDA	20	0	1	Pf
ntr	47	0	1	Pf
ABVC	35	0	1	Pf
SHUL	23	1	1	Pf
OOYU	25	0	1	Pf
GESP	21	0	1	Pf
udk	40	0	1	Pf
dvu	4	0	1	Pf
QHIZ	8	1	1	Pf
MHTL	3	0	1	Pf
xzc	40	0	1	Pf
SDZS	23	0	1	Pf
wvt	20	0	1	Pf
fwj	10	0	1	Pf
pff	12	0	1	Pf
mto	42	1	1	Pf
dor	45	0	1	Pf
ytu	18	0	1	Pf
eky	25	0	1	Pf
wob	29	0	1	Pf
mvk	15	0	1	Pf
svg	36	0	1	Pf
KAHS	17	0	0	Pf
ALBD	50	0	0	Pf
EXVM	22	0	0	Pf
AAZR	15	0	0	Pf
YJOF	22	0	0	Pf
MMUA	16	0	0	Pf
GCSJ	26	0	0	Pf
ljs	16	0	0	Pf
dhe	20	0	0	Pf
ugb	26	0	0	Pf
ORDG	27	0	0	Pf
bsf	20	0	0	Pf
TJFM	20	0	0	Pf
wzp	15	0	0	Pf
ERFD	20	0	0	Pf
ANHQ	19	0	0	Pf
YFHU	30	1	0	Pf
HWHH	22	0	0	Pf
qvj	17	0	0	Pf
RJCE	29	0	0	Pf
YXXK	23	0	0	Pf
SMFQ	55	1	0	Pf
wjs	40	0	0	Pf
gok	45	1	0	Pf
NKQA	40	0	0	Pf
LMJA	26	0	0	Pf
jvl	15	0	0	Pf
ljp	26	1	0	Pf
bdu	28	0	0	Pf
vhm	18	0	0	Pf
mqv	35	0	0	Pf
pmf	25	0	0	Pf
mor	25	0	0	Pf
lkp	21	0	0	Pf
rzm	19	0	0	Pf
xov	18	0	0	Pf
yga	28	0	0	Pf
blj	22	0	0	Pf
nzk	27	0	0	Pf
bsq	20	0	0	Pf

## Sheet: Pv
Sample ID	Age	Gender	hospitalized	Diagnosis
cmh	38	1	1	Pv
omo	12	0	1	Pv
ZHWP	55	0	1	Pv
khi	55	0	1	Pv
XGML	18	0	1	Pv
WSMU	28	0	1	Pv
vva	1	0	1	Pv
uky	19	0	1	Pv
BEGZ	55	0	1	Pv
yke	27	0	1	Pv
OBKU	59	0	1	Pv
EKUP	42	0	1	Pv
PBUF	43	0	1	Pv
XDWZ	9	1	1	Pv
WTNZ	28	0	1	Pv
cdg	22	0	1	Pv
TAEI	31	0	1	Pv
JLAH	20	0	1	Pv
zih	54	1	1	Pv
mdl	22	0	1	Pv
YOEL	11	0	1	Pv
UVWW	25	0	1	Pv
orm	40	0	1	Pv
GVMW	24	0	1	Pv
hit	24	0	1	Pv
yje	23	1	1	Pv
rxt	44	0	1	Pv
FPXL	11	0	1	Pv
WZHG	4	1	1	Pv
ipq	50	0	1	Pv
luy	39	1	1	Pv
ekq	61	0	1	Pv
FRCV	55	0	1	Pv
YGWC	64	0	0	Pv
FEEU	40	0	0	Pv
LPBL	32	0	0	Pv
FHQC	21	0	0	Pv
YEJU	24	0	0	Pv
GLOK	36	0	0	Pv
gzv	19	0	0	Pv
EUQZ	18	0	0	Pv
NYCT	48	1	0	Pv
QTYN	24	0	0	Pv
BBYO	22	0	0	Pv
SWEY	19	0	0	Pv
wmc	63	0	0	Pv
AJZN	38	0	0	Pv
GIVO	19	0	0	Pv
gxz	49	0	0	Pv
udp	8	0	0	Pv
EURM	49	0	0	Pv
DKKZ	39	0	0	Pv
PLNH	30	0	0	Pv
YSLQ	35	0	0	Pv
sup	42	1	0	Pv
tff	32	0	0	Pv
XHVJ	21	0	0	Pv
EZGV	44	0	0	Pv
xgw	65	0	0	Pv
XLUJ	22	0	0	Pv
MRVD	26	0	0	Pv
TPDT	40	0	0	Pv
ltd	20	0	0	Pv
gag	22	0	0	Pv
PAXZ	19	0	0	Pv
HAIB	32	0	0	Pv
SSID	25	0	0	Pv
iyo	4	0	0	Pv
wnh	64	0	0	Pv
mvv	26	0	0	Pv
OLWR	29	0	0	Pv
KJXZ	30	0	0	Pv
TLQN	27	0	0	Pv
zvh	26	0	0	Pv
kdh	28	1	0	Pv
yzj	2	1	0	Pv
LEKG	30	0	0	Pv
LCOA	21	0	0	Pv
MUGZ	22	0	0	Pv
KTEN	64	0	0	Pv
APJO	16	0	0	Pv
qvi	16	0	0	Pv
div	7	0	0	Pv
ndh	20	0	0	Pv
muw	51	1	0	Pv
WGYG	30	0	0	Pv
CEQS	57	0	0	Pv
cpb	17	0	0	Pv
UNXH	6	0	0	Pv
DUJJ	20	0	0	Pv
DIST	32	0	0	Pv
AOXX	21	0	0	Pv
SVZG	31	1	0	Pv
lew	50	1	0	Pv
PSSX	19	0	0	Pv
ZTRY	24	0	0	Pv
TFUU	19	0	0	Pv
swd	5	0	0	Pv
yhm	25	1	0	Pv
xcp	21	0	0	Pv

## Sheet: Mixed
Sample ID	Age	Gender	hospitalized	Diagnosis
FUOK	40	0	1	Pf+Pv
ldx	26	0	0	Pf+Pv
kuw	22	0	0	Pf+Pv
ozs	60	1	0	Pf+Pv

## Sheet: Severity
Code Name	severe anemia	cerebral	respiratory distress	ARDS	jaundice	convulsions	hypoglycemia	renal failure	abnormal bleeding	shock	coma
EIVT	-99	0	0	-99	1	-99	-99	1	0	0	0
ASTL	-99	1	1	-99	0	-99	0	1	0	0	1
FHGW	-99	0	0	-99	0	-99	-99	0	0	0	0
cmh	-99	0	1	-99	0	-99	-99	0	0	0	0
NCTI	-99	0	0	-99	0	-99	0	0	-99	0	0
RSIX	-99	0	0	-99	1	-99	0	0	-99	0	0
JSJF	-99	1	-99	-99	1	-99	-99	1	1	0	1
KAHS	-99	-99	-99	-99	-99	-99	-99	-99	-99	-99	-99
MFXW	-99	1	1	-99	1	-99	1	0	0	0	1
ALBD	-99	-99	-99	-99	-99	-99	-99	-99	-99	-99	-99
lpu	-99	0	1	-99	0	-99	0	0	0	0	0
YGWC	-99	-99	-99	-99	-99	-99	-99	-99	-99	-99	-99
AYZI	-99	0	1	-99	0	-99	0	0	0	1	0
OQYU	-99	0	1	-99	1	-99	0	0	-99	0	0
GDRT	-99	1	1	-99	1	-99	0	1	0	0	1
RPLH	-99	0	0	-99	1	-99	0	1	0	0	0
EXVM	-99	-99	-99	-99	-99	-99	-99	-99	-99	-99	-99
HLGA	-99	0	1	-99	1	-99	0	0	1	0	0
AAZR	-99	-99	-99	-99	-99	-99	-99	-99	-99	-99	-99
FXCH	-99	1	1	-99	1	-99	0	0	0	0	1
KFRW	-99	0	1	-99	0	-99	-99	0	0	0	0
LXNK	-99	0	1	-99	1	-99	0	1	0	0	0
KHIZ	1	0	1	-99	0	-99	0	1	0	1	0
UDSX	0	0	0	-99	1	-99	0	0	1	0	0
FUOK	0	0	0	-99	0	-99	0	0	0	0	0
YJOF	-99	-99	-99	-99	-99	-99	-99	-99	-99	-99	-99
WRLQ	0	0	0	-99	1	-99	-99	0	0	0	0
MMUA	-99	-99	-99	-99	-99	-99	-99	-99	-99	-99	-99
GCSJ	-99	-99	-99	-99	-99	-99	-99	-99	-99	-99	-99
RLVN	0	0	1	-99	0	-99	-99	0	0	1	0
OENH	0	0	1	-99	1	-99	0	1	0	0	0
FEEU	-99	-99	-99	-99	-99	-99	-99	-99	-99	-99	-99
YYIK	0	0	-99	-99	1	-99	0	0	1	0	0
omo	0	0	1	-99	0	-99	0	0	0	0	0
PGRI	0	0	0	-99	-99	-99	0	0	0	0	0
DPYR	0	0	-99	-99	0	-99	0	0	0	0	0
ljs	-99	-99	-99	-99	-99	-99	-99	-99	-99	-99	-99
dhe	-99	-99	-99	-99	-99	-99	-99	-99	-99	-99	-99
NOQC	0	0	0	-99	-99	-99	-99	0	-99	0	0
IAAC	0	0	1	-99	0	-99	-99	1	1	0	0
ugb	-99	-99	-99	-99	-99	-99	-99	-99	-99	-99	-99
ORDG	-99	-99	-99	-99	-99	-99	-99	-99	-99	-99	-99
MGHG	0	0	0	-99	0	-99	-99	0	-99	0	0
bsf	-99	-99	-99	-99	-99	-99	-99	-99	0	-99	-99
SDGM	0	0	0	-99	0	-99	0	0	-99	0	0
HGTC	0	0	0	-99	-99	-99	0	0	0	0	0
MWMB	1	1	1	-99	1	-99	0	1	1	0	0
TJFM	-99	-99	-99	-99	-99	-99	-99	-99	0	-99	-99
LPBL	-99	-99	-99	-99	-99	-99	-99	-99	-99	-99	-99
FHQC	-99	-99	-99	-99	-99	-99	-99	-99	-99	-99	-99
YEJU	-99	-99	-99	-99	-99	-99	-99	-99	-99	-99	-99
wzp	-99	-99	-99	-99	-99	-99	-99	-99	-99	-99	-99
ERFD	-99	-99	-99	-99	-99	-99	-99	-99	-99	-99	-99
GLOK	-99	-99	-99	-99	-99	-99	-99	-99	-99	-99	-99
gzv	-99	-99	-99	-99	-99	-99	-99	-99	-99	-99	-99
EUQZ	-99	-99	-99	-99	-99	-99	-99	-99	-99	-99	-99
0IXI	0	1	1	-99	1	-99	0	1	0	0	1
NYCT	-99	-99	-99	-99	-99	-99	-99	-99	-99	-99	-99
ANHQ	-99	-99	-99	-99	-99	-99	-99	-99	-99	-99	-99
LMWE	0	0	0	-99	0	-99	0	0	0	0	0
QTYN	-99	-99	-99	-99	-99	-99	-99	-99	-99	-99	-99
DXCV	0	0	0	-99	0	-99	-99	0	0	0	0
BBYO	-99	-99	-99	-99	-99	-99	-99	-99	-99	-99	-99
EYNY	0	0	1	-99	1	-99	0	0	0	0	0
SWEY	-99	-99	-99	-99	-99	-99	-99	-99	-99	-99	-99
JNDA	0	0	-99	-99	-99	-99	0	0	0	0	0
wmc	-99	-99	-99	-99	-99	-99	-99	-99	-99	-99	-99
AJZN	-99	-99	-99	-99	-99	-99	-99	-99	-99	-99	-99
GIVO	-99	-99	-99	-99	-99	-99	-99	-99	-99	-99	-99
gxz	-99	-99	-99	-99	-99	-99	-99	-99	-99	-99	-99
YFHU	-99	-99	-99	-99	-99	-99	-99	-99	-99	-99	-99
udp	-99	-99	-99	-99	-99	-99	-99	0	-99	-99	-99
ZHWP	0	0	-99	-99	-99	-99	0	0	0	0	0
ntr	0	0	0	-99	0	-99	0	0	0	0	0
HWHH	-99	-99	-99	-99	-99	-99	-99	-99	-99	-99	-99
EURM	-99	-99	-99	-99	-99	-99	-99	-99	-99	-99	-99
khi	0	0	0	-99	0	-99	-99	0	0	0	0
XGML	0	0	0	-99	1	-99	0	0	0	0	0
DKKZ	-99	-99	-99	-99	-99	-99	-99	-99	-99	-99	-99
WSMU	0	0	0	-99	0	-99	0	0	0	0	0
PLNH	-99	-99	-99	-99	-99	-99	-99	-99	-99	-99	-99
qvj	-99	-99	-99	-99	-99	-99	-99	-99	-99	-99	-99
YSLQ	-99	-99	-99	-99	-99	-99	-99	-99	-99	-99	-99
sup	-99	-99	-99	-99	-99	-99	-99	-99	-99	-99	-99
vva	1	0	1	-99	0	-99	-99	0	0	0	0
tff	-99	-99	-99	-99	-99	-99	-99	-99	-99	-99	-99
XHVJ	-99	-99	-99	-99	-99	-99	-99	-99	-99	-99	-99
uky	0	0	0	-99	1	-99	-99	0	0	1	0
BEGZ	0	0	1	-99	1	-99	-99	1	0	0	0
ABVC	0	0	0	-99	1	-99	-99	0	0	0	0
EZGV	-99	-99	-99	-99	-99	-99	-99	-99	-99	-99	-99
RJCE	-99	-99	-99	-99	-99	-99	-99	-99	-99	-99	-99
SHUL	0	0	0	-99	0	-99	-99	0	0	0	0
yke	0	0	0	-99	0	-99	-99	0	0	0	0
OBKU	0	1	0	-99	1	-99	-99	0	0	0	1
xgw	-99	-99	-99	-99	-99	-99	-99	-99	-99	-99	-99
OOYU	0	0	1	-99	1	-99	-99	1	-99	0	0
EKUP	0	0	1	-99	1	-99	-99	1	0	0	0
XLUJ	-99	-99	-99	-99	-99	-99	-99	-99	-99	-99	-99
MRVD	-99	-99	-99	-99	-99	-99	-99	-99	-99	-99	-99
PBUF	0	0	0	-99	0	-99	-99	0	0	0	0
XDWZ	0	0	1	-99	0	-99	-99	0	-99	0	0
TPDT	-99	-99	-99	-99	-99	-99	-99	-99	-99	-99	-99
ltd	-99	-99	-99	-99	-99	-99	-99	-99	-99	-99	-99
gag	-99	-99	-99	-99	-99	-99	-99	-99	-99	-99	-99
PAXZ	-99	-99	-99	-99	-99	-99	-99	-99	-99	-99	-99
WTNZ	0	0	-99	-99	-99	-99	-99	-99	0	0	0
cdg	0	0	1	-99	1	-99	-99	0	0	0	0
HAIB	-99	-99	-99	-99	-99	-99	-99	-99	-99	-99	-99
TAEI	0	0	0	-99	0	-99	-99	0	0	1	0
JLAH	0	0	0	-99	0	-99	-99	0	1	0	0
SSID	-99	-99	-99	-99	-99	-99	-99	-99	-99	-99	-99
iyo	-99	-99	-99	-99	-99	-99	-99	-99	-99	-99	-99
GESP	0	0	0	-99	0	-99	-99	0	0	0	0
wnh	-99	-99	-99	-99	-99	-99	-99	-99	-99	-99	-99
zih	0	0	-99	-99	1	-99	-99	0	0	0	0
mdl	0	0	0	-99	1	-99	-99	-99	-99	0	0
udk	1	0	0	-99	0	-99	-99	1	0	0	0
mvv	-99	-99	-99	-99	-99	-99	-99	-99	-99	-99	-99
dvu	1	0	1	-99	0	-99	0	0	0	0	0
YXXK	-99	-99	-99	-99	-99	-99	-99	-99	-99	-99	-99
QHIZ	0	0	1	-99	-99	-99	-99	0	-99	0	0
YOEL	0	0	1	-99	0	-99	-99	0	0	0	0
OLWR	-99	-99	-99	-99	-99	-99	-99	-99	-99	-99	-99
UVWW	0	0	1	-99	-99	-99	-99	0	0	0	0
orm	0	0	0	-99	1	-99	-99	-99	0	0	0
KJXZ	-99	-99	-99	-99	-99	-99	-99	-99	-99	-99	-99
GVMW	0	0	0	-99	1	-99	-99	0	0	0	0
TLQN	-99	-99	-99	-99	-99	-99	-99	-99	-99	-99	-99
zvh	-99	-99	-99	-99	-99	-99	-99	-99	-99	-99	-99
hit	0	0	1	-99	0	-99	-99	0	0	0	0
SMFQ	-99	-99	-99	-99	-99	-99	-99	-99	-99	-99	-99
kdh	-99	-99	-99	-99	-99	-99	-99	-99	-99	-99	-99
yje	1	0	1	-99	0	-99	-99	0	0	0	0
yzj	-99	-99	-99	-99	-99	-99	-99	-99	-99	-99	-99
wjs	-99	-99	-99	-99	-99	-99	-99	-99	-99	-99	-99
gok	-99	-99	-99	-99	-99	-99	-99	-99	-99	-99	-99
NKQA	-99	-99	-99	-99	-99	-99	-99	-99	-99	-99	-99
MHTL	0	0	1	-99	-99	-99	-99	-99	0	0	0
LEKG	-99	-99	-99	-99	-99	-99	-99	-99	-99	-99	-99
LCOA	-99	-99	-99	-99	-99	-99	-99	-99	-99	-99	-99
MUGZ	-99	-99	-99	-99	-99	-99	-99	-99	-99	-99	-99
KTEN	-99	-99	-99	-99	-99	-99	-99	-99	-99	-99	-99
LMJA	-99	-99	-99	-99	-99	-99	-99	-99	-99	-99	-99
APJO	-99	-99	-99	-99	-99	-99	-99	-99	-99	-99	-99
qvi	-99	-99	-99	-99	-99	-99	-99	-99	-99	-99	-99
xzc	0	0	1	-99	1	-99	-99	0	0	0	0
rxt	0	0	-99	-99	0	-99	0	0	0	0	0
div	-99	-99	-99	-99	-99	-99	-99	-99	-99	-99	-99
jvl	-99	-99	-99	-99	-99	-99	-99	-99	-99	-99	-99
ndh	-99	-99	-99	-99	-99	-99	-99	-99	-99	-99	-99
SDZS	0	0	0	-99	1	-99	-99	0	-99	0	0
ljp	-99	-99	-99	-99	-99	-99	-99	-99	-99	-99	-99
wvt	0	0	1	-99	1	-99	-99	1	0	0	0
FPXL	0	0	1	-99	0	-99	-99	0	0	0	0
muw	-99	-99	-99	-99	-99	-99	-99	-99	-99	-99	-99
WGYG	-99	-99	-99	-99	-99	-99	-99	-99	-99	-99	-99
CEQS	-99	-99	-99	-99	-99	-99	-99	-99	-99	-99	-99
cpb	-99	-99	-99	-99	-99	-99	-99	-99	-99	-99	-99
UNXH	-99	-99	-99	-99	-99	-99	-99	-99	-99	-99	-99
DUJJ	-99	-99	-99	-99	-99	-99	-99	-99	-99	-99	-99
bdu	-99	-99	-99	-99	-99	-99	-99	-99	-99	-99	-99
DIST	-99	-99	-99	-99	-99	-99	-99	-99	-99	-99	-99
ldx	-99	-99	-99	-99	-99	-99	-99	-99	-99	-99	-99
WZHG	0	0	1	-99	0	-99	-99	0	0	0	0
AOXX	-99	-99	-99	-99	-99	-99	-99	-99	-99	-99	-99
SVZG	-99	-99	-99	-99	-99	-99	-99	-99	-99	-99	-99
ipq	0	0	1	-99	1	-99	-99	-99	0	0	0
lew	-99	-99	-99	-99	-99	-99	-99	-99	-99	-99	-99
PSSX	-99	-99	-99	-99	-99	-99	-99	-99	-99	-99	-99
fwj	1	0	1	-99	0	-99	-99	0	-99	0	0
pff	0	1	1	-99	1	-99	-99	1	0	0	0
luy	0	0	0	-99	1	-99	-99	0	0	0	0
ZTRY	-99	-99	-99	-99	-99	-99	-99	-99	-99	-99	-99
ekq	0	0	0	-99	-99	-99	-99	0	0	0	0
FRCV	0	0	0	-99	0	-99	-99	0	0	0	0
TFUU	-99	-99	-99	-99	-99	-99	-99	-99	-99	-99	-99
mto	0	0	1	-99	-99	-99	-99	0	0	0	0
vhm	-99	-99	-99	-99	-99	-99	-99	-99	-99	-99	-99
swd	-99	-99	-99	-99	-99	-99	-99	-99	-99	-99	-99
yhm	-99	-99	-99	-99	-99	-99	-99	-99	-99	-99	-99
dor	0	0	1	-99	1	-99	-99	1	0	0	0
ytu	0	0	0	-99	0	-99	-99	-99	0	0	0
eky	0	0	0	-99	0	-99	-99	0	0	0	0
xcp	-99	-99	-99	-99	-99	-99	-99	-99	-99	-99	-99
mqv	-99	-99	-99	-99	-99	-99	-99	-99	-99	-99	-99
kuw	-99	-99	-99	-99	-99	-99	-99	-99	-99	-99	-99
pmf	-99	-99	-99	-99	-99	-99	-99	-99	-99	-99	-99
wob	0	0	0	-99	0	-99	-99	1	0	0	0
mor	-99	-99	-99	-99	-99	-99	-99	-99	-99	-99	-99
mvk	1	0	0	-99	0	-99	-99	-99	0	0	0
lkp	-99	-99	-99	-99	-99	-99	-99	-99	-99	-99	-99
rzm	-99	-99	-99	-99	-99	-99	-99	-99	-99	-99	-99
svg	0	0	0	-99	1	-99	-99	0	0	0	0
xov	-99	-99	-99	-99	-99	-99	-99	-99	-99	-99	-99
yga	-99	-99	-99	-99	-99	-99	-99	-99	-99	-99	-99
blj	-99	-99	-99	-99	-99	-99	-99	-99	-99	-99	-99
ozs	-99	-99	-99	-99	-99	-99	-99	-99	-99	-99	-99
nzk	-99	-99	-99	-99	-99	-99	-99	-99	-99	-99	-99
bsq	-99	-99	-99	-99	-99	-99	-99	-99	-99	-99	-99

## Sheet: Additional Table 1
Additional Table 1. Patient data for parasite density, hospitalization status and severity

## Sheet: Patient data
Sample ID					Parasite density (/uL) by microscope
	H + S	H + NS	NH + S	NH + NS
EIVT	*	-	-	-	353		H- Hospitalized
ASTL	*	-	-	-	1600		NH- Not hospitalized
FHGW	-	*	-	-	3067		S- Severe
cmh	*	-	-	-	2690		NS- Non-severe
NCTI	-	*	-	-	8238		* Status
RSIX	*	-	-	-	8078
JSJF	*	-	-	-	7842
KAHS	-	-	-	-	4360
MFXW	*	-	-	-	3200
ALBD	-	-	-	-	1307
lpu	*	-	-	-	660
YGWC	-	-	-	-	6106
AYZI	*	-	-	-	3529
OQYU	*	-	-	-	6552
GDRT	*	-	-	-	120
RPLH	*	-	-	-	1782
EXVM	-	-	-	-	9700
HLGA	*	-	-	-	39
AAZR	-	-	-	-	3542
FXCH	*	-	-	-	22790
KFRW	*	-	-	-	3883
LXNK	*	-	-	-	5407
KHIZ	*	-	-	-	1472
UDSX	*	-	-	-	155
FUOK	-	*	-	-	2745
YJOF	-	-	-	-	37520
WRLQ	*	-	-	-	3160
MMUA	-	-	-	-	5803
GCSJ	-	-	-	-	5372
RLVN	*	-	-	-	1249
OENH	*	-	-	-	1320
FEEU	-	-	-	-	0
YYIK	*	-	-	-	21480
omo	*	-	-	-	-99
PGRI	-	*	-	-	153
DPYR	-	*	-	-	118
ljs	-	-	-	-	20800
dhe	-	-	-	-	11762
NOQC	-	*	-	-	278
IAAC	*	-	-	-	0
ugb	-	-	-	-	4417
ORDG	-	-	-	-	13320
MGHG	-	*	-	-	1786
bsf	-	-	-	*	14588
SDGM	-	*	-	-	2434
HGTC	-	*	-	-	0
MWMB	*	-	-	-	18
TJFM	-	-	-	*	1822
LPBL	-	-	-	-	437
FHQC	-	-	-	-	394
YEJU	-	-	-	-	920
wzp	-	-	-	-	7238
ERFD	-	-	-	-	1520
GLOK	-	-	-	-	880
gzv	-	-	-	-	2400
EUQZ	-	-	-	-	5520
0IXI	*	-	-	-	480
NYCT	-	-	-	-	916
ANHQ	-	-	-	-	7450
LMWE	-	*	-	-	600
QTYN	-	-	-	-	80
DXCV	-	*	-	-	18461
BBYO	-	-	-	-	1800
EYNY	*	-	-	-	0
SWEY	-	-	-	-	875
JNDA	-	*	-	-	4000
wmc	-	-	-	-	720
AJZN	-	-	-	-	1360
GIVO	-	-	-	-	2160
gxz	-	-	-	-	440
YFHU	-	-	-	-	1198
udp	-	-	-	*	1520
ZHWP	-	*	-	-	120
ntr	-	*	-	-	760
HWHH	-	-	-	-	4470
EURM	-	-	-	-	760
khi	-	*	-	-	390
XGML	*	-	-	-	1040
DKKZ	-	-	-	-	1240
WSMU	-	*	-	-	4854
PLNH	-	-	-	-	12317
qvj	-	-	-	-	10000
YSLQ	-	-	-	-	356
sup	-	-	-	-	1680
vva	*	-	-	-	840
tff	-	-	-	-	7960
XHVJ	-	-	-	-	6640
uky	*	-	-	-	2160
BEGZ	*	-	-	-	3720
ABVC	*	-	-	-	16240
EZGV	-	-	-	-	6800
RJCE	-	-	-	-	14080
SHUL	-	*	-	-	0
yke	-	*	-	-	1137
OBKU	*	-	-	-	0
xgw	-	-	-	-	3230
OOYU	*	-	-	-	0
EKUP	*	-	-	-	80
XLUJ	-	-	-	-	1028
MRVD	-	-	-	-	4277
PBUF	-	*	-	-	1507
XDWZ	*	-	-	-	0
TPDT	-	-	-	-	3961
ltd	-	-	-	-	10181
gag	-	-	-	-	12776
PAXZ	-	-	-	-	2325
WTNZ	-	*	-	-	7240
cdg	*	-	-	-	0
HAIB	-	-	-	-	7015
TAEI	*	-	-	-	277
JLAH	*	-	-	-	880
SSID	-	-	-	-	3880
iyo	-	-	-	-	973
GESP	-	*	-	-	637
wnh	-	-	-	-	15573
zih	*	-	-	-	7727
mdl	*	-	-	-	1569
udk	*	-	-	-	0
mvv	-	-	-	-	10800
dvu	*	-	-	-	320
YXXK	-	-	-	-	60153
QHIZ	*	-	-	-	61636
YOEL	*	-	-	-	5044
OLWR	-	-	-	-	8640
UVWW	*	-	-	-	160
orm	*	-	-	-	0
KJXZ	-	-	-	-	4160
GVMW	*	-	-	-	0
TLQN	-	-	-	-	16366
zvh	-	-	-	-	1717
hit	*	-	-	-	971
SMFQ	-	-	-	-	17006
kdh	-	-	-	-	18915
yje	*	-	-	-	3622
yzj	-	-	-	-	1800
wjs	-	-	-	-	35761
gok	-	-	-	-	7841
NKQA	-	-	-	-	21228
MHTL	*	-	-	-	0
LEKG	-	-	-	-	21424
LCOA	-	-	-	-	19010
MUGZ	-	-	-	-	10680
KTEN	-	-	-	-	13800
LMJA	-	-	-	-	66455
APJO	-	-	-	-	1910
qvi	-	-	-	-	2684
xzc	*	-	-	-	0
rxt	-	*	-	-	16040
div	-	-	-	-	16076
jvl	-	-	-	-	28141
ndh	-	-	-	-	1960
SDZS	*	-	-	-	0
ljp	-	-	-	-	8888
wvt	*	-	-	-	87
FPXL	*	-	-	-	54
muw	-	-	-	-	194
WGYG	-	-	-	-	2680
CEQS	-	-	-	-	1200
cpb	-	-	-	-	5280
UNXH	-	-	-	-	7878
DUJJ	-	-	-	-	10440
bdu	-	-	-	-	31780
DIST	-	-	-	-	3000
ldx	-	-	-	-	147809
WZHG	*	-	-	-	0
AOXX	-	-	-	-	560
SVZG	-	-	-	-	1040
ipq	*	-	-	-	320
lew	-	-	-	-	2762
PSSX	-	-	-	-	320
fwj	*	-	-	-	12200
pff	*	-	-	-	192153
luy	*	-	-	-	1880
ZTRY	-	-	-	-	1720
ekq	-	*	-	-	1560
FRCV	-	*	-	-	390
TFUU	-	-	-	-	120
mto	*	-	-	-	280
vhm	-	-	-	-	8796
swd	-	-	-	-	8708
yhm	-	-	-	-	160
dor	*	-	-	-	280
ytu	-	*	-	-	360
eky	-	*	-	-	86
xcp	-	-	-	-	1680
mqv	-	-	-	-	87909
kuw	-	-	-	-	3186
pmf	-	-	-	-	27360
wob	*	-	-	-	10240
mor	-	-	-	-	7068
mvk	*	-	-	-	13346
lkp	-	-	-	-	5618
rzm	-	-	-	-	6800
svg	*	-	-	-	0
xov	-	-	-	-	10822
yga	-	-	-	-	4080
blj	-	-	-	-	8396
ozs	-	-	-	-	9882
nzk	-	-	-	-	2280
bsq	-	-	-	-	35650
