# Supplementary material for: Hospital-derived antibody profiles of malaria patients in Southwest India
Source: Malar J. 2019 Apr 17;18:138. doi: 10.1186/s12936-019-2771-5 (PMC6472095; doi:10.1186/s12936-019-2771-5)
Supplement: Supplementary file 2 — Additional file 2. Seroreactive P. falciparum and P. vivax antigens. [file 12936_2019_2771_MOESM2_ESM.xlsx]

## Sheet: Additional Table 2
Additional Table 2. Seroreactive Pf and Pv antigens. Seroreactive antigens are defined as antigens for which the average signal intensities of a group of individuals are 2SD greater then average signal intensities of IVTT controls

## Sheet: Seroreactive Pf antigens
	Table S2A. Top seroreactive Pf antigens
S.No	sort	Index	Array Row	Array Column	Spot Row	Spot Column	ORF	PlasmoDB_ID	ORF_Fragment	Description	Average MFI	Sensitivity (%)
1	156	955	1	4	6	3	PFD1037w	PF3D7_0422100		transmembrane emp24 domaincontaining protein, putative	30350.3	89.5833
2	323	919	1	4	4	1	PF10_0075	PF3D7_1007700	Exon 1 Segment 2	transcription factor with AP2 domain(s) (ApiAP2)	28593.5	83.3333
3	320	688	1	3	7	8	PF10_0025	PF3D7_1002100	Exon 2 of 2	PF70 protein (PF70)	28301.8	88.5417
4	203	974	1	4	7	5	PFF0995c	PF3D7_0620400	Exon 1 of 1	merozoite surface protein 10 (MSP10)	26778.3	78.125
5	231	62	1	1	4	11	PF07_0053	PF3D7_0713900	Exon 1 Segment 4	conserved Plasmodium protein, unknown function	25154.4	78.125
6	445	325	1	2	3	2	PFL1745c	PF3D7_1236100	Exon 2 Segment 1	clusteredasparaginerich protein	24195.7	73.9583
7	133	381	1	2	6	7	PFC0670c	PF3D7_0315400	Exon 1 of 1	conserved Plasmodium protein, unknown function	23507.7	80.2083
8	248	613	1	3	3	1	PF08_0141	PF3D7_0800200	Exon 2 Segment 1	erythrocyte membrane protein 1, PfEMP1 (VAR)	22124.9	71.875
9	351	909	1	4	3	8	PF10_0323	PF3D7_1033200	Exon 1 Segment 1	early transcribed membrane protein 10.2 (ETRAMP10.2)	22037.3	76.0417
10	366	427	1	2	9	2	PF10_0357	PF3D7_1036500	Exon 1 of 1	probable protein, unknown function	19470.5	59.375
11	142	92	1	1	6	7	PFD0115c	PF3D7_0402400	Exon 2 of 2	Plasmodium exported protein, unknown function (GEXP18)	18732.8	59.375
12	308	685	1	3	7	5	PFI1720w	PF3D7_0935600	Exon 1 of 2	gametocytogenesisimplicated protein (GIG)	18147	70.8333
13	397	362	1	2	5	5	PF11_0344	PF3D7_1133400		apical membrane antigen 1 (AMA1)	18070.3	65.625
14	109	948	1	4	5	13	PFB0915w	PF3D7_0220000	Exon 2 Segment 1	liver stage antigen 3 (LSA3)	17801.7	51.0417
15	211	404	1	2	7	13	PFF1485w	PF3D7_0630600	Exon 2 of 2	conserved Plasmodium protein, unknown function	17737.8	72.9167
16	303	941	1	4	5	6	PFI1475w	PF3D7_0930300	Segment 2	merozoite surface protein 1 (MSP1)	17220.5	52.0833
17	232	622	1	3	3	10	MAL7P1.77	PF3D7_0716300	Exon 1 Segment 1	conserved Plasmodium protein, unknown function	17241.4	65.625
18	155	621	1	3	3	9	PFD0995c	PF3D7_0420700	Exon 2 Segment 1	erythrocyte membrane protein 1, PfEMP1 (VAR)	16895.2	70.8333
19	514	82	1	1	5	14	PF14_0016	PF3D7_1401400	Exon 1 of 1	early transcribed membrane protein 14.1 (ETRAMP14)	16747.7	54.1667
20	191	36	1	1	3	2	PFE1600w	PF3D7_0532300	Exon 2 Segment 1	Plasmodium exported protein (PHISTb), unknown function	17097.6	58.3333
21	263	858	1	3	17	8	PF08_0060	PF3D7_0817300	Exon 1 Segment 3	asparaginerich antigen	16962.8	60.4167
22	264	651	1	3	5	5	PF08_0054	PF3D7_0818900		heat shock protein 70 (Hsp70)	16693.7	63.5417
23	307	662	1	3	5	16	PFI1640c	PF3D7_0933900	Exon 4 of 4	conserved Plasmodium protein, unknown function	16574.2	60.4167
24	464	387	1	2	6	13	PF13_0003	PF3D7_1300300	Segment 2	erythrocyte membrane protein 1, PfEMP1 (VAR)	16031.2	60.4167
25	565	908	1	4	3	7	PF14_0699	PF3D7_1473100	Exon 2 Segment 1	GTPase activator, putative	16315.2	59.375
26	114	332	1	2	3	9	PFB1045w	PF3D7_0223300		erythrocyte membrane protein 1 (PfEMP1), truncated	15804.5	56.25
27	110	659	1	3	5	13	PFB0915w	PF3D7_0220000	Exon 2 Segment 2	liver stage antigen 3 (LSA3)	15702.1	57.2917
28	219	34	1	1	2	17	MAL7P1.14	PF3D7_0703700	Exon 1 Segment 1	conserved Plasmodium protein, unknown function	15686.3	58.3333
29	360	674	1	3	6	11	PF10_0352	PF3D7_1036000	Exon 1 of 1	merozoite surface protein (MSP11)	15497.8	56.25
30	178	379	1	2	6	5	PFE0575c	PF3D7_0511600	Exon 1 of 1	conserved Plasmodium protein, unknown function	15726.5	69.7917
31	521	51	1	1	3	17	PF14_0102	PF3D7_1410400	Exon 1 Segment 1	rhoptryassociated protein 1 (RAP1)	15602.5	56.25
32	223	693	1	3	7	13	PF07_0026	PF3D7_0707700	Exon 1 of 1	ubiquitinprotein ligase e3, putative	15442	70.8333
33	535	64	1	1	4	13	PF14_0344	PF3D7_1436300	Exon 1 Segment 1	translocon component PTEX150 (PTEX150)	15387.4	65.625
34	78	81	1	1	5	13	PFA0410w	PF3D7_0108300	Segment 1	conserved Plasmodium protein, unknown function	15245.9	59.375
35	118	323	1	2	2	17	PFC0085c	PF3D7_0301700	Exon 2 Segment 1	Plasmodium exported protein, unknown function	15052.7	55.2083
36	270	86	1	1	6	1	PF08_0024	PF3D7_0825700	Exon 1 of 1	conserved Plasmodium protein, unknown function	15231.8	63.5417
37	357	48	1	1	3	14	PF10_0348	PF3D7_1035700	Exon 1 Segment 1	duffy bindinglike merozoite surface protein (DBLMSP)	14780.2	48.9583
38	80	947	1	4	5	12	PFA0410w	PF3D7_0108300	Segment 3	conserved Plasmodium protein, unknown function	15022.3	57.2917
39	283	337	1	2	3	14	PFI0170w	PF3D7_0903500	Exon 1 Segment 1	conserved Plasmodium protein, unknown function	15050.6	63.5417
40	190	931	1	4	4	13	PFE1590w	PF3D7_0532100		early transcribed membrane protein 5 (ETRAMP5)	14532.3	56.25
41	386	358	1	2	5	1	PF11_0245	PF3D7_1123400	Exon 1	translation elongation factor EF1, subunit alpha, putative	14852.2	62.5
42	189	372	1	2	5	15	PFE1505w	PF3D7_0530100	Exon 2 of 2	SNARE protein, putative (SYN6)	14704.1	73.9583
43	330	939	1	4	5	4	PF10_0138	PF3D7_1014100	Segment 2	conserved Plasmodium protein, unknown function	14753.4	57.2917
44	340	648	1	3	5	2	PF10_0214	PF3D7_1022000	Exon 2	RNA binding protein, putative	14575.8	56.25
45	367	146	1	1	9	10	PF10_0361	PF3D7_1036900	Exon 1 Segment 2	conserved Plasmodium protein, unknown function	14482.2	57.2917
46	562	74	1	1	5	6	PF14_0649	PF3D7_1468100	Exon 2 Segment 1	conserved Plasmodium protein, unknown function	14427.9	67.7083
47	257	335	1	2	3	12	PF08_0108	PF3D7_0808200	Exon 1 Segment 1	plasmepsin X	14338.5	63.5417
48	382	657	1	3	5	11	PF11_0226	PF3D7_1121800	Segment 1	petidase, M16 family	14245.9	73.9583
49	547	658	1	3	5	12	PF14_0495	PF3D7_1452000	Segment 1	rhoptry neck protein 2 (RON2)	13771.5	55.2083
50	218	33	1	1	2	16	PF07_0007	PF3D7_0702400	Exon 1 Segment 1	conserved Plasmodium protein, unknown function	13606	40.625
51	201	129	1	1	8	10	PFF0905w	PF3D7_0618700	Exon 1 of 2	transport protein particle (TRAPP) component, putative	13790.8	56.25
52	319	965	1	4	6	13	PF10_0024	PF3D7_1002000	Exon 2 of 2	Plasmodium exported protein (hyp2), unknown function	13316.7	59.375
53	499	943	1	4	5	8	MAL13P1.234	PF3D7_1346400	Exon 1 Segment 3	conserved Plasmodium protein, unknown function	13499.2	62.5
54	241	979	1	4	7	10	PF07_0108	PF3D7_0726600	Exon 1 of 2	conserved Plasmodium protein, unknown function	13394	56.25
55	344	444	1	2	10	2	PF10_0224	PF3D7_1023100	Exon 1 Segment 6	dynein heavy chain, putative	13421	47.9167
56	90	667	1	3	6	4	PFB0120w	PF3D7_0202500	Exon 1 of 1	early transcribed membrane protein 2 (ETRAMP2)	12892.7	48.9583
57	362	951	1	4	5	16	PF10_0356	PF3D7_1036400	Exon 1 of 2	liver stage antigen 1 (LSA1)	13227.7	47.9167
58	346	107	1	1	7	5	PF10_0281	PF3D7_1028700	Exon 1 of 1	merozoite TRAPlike protein (MTRAP)	13011.8	62.5
59	294	386	1	2	6	12	PFI0580c	PF3D7_0911900	Exon 2 of 2	falstatin (ICP)	12899.6	55.2083
60	487	38	1	1	3	4	MAL13P1.176	PF3D7_1335300	Exon 1 Segment 2	reticulocyte binding protein 2 homologue b (RH2b)	12318.6	40.625
61	527	915	1	4	3	14	PF14_0188	PF3D7_1419400	Exon 1 Segment 2	conserved Plasmodium membrane protein, unknown function	12604.8	62.5
62	359	975	1	4	7	6	PF10_0351	PF3D7_1035900	Exon 1 of 1	probable protein, unknown function	12133.4	58.3333
63	93	681	1	3	7	1	PFB0250w	PF3D7_0205600	Exon 1 of 1	conserved Plasmodium protein, unknown function	12377.3	56.25
64	396	148	1	1	9	12	PF11_0342	PF3D7_1133200	Exon 1 Segment 2	conserved Plasmodium protein, unknown function	12313	57.2917
65	455	940	1	4	5	5	PFL2430c	PF3D7_1250600		eukaryotic translation initiation factor 2b, subunit 2, putative	11877.5	66.6667
66	276	413	1	2	8	5	MAL8P1.18	PF3D7_0827600	Exon 2 of 2	conserved Plasmodium protein, unknown function	11907.3	56.25
67	94	65	1	1	4	14	PFB0300c	PF3D7_0206800		merozoite surface protein 2 (MSP2)	11636.8	50
68	508	978	1	4	7	9	MAL13P1.274	PF3D7_1355500	Exon 1 of 1	serine/threonine protein phosphatase (PP5)	11733.3	40.625
69	181	130	1	1	8	11	PFE0820c	PF3D7_0516400	Exon 1 of 1	conserved Plasmodium protein, unknown function	11631.9	48.9583
70	519	577	1	2	17	16	PF14_0096	PF3D7_1409800	Exon 1 Segment 1	RNA binding protein Bruno, putative (HoBo)	11634.8	48.9583
71	410	692	1	3	7	12	PF11_0419	PF3D7_1140800	Exon 1 of 1	conserved Plasmodium protein, unknown function	11652.3	50
72	216	976	1	4	7	7	PF07_0006	PF3D7_0702300	Exon 2 of 2	sporozoite threonine and asparaginerich protein (STARP)	11320.7	50
73	250	39	1	1	3	5	PF08_0137	PF3D7_0801000	Exon 2 Segment 1	Plasmodium exported protein (PHISTc), unknown function	11067.6	33.3333
74	414	367	1	2	5	10	PF11_0509	PF3D7_1149200	Exon 2 Segment 1	ringinfected erythrocyte surface antigen	10846.4	41.6667
75	293	66	1	1	4	15	PFI0550w	PF3D7_0911300	Exon 1 Segment 2	cysteine repeat modular protein 1 (CRMP1)	11260.1	50
76	228	44	1	1	3	10	PF07_0048	PF3D7_0711700	Exon 2 Segment 1	erythrocyte membrane protein 1, PfEMP1 (VAR)	10655.4	41.6667
77	302	67	1	1	4	16	PFI1475w	PF3D7_0930300	Segment 1	merozoite surface protein 1 (MSP1)	10690.2	35.4167
78	504	137	1	1	9	1	MAL13P1.250	PF3D7_1349600	Exon 2 of 2	conserved Plasmodium protein, unknown function	10876.4	50
79	285	378	1	2	6	4	PFI0240c	PF3D7_0904900	Exon 1 Segment 1	Cu2 transporting ATPase, putative (CUP)	10592.4	51.0417
80	467	94	1	1	6	9	PF13_0076	PF3D7_1302000	Exon 2 of 2	Plasmodium exported protein, unknown function	10557.4	52.0833
81	388	391	1	2	6	17	PF11_0268	PF3D7_1125800	Exon 1 of 4	kelch protein, putative	10604.2	59.375
82	456	627	1	3	3	15	PFL2505c	PF3D7_1252100	Exon 8 Segment 2	rhoptry neck protein 3 (RON3)	10442.9	44.7917
83	524	632	1	3	4	3	PF14_0170	PF3D7_1417200	Exon 1 Segment 4	NOT family protein, putative	10573.1	42.7083
84	295	359	1	2	5	2	PFI0580c	PF3D7_0911900	Exon 2	falstatin (ICP)	10581.5	53.125
85	145	933	1	4	4	15	PFD0225w	PF3D7_0404600	Segment 5	conserved Plasmodium membrane protein, unknown function	10577	50
86	157	660	1	3	5	14	PFD1120c	PF3D7_0423700	Exon 1 of 1	early transcribed membrane protein 4 (ETRAMP4)	10467.6	50
87	185	46	1	1	3	12	PFE1355c	PF3D7_0527200	Exon 2 Segment 1	ubiquitin carboxylterminal hydrolase, putative	10375	54.1667
88	249	910	1	4	3	9	PF08_0140	PF3D7_0800300	Exon 2 Segment 1	erythrocyte membrane protein 1, PfEMP1 (VAR)	9857.14	31.25
89	405	145	1	1	9	9	PF11_0404	PF3D7_1139300	Exon 2 Segment 1	transcription factor with AP2 domain(s) (ApiAP2)	10247.6	46.875
90	127	929	1	4	4	11	PFC0425w	PF3D7_0310200	Exon 1 Segment 3	phd finger protein, putative	10285.8	51.0417
91	447	646	1	3	4	17	PFL1930w	PF3D7_1239800	Segment 5	conserved Plasmodium protein, unknown function	10265.4	57.2917
92	260	388	1	2	6	14	MAL8P1.84	PF3D7_0815500	Exon 1 of 5	conserved Plasmodium protein, unknown function	10075.2	41.6667
93	234	703	1	3	8	6	MAL7P1.98	PF3D7_0719000	Exon 1 of 1	conserved Plasmodium protein, unknown function	10031.7	55.2083
94	167	70	1	1	5	2	PFE0060w	PF3D7_0501200	Exon 2	parasiteinfected erythrocyte surface protein (PIESP2)	9483.74	40.625
95	507	41	1	1	3	7	PF13_0275	PF3D7_1353100	Exon 2 Segment 1	Plasmodium exported protein, unknown function	9462.96	33.3333
96	97	374	1	2	5	17	PFB0310c	PF3D7_0207000	Exon 1 of 2	merozoite surface protein 4 (MSP4)	9330.86	32.2917
97	468	668	1	3	6	5	MAL13P1.24	PF3D7_1304300	Exon 1 of 1	conserved Plasmodium protein, unknown function	9632.69	54.1667
98	121	43	1	1	3	9	PFC0130c	PF3D7_0302800	Exon 1 Segment 1	conserved Plasmodium protein, unknown function	9815.1	47.9167
99	329	80	1	1	5	12	PF10_0138	PF3D7_1014100	Segment 1	conserved Plasmodium protein, unknown function	9502.92	31.25
100	301	366	1	2	5	9	PFI1425w	PF3D7_0929000	Exon 2	conserved Plasmodium protein, unknown function	9688.97	46.875
101	148	642	1	3	4	13	PFD0310w	PF3D7_0406200		sexual stagespecific protein precursor (Pfs16)	9411.19	40.625
102	432	689	1	3	7	9	PFL0765w	PF3D7_1215900	Exon 1 of 1	conserved Plasmodium membrane protein, unknown function (PfSR10)	9681.8	36.4583
103	433	330	1	2	3	7	PFL0795c	PF3D7_1216500	Exon 1 Segment 1	male development gene 1 (MDV1)	9379.1	40.625
104	477	725	1	3	9	11	MAL13P1.140	PF3D7_1325900	Exon 1 Segment 1	conserved Plasmodium protein, unknown function	9327.6	42.7083
105	375	980	1	4	7	11	PF11_0074	PF3D7_1106300	Exon 2 of 6	exonuclease, putative	8905.6	41.6667
106	125	732	1	3	10	1	PFC0325c	PF3D7_0307700	Exon 3 Segment 2	conserved Plasmodium protein, unknown function	9374.03	44.7917
107	531	338	1	2	3	15	PF14_0316	PF3D7_1433500	Exon 1 Segment 1	DNA topoisomerase II, putative	9306.29	48.9583
108	374	616	1	3	3	4	PF11_0037	PF3D7_1102500	Exon 2 Segment 1	Plasmodium exported protein (PHISTb), unknown function (GEXP02)	9339.47	44.7917
109	437	349	1	2	4	9	PFL1085w	PF3D7_1222600		transcription factor with AP2 domain(s) (ApiAP2)	9340.21	23.9583
110	256	423	1	2	8	15	PF08_0109	PF3D7_0807800	Exon 2 Segment 1	proteasome subunit alpha type 5, putative	9233.84	42.7083
111	300	385	1	2	6	11	PFI1425w	PF3D7_0929000	Exon 2 of 2	conserved Plasmodium protein, unknown function	9105.37	45.8333
112	500	654	1	3	5	8	MAL13P1.234	PF3D7_1346400	Exon 1 Segment 4	conserved Plasmodium protein, unknown function	9102.02	52.0833
113	244	664	1	3	6	1	MAL7P1.173	PF3D7_0731200	Exon 2 of 2	Plasmodium exported protein, unknown function	8587.09	41.6667
114	138	91	1	1	6	6	PFC1080c	PF3D7_0324100	Exon 2 of 2	Pfmc2TM Maurer's cleft two transmembrane protein (MC2TM)	8525.85	34.375
115	425	341	1	2	4	1	PFL0470w	PF3D7_1209400	Exon 1 Segment 1	conserved Plasmodium protein, unknown function	9038.56	46.875
116	421	343	1	2	4	3	PFL0275w	PF3D7_1205500	Exon 1 Segment 2	zinc finger protein, putative	8918.87	37.5
117	229	380	1	2	6	6	MAL7P1.58	PF3D7_0713100	Exon 2 of 2	Pfmc2TM Maurer's cleft two transmembrane protein (MC2TM)	8699.2	41.6667
118	137	928	1	4	4	10	PFC1065w	PF3D7_0323800	Exon 2 Segment 1	conserved Plasmodium protein, unknown function	8960.27	40.625
119	315	956	1	4	6	4	PF10_0019	PF3D7_1001500	Exon 1 of 1	early transcribed membrane protein 10.1 (ETRAMP10)	8407.46	41.6667
120	480	376	1	2	6	2	PF13_0154	PF3D7_1328300	Exon 1 of 3	conserved Plasmodium protein, unknown function	8790.99	46.875
121	452	958	1	4	6	6	PFL2260w	PF3D7_1247100	Exon 2 of 2	conserved Plasmodium protein, unknown function	8698.76	36.4583
122	544	644	1	3	4	15	PF14_0461	PF3D7_1448300	Segment 1	conserved Plasmodium protein, unknown function	8667.43	45.8333
123	258	333	1	2	3	10	PF08_0107	PF3D7_0808600	Exon 2 Segment 1	erythrocyte membrane protein 1, PfEMP1 (VAR)	8214.05	31.25
124	566	961	1	4	6	9	PF14_0735	PF3D7_1476500	Exon 2 of 2	probable protein, unknown function	8534.6	36.4583
125	331	61	1	1	4	10	PF10_0143	PF3D7_1014600	Exon 1 Segment 2	transcriptional coactivator ADA2 (ADA2)	8543.9	37.5
126	214	984	1	4	7	15	MAL8P1.209	PF3D7_0701000	Exon 1 of 1	erythrocyte membrane protein 1 (PfEMP1), pseudogene	8208.51	46.875
127	161	575	1	2	17	14	PFD1235w	PF3D7_0425800	CIDR1	erythrocyte membrane protein 1, PfEMP1 (VAR)	8450.54	29.1667
128	342	345	1	2	4	5	PF10_0224	PF3D7_1023100	Exon 1 Segment 3	dynein heavy chain, putative	8380.32	46.875
129	568	99	1	1	6	14	PF14_0741	PF3D7_1477000	Exon 1 of 1	Plasmodium exported protein (hyp17), unknown function, pseudogene	7845.54	32.2917
130	430	142	1	1	9	6	PFL0635c	PF3D7_1212900	Exon 1 Segment 1	bromodomain protein, putative	8234.15	46.875
131	230	1021	1	4	10	1	PF07_0053	PF3D7_0713900	Exon 1 Segment 1	conserved Plasmodium protein, unknown function	8293.98	35.4167
132	120	331	1	2	3	8	PFC0120w	PF3D7_0302500	Exon 1 Segment 1	cytoadherence linked asexual protein 3.1 (CLAG3.1)	7704.74	35.4167
133	418	620	1	3	3	8	PFL0015c	PF3D7_1200300	Exon 2 Segment 1	rifin (RIF)	7827.11	32.2917
134	287	619	1	3	3	7	PFI0265c	PF3D7_0905400	Exon 7 Segment 1	high molecular weight rhoptry protein 3 (RhopH3)	7919.92	33.3333
135	74	37	1	1	3	3	PFA0110w	PF3D7_0102200	Exon 2 Segment 2	ringinfected erythrocyte surface antigen (RESA)	7535.47	34.375
136	106	116	1	1	7	14	PFB0765w	PF3D7_0216700.1	Exon 6 of 7	conserved Plasmodium protein, unknown function	7881.57	33.3333
137	413	922	1	4	4	4	PF11_0506	PF3D7_1149000	Segment 6	antigen 332, DBLlike protein (Pf332)	7949.56	41.6667
138	528	1023	1	4	10	3	PF14_0201	PF3D7_1420700	Exon 2	surface protein, Pf113 (Pf113)	7977.55	43.75
139	393	903	1	4	3	2	PF11_0302	PF3D7_1129100	Exon 1 Segment 1	parasitophorous vacuolar protein 1 (PV1)	7533.38	30.2083
140	195	981	1	4	7	12	PFF0375c	PF3D7_0607600	Exon 1 of 5	conserved Plasmodium protein, unknown function	7794.11	40.625
141	341	97	1	1	6	12	PF10_0223	PF3D7_1023000	Exon 1 of 1	conserved Plasmodium membrane protein, unknown function	7698.69	43.75
142	553	907	1	4	3	6	PF14_0593	PF3D7_1462300	Exon 1 Segment 1	conserved Plasmodium protein, unknown function	7609.22	38.5417
143	149	635	1	3	4	6	PFD0380c	PF3D7_0407700	Exon 2 Segment 2	conserved Plasmodium protein, unknown function	7752.04	41.6667
144	310	40	1	1	3	6	PFI1735c	PF3D7_0935900	Exon 2 Segment 1	ringexported protein 1 (REX1)	7674.8	35.4167
145	522	399	1	2	7	8	PF14_0114	PF3D7_1411600	Exon 1 of 1	GTP binding protein, putative	7731.09	38.5417
146	339	731	1	3	9	17	PF10_0213	PF3D7_1021900	Exon 1 Segment 2	conserved Plasmodium protein (10b antigen), unknown function	7722.73	41.6667
147	517	679	1	3	6	16	PF14_0052	PF3D7_1405500	Exon 1 of 1	conserved Plasmodium protein, unknown function	7681.64	40.625
148	427	630	1	3	4	1	PFL0590c	PF3D7_1211900	Exon 1 Segment 1	nonSERCAtype Ca2 transporting PATPase (ATP4)	7419.44	43.75
149	159	672	1	3	6	9	PFD1180w	PF3D7_0424800	Exon 2 of 2	Plasmodium exported protein (PHISTb), unknown function	7474.24	34.375
150	563	611	1	3	2	16	PF14_0678	PF3D7_1471100	Exon 3 Segment 1	exported protein 2 (EXP2)	7515.14	41.6667
151	412	352	1	2	4	12	PF11_0506	PF3D7_1149000	Segment 4	antigen 332, DBLlike protein (Pf332)	7446.03	38.5417
152	484	952	1	4	5	17	MAL13P1.174	PF3D7_1334800	Exon 1 of 1	MSP7like protein (MSRP2)	7492.72	43.75
153	327	959	1	4	6	7	PF10_0119	PF3D7_1012200	Exon 1 of 2	conserved Plasmodium protein, unknown function	7405.51	38.5417
154	99	69	1	1	5	1	PFB0310c	PF3D7_0207000	Exon 1	merozoite surface protein 4 (MSP4)	6866.91	27.0833
155	550	430	1	2	9	5	PF14_0510	PF3D7_1453700	Exon 2 Segment 1	cochaperone p23 (P23)	7321.01	31.25
156	197	701	1	3	8	4	PFF0765c	PF3D7_0615800	Exon 2 of 3	conserved Plasmodium protein, unknown function	7357.03	31.25
157	147	59	1	1	4	8	PFD0265w	PF3D7_0405400	Exon 2 Segment 1	premRNAprocessingsplicing factor 8, putative (PRPF8)	7106.24	39.5833
158	436	60	1	1	4	9	PFL1070c	PF3D7_1222300	Exon 1 Segment 1	endoplasmin homolog precursor, putative	6704.66	26.0417
159	373	950	1	4	5	15	PF11_0014	PF3D7_1100800	Exon 2 of 2	Pfmc2TM Maurer's cleft two transmembrane protein (MC2TM)	6611.64	29.1667
160	284	1010	1	4	9	7	PFI0170w	PF3D7_0903500	Exon 1 Segment 2	conserved Plasmodium protein, unknown function	7025.32	45.8333
161	282	35	1	1	3	1	PFI0010c	PF3D7_0900200	Exon 2 Segment 1	rifin (RIF)	6929.15	25
162	288	968	1	4	6	16	PFI0305c	PF3D7_0906200	Exon 1 of 1	conserved Plasmodium protein, unknown function	7075.01	36.4583
163	365	78	1	1	5	10	PF10_0356	PF3D7_1036400	Exon 2 Segment 2	liver stage antigen 1 (LSA1)	7040.97	25
164	390	696	1	3	7	16	PF11_0274	PF3D7_1126400	Exon 2 of 3	large ribosomal subunit processing factor, putative	6929.3	30.2083
165	424	328	1	2	3	5	PFL0440c	PF3D7_1208800	Exon 1 Segment 1	zinc finger protein, putative	7058.02	31.25
166	529	629	1	3	3	17	PF14_0228	PF3D7_1423700	Exon 1 Segment 1	conserved Plasmodium protein, unknown function	6971.9	39.5833
167	87	713	1	3	8	16	PFB0100c	PF3D7_0202000	Exon 2 Segment 1	knobassociated histidinerich protein (KAHRP)	6860.91	26.0417
168	442	924	1	4	4	6	PFL1385c	PF3D7_1228600	Exon 1 Segment 1	merozoite surface protein 9 (MSP9)	6722.83	34.375
169	81	45	1	1	3	11	PFA0430c	PF3D7_0108700	Exon 1 Segment 1	secreted ookinete protein, putative (PSOP24)	6730.02	34.375
170	333	953	1	4	6	1	PF10_0166	PF3D7_1017100	Exon 1 of 1	conserved Plasmodium protein, unknown function	6849.18	37.5
171	275	618	1	3	3	6	PF08_0020	PF3D7_0826500	Exon 1 Segment 2	ubiquitinationmediated degradation component, putative	6917.07	32.2917
172	200	77	1	1	5	9	PFF0845c	PF3D7_0617400	Segment 4	erythrocyte membrane protein 1, PfEMP1 (VAR)	6435.71	25
173	119	405	1	2	7	14	PFC0110w	PF3D7_0302200	Exon 1 of 9	cytoadherence linked asexual protein 3.2 (CLAG3.2)	6507.02	35.4167
174	172	1004	1	4	9	1	PFE0305w	PF3D7_0506200	Exon 1 of 1	transcription initiation factor TFiid, TATAbinding protein (TBP)	6719.67	40.625
175	95	663	1	3	5	17	PFB0305c	PF3D7_0206900.1	Exon 1 of 2	merozoite surface protein 5 (MSP5)	6460.26	39.5833
176	298	1145	1	4	17	6	PFI0875w	PF3D7_0917900	Exon 2	heat shock protein 70 (Hsp702)	6803.05	44.7917
177	153	678	1	3	6	15	PFD0945c	PF3D7_0419500	Exon 1 of 1	conserved Plasmodium membrane protein, unknown function	6812.93	32.2917
178	271	68	1	1	4	17	MAL8P1.23	PF3D7_0826100	Segment 3	E3 ubiquitinprotein ligase, putative	6783.77	35.4167
179	129	58	1	1	4	7	PFC0440c	PF3D7_0310500	Exon 1 Segment 3	DEAD box helicase, putative	6732.76	34.375
180	429	72	1	1	5	4	PFL0625c	PF3D7_1212700	Segment 1	eukaryotic translation initiation factor 3 subunit 10, putative	6780.39	30.2083
181	350	650	1	3	5	4	PF10_0322	PF3D7_1033100	Segment 2	Sadenosylmethionine decarboxylase/ornithine decarboxylase (AdoMetDC/ODC)	6729.82	32.2917
182	103	982	1	4	7	13	PFB0345c	PF3D7_0207700	Exon 2 of 4	serine repeat antigen 4 (SERA4)	6631.34	21.875
183	79	370	1	2	5	13	PFA0410w	PF3D7_0108300	Segment 2	conserved Plasmodium protein, unknown function	6735.38	30.2083
184	505	957	1	4	6	5	PF13_0270	PF3D7_1351800.1	Exon 1 of 1	conserved Plasmodium protein, unknown function	6663.79	41.6667
185	75	50	1	1	3	16	PFA0125c	PF3D7_0102500	Exon 1 Segment 2	erythrocyte binding antigen181 (EBA181)	6640.86	40.625
186	187	393	1	2	7	2	PFE1390w	PF3D7_0527900	Exon 1 of 1	RNA helicase 1	6575.73	40.625
187	122	614	1	3	3	2	PFC0170c	PF3D7_0303700	Exon 1 Segment 1	dihydrolipoamide acyltransferase, putative	6519.34	42.7083
188	163	626	1	3	3	14	PFE0040c	PF3D7_0500800	Exon 2 Segment 1	mature parasiteinfected erythrocyte surface antigen,erythrocyte membrane protein 2 (MESA)	6281.47	25
189	273	357	1	2	4	17	MAL8P1.23	PF3D7_0826100	Segment 8	E3 ubiquitinprotein ligase, putative	6492.07	40.625
190	363	360	1	2	5	3	PF10_0356	PF3D7_1036400	Exon 1	liver stage antigen 1 (LSA1)	6510.7	32.2917
191	407	346	1	2	4	6	PF11_0404	PF3D7_1139300	Exon 2 Segment 3	transcription factor with AP2 domain(s) (ApiAP2)	6541.56	35.4167
192	384	640	1	3	4	11	PF11_0240	PF3D7_1122900	Exon 2 Segment 2	dynein heavy chain, putative	6530.28	21.875
193	543	902	1	4	3	1	PF14_0456	PF3D7_1448000	Exon 2 Segment 2	U3 snoRNAassociated small subunit rRNA processing protein, putative	6475.57	42.7083
194	560	637	1	3	4	8	PF14_0633	PF3D7_1466400	Exon 1 Segment 1	transcription factor with AP2 domain(s) (ApiAP2)	6465.87	38.5417
195	277	288	1	1	17	16	PF08_0012	PF3D7_0827800	Exon 1 Segment 3	SET domain protein, putative (SET3)	6431.55	31.25
196	345	636	1	3	4	7	PF10_0242	PF3D7_1024800	Exon 2 Segment 2	conserved Plasmodium protein, unknown function	6298.17	28.125
197	170	334	1	2	3	11	PFE0090w	PF3D7_0501800	Exon 1 Segment 2	chromosome assembly factor 1 (CAF1)	6359.53	38.5417
198	526	424	1	2	8	16	PF14_0186	PF3D7_1419200	Exon 1 Segment 1	conserved Plasmodium protein, unknown function	6322.57	30.2083
199	443	412	1	2	8	4	PFL1415w	PF3D7_1229300	Exon 1 of 1	conserved Plasmodium protein, unknown function	6336.37	28.125
200	488	655	1	3	5	9	MAL13P1.178	PF3D7_1335600	Exon 2	conserved Plasmodium protein, unknown function	6217.4	39.5833
201	152	977	1	4	7	8	PFD0710w	PF3D7_0414700	Exon 1 of 1	GTP binding protein, putative	6193.4	37.5
202	242	397	1	2	7	6	MAL7P1.150	PF3D7_0727200	Exon 1 of 1	cysteine desulfurase, putative (NFS)	6034.12	41.6667
203	501	390	1	2	6	16	PF13_0253	PF3D7_1347700	Exon 1 of 3	ethanolaminephosphate cytidylyltransferase, putative (ECT)	6192.35	32.2917
204	112	408	1	2	7	17	PFB0930w	PF3D7_0220600	Exon 2 of 2	Plasmodium exported protein (hyp9), unknown function	5944.8	16.6667
205	296	960	1	4	6	8	PFI0610w	PF3D7_0912500	Exon 2 of 7	conserved Plasmodium protein, unknown function	6121.26	34.375
206	485	354	1	2	4	14	PF13_0197	PF3D7_1335100		merozoite surface protein 7 (MSP7)	6035.36	26.0417
207	107	996	1	4	8	10	PFB0900c	PF3D7_0219700	Exon 2 of 2	Plasmodium exported protein (PHISTc), unknown function (GEXP20)	6007.71	30.2083
208	82	904	1	4	3	3	PFA0430c	PF3D7_0108700	Exon 1 Segment 2	secreted ookinete protein, putative (PSOP24)	5833.06	33.3333
209	361	699	1	3	8	2	PF10_0355	PF3D7_1036300	Exon 1 of 1	merozoite surface protein (MSP3.8)	6012.21	28.125
210	151	114	1	1	7	12	PFD0595w	PF3D7_0412000	Exon 1 of 1	conserved Plasmodium protein, unknown function	6029.71	25
211	83	669	1	3	6	6	PFA0490w	PF3D7_0110000	Exon 1 of 1	conserved Plasmodium protein, unknown function	5993.56	33.3333
212	150	923	1	4	4	5	PFD0385w	PF3D7_0407800	Exon 1 Segment 2	conserved Plasmodium protein, unknown function	6007.93	23.9583
213	469	384	1	2	6	10	PF13_0044	PF3D7_1308200	Exon 2 Segment 1	carbamoyl phosphate synthetase (cpsSII)	5928.22	33.3333
214	291	73	1	1	5	5	PFI0460w	PF3D7_0909500		subpellicular microtubule protein 1, putative (SPM1)	5911.12	35.4167
215	206	972	1	4	7	3	PFF1325c	PF3D7_0627300	Exon 1 of 1	c3h4type ring finger protein, putative	5967.8	32.2917
216	379	1000	1	4	8	14	PF11_0142	PF3D7_1113400	Exon 4 Segment 1	ubiquitin domain containing protein	5923.44	27.0833
217	343	56	1	1	4	5	PF10_0224	PF3D7_1023100	Exon 1 Segment 4	dynein heavy chain, putative	5926.98	35.4167
218	220	75	1	1	5	7	PF07_0016	PF3D7_0704300	Segment 1	conserved Plasmodium membrane protein, unknown function	5886.69	30.2083
219	328	79	1	1	5	11	PF10_0124	PF3D7_1012700	Exon 1 Segment 2	protein phosphatase, putative	5892.05	31.25
220	439	983	1	4	7	14	PFL1135c	PF3D7_1223600	Exon 1 of 2	conserved Plasmodium protein, unknown function	5917.68	31.25
221	416	998	1	4	8	12	PF11_0512	PF3D7_1149500	Exon 3 of 4	ringinfected erythrocyte surface antigen 2, pseudogene (RESA2)	5391.7	27.0833
222	154	715	1	3	9	1	PFD0955w	PF3D7_0419700	Exon 1 of 1	apical merozoite protein (Pf34)	5749.78	27.0833
223	226	336	1	2	3	13	PF07_0035	PF3D7_0709100	Exon 1 Segment 1	Cg1 protein	5717.94	33.3333
224	450	905	1	4	3	4	PFL2120w	PF3D7_1244100	Exon 1 Segment 2	conserved Plasmodium protein, unknown function	5726.1	36.4583
225	387	682	1	3	7	2	PF11_0267	PF3D7_1125700	Exon 6 of 6	kelch protein, putative	5692.06	36.4583
226	465	419	1	2	8	11	PF13_0073	PF3D7_1301400	Exon 2 of 2	Plasmodium exported protein (hyp12), unknown function	5591.06	27.0833
227	385	920	1	4	4	2	PF11_0240	PF3D7_1122900	Exon 2 Segment 5	dynein heavy chain, putative	5593.3	39.5833
228	419	966	1	4	6	14	PFL0075w	PF3D7_1201500	Exon 1 of 1	XPA binding protein 1, putative	5635.55	33.3333
229	135	963	1	4	6	11	PFC0875w	PF3D7_0319700	Exon 1 Segment 1	ABC transporter, putative	5612.06	34.375
230	292	733	1	3	10	2	PFI0540w	PF3D7_0911100	Exon 1 Segment 1	conserved Plasmodium protein, unknown function	5599.15	32.2917
231	337	723	1	3	9	9	PF10_0196	PF3D7_1020300	Exon 1 Segment 1	cytoplasmic dynein intermediate chain, putative	5432.01	30.2083
232	245	361	1	2	5	4	MAL7P1.176	PF3D7_0731500	Segment 2	erythrocyte binding antigen175 (EBA175)	5471.32	20.8333
233	470	57	1	1	4	6	MAL13P1.39	PF3D7_1308400	Exon 4 Segment 1	conserved Plasmodium protein, unknown function	5404.29	28.125
234	208	411	1	2	8	3	PFF1420w	PF3D7_0629300	Exon 1 of 1	phosphatidylcholinesterol acyltransferase precursor, putative (PL)	5401.72	29.1667
235	322	906	1	4	3	5	PF10_0041	PF3D7_1003800	Exon 1 Segment 2	U5 small nuclear ribonuclear protein, putative	5356.74	26.0417
236	177	934	1	4	4	16	PFE0570w	PF3D7_0511500	Segment 3	RNA pseudouridylate synthase, putative	5324.67	28.125
237	551	625	1	3	3	13	PF14_0546	PF3D7_1457300	Exon 1 Segment 1	conserved Plasmodium protein, unknown function	5309.66	26.0417
238	509	969	1	4	6	17	PF13_0313	PF3D7_1358500	Exon 1 of 1	zinc finger protein, putative	5271.38	25
239	313	382	1	2	6	8	PFI1770w	PF3D7_0936600	Exon 2 of 2	Plasmodium exported protein (PHISTb), unknown function (GEXP05)	5201.01	21.875
240	261	677	1	3	6	14	MAL8P1.84	PF3D7_0815500	Exon 3 of 5	conserved Plasmodium protein, unknown function	5220.21	33.3333
241	486	327	1	2	3	4	MAL13P1.176	PF3D7_1335300	Exon 1 Segment 1	reticulocyte binding protein 2 homologue b (RH2b)	5052.72	26.0417
242	253	124	1	1	8	5	MAL8P1.143	PF3D7_0803600	Exon 14 of 15	conserved Plasmodium protein, unknown function	5173.48	25
243	492	690	1	3	7	10	MAL13P1.206	PF3D7_1340900	Exon 1 of 2	sodiumdependent phosphate transporter (PiT)	5180.82	25
244	533	63	1	1	4	12	PF14_0326	PF3D7_1434500	Exon 2 Segment 4	dyneinrelated AAAtype ATPase, putative	5155.1	23.9583
245	324	935	1	4	4	17	PF10_0079	PF3D7_1008100	Segment 1	conserved Plasmodium protein, unknown function	5156.57	37.5
246	335	353	1	2	4	13	PF10_0177	PF3D7_1018300	Exon 1 Segment 1	conserved Plasmodium protein, unknown function	5139.39	29.1667
247	564	371	1	2	5	14	PF14_0698	PF3D7_1473000	Exon 1 of 1	conserved Plasmodium protein, unknown function	5095.97	25
248	461	612	1	3	2	17	PFL2610w	PF3D7_1254100	Exon 2 Segment 1	stevor (stevor)	5120.84	17.7083
		Where sensitivity refers to the % of patient population in which the particular antigen is seroreactive

## Sheet: Seroreactive Pv antigens
	Table S2B. Top seroreactive Pv antigens
S.No	sort	Index	Array Row	Array Column	Spot Row	Spot Column	ORF	PlasmoDB_ID	ORF_Fragment	Description	ADI spot ID (gal file)	Average MFI	Sensitivity (%)
1	685	1028	1	4	10	8	PVX_083560	PVX_083560	Exon 2 of 2	hypothetical protein, conserved	PVX_083560_2o2	31790.1	81
2	729	814	1	3	14	15	PVX_085590	PVX_085590	Exon 1 of 1 Segment 5	hypothetical protein, conserved	PVX_085590_1o1_S5	31706.1	83
3	1016	837	1	3	16	4	PVX_117680	PVX_117680	Exon 1 of 2	hypothetical protein	PVX_117680_1o2	30198.9	90
4	660	560	1	2	16	16	PVX_081830	PVX_081830	Exon 2 of 2	hypothetical protein	PVX_081830_2o2	25544.8	89
5	910	504	1	2	13	11	PVX_099980	PVX_099980	Exon 1 of 1 Segment 2	major bloodstage surface antigen Pv200	PVX_099980_1o1_S2	24497.7	76
6	794	820	1	3	15	4	PVX_090230	PVX_090230	Exon 1 of 2	early transcribed membrane protein (ETRAMP)	PVX_090230_1o2	23832.3	69
7	1046	537	1	2	15	10	PVX_121930	PVX_121930	Exon 2 of 2	hypothetical protein, conserved	PVX_121930_2o2	21217.7	74
8	991	531	1	2	15	4	PVX_115450	PVX_115450	Exon 1 of 2	membrane associated histidinerich protein, MAHRP1	PVX_115450_1o2	20917	74
9	583	828	1	3	15	12	PVX_000930	PVX_000930	Exon 1 of 1	sexual stage antigen s16, putative	PVX_000930_1o1	20885	67
10	1028	263	1	1	16	8	PVX_118705	PVX_118705	Exon 1 of 1	hypothetical protein, predicted Pf homolog liver stage antigen 3	PVX_118705_1o1	20473.4	74
11	973	272	1	1	16	17	PVX_114145	PVX_114145	Exon 1 of 1	Merozoite surface protein 10, MSP10	PVX_114145_1o1	19882.7	60
12	883	850	1	3	16	17	PVX_097625	PVX_097625	Exon 1 of 1	Merozoite Surface Protein 8, MSP8	PVX_097625_1o1	18840.5	66
13	954	244	1	1	15	6	PVX_113245	PVX_113245	Exon 2 of 2	cyclindependent protein kinase, predicted	PVX_113245_2o2	15785.5	57
14	822	545	1	2	16	1	PVX_091935	PVX_091935	Exon 2 of 3	hypothetical protein	PVX_091935_2o3	15861.5	61
15	936	558	1	2	16	14	PVX_110935	PVX_110935	Exon 1 of 1	hypothetical protein, conserved	PVX_110935_1o1	16178.2	54
16	998	862	1	3	17	12	PVX_116780	PVX_116780	Exon 1 of 2	hypothetical protein, conserved	PVX_116780_1o2 (retransformed)	13523.1	81
17	717	1143	1	4	17	4	PVX_085025	PVX_085025	Exon 1 of 1 Segment 2	hypothetical protein, conserved	PVX_085025_1o1_S2 (retransformed)	13439.7	64
18	606	157	1	1	10	4	PVX_003565	PVX_003565	Exon 1 of 1	early transcribed membrane protein (ETRAMP)	PVX_003565_1o1	13016	58
19	832	1061	1	4	12	7	PVX_092555	PVX_092555	Exon 1 of 6 Segment 1	WD domain, Gbeta repeat domain containing protein	PVX_092555_1o6_S1	12764.1	70
20	963	809	1	3	14	10	PVX_113825	PVX_113825	Exon 1 of 1 Segment 1	hypothetical protein, conserved	PVX_113825_1o1_S1	13018.2	77
21	752	1116	1	4	15	11	PVX_087670	PVX_087670	Exon 1 of 1	hypothetical protein, conserved	PVX_087670_1o1	12863.6	63
22	700	192	1	1	12	5	PVX_084595	PVX_084595	Exon 2 of 2 Segment 2	DNA replication licensing factor MCM8, putative	PVX_084595_2o2_S2	12224	58
23	885	1142	1	4	17	3	PVX_097730	PVX_097730	Exon 1 of 1	hypothetical protein, conserved	PVX_097730_1o1	11990.2	48
24	694	512	1	2	14	2	PVX_084305	PVX_084305	Exon 1 of 1 Segment 1	hypothetical protein, conserved	PVX_084305_1o1_S1	11301.5	60
25	737	770	1	3	12	5	PVX_085930	PVX_085930	Exon 2 of 2	rhoptryassociated protein 1, putative	PVX_085930_2o2	11988.6	52
26	942	486	1	2	12	10	PVX_111065	PVX_111065	Exon 1 of 1	early transcribed membrane protein (ETRAMP)	PVX_111065_1o1	12138.8	50
27	932	774	1	3	12	9	PVX_101485	PVX_101485	Exon 8 of 8 Segment 2	hypothetical protein, conserved	PVX_101485_8o8_S2	11406.3	61
28	869	1141	1	4	17	2	PVX_095115	PVX_095115	Exon 1 of 3	D123 (regulator of eIF2), putative	PVX_095115_1o3	9937.2	44
29	702	491	1	2	12	15	PVX_084625	PVX_084625	Exon 1 of 1 Segment 1	Ptype ATPase4, putative	PVX_084625_1o1_S1	10876.1	66
30	618	496	1	2	13	3	PVX_003830	PVX_003830	Exon 4 of 4	serinerepeat antigen 5 (SERA)	PVX_003830_4o4	9671.55	36
31	824	176	1	1	11	6	PVX_092070	PVX_092070	Exon 1 of 1	hypothetical protein, conserved	PVX_092070_1o1	9816.37	42
32	651	240	1	1	15	2	PVX_081365	PVX_081365	Exon 1 of 1 Segment 2	hypothetical protein, conserved	PVX_081365_1o1_S2	9124.01	52
33	874	541	1	2	15	14	PVX_096050	PVX_096050	Exon 2 of 2	hypothetical protein	PVX_096050_2o2	8630.2	48
34	670	557	1	2	16	13	PVX_082680	PVX_082680	Exon 1 of 1	merozoite surface protein 7 (MSP7), putative	PVX_082680_1o1	8098.55	40
35	578	282	1	1	17	10	PVX_000645	PVX_000645	Exon 1 of 1	hypothetical protein, conserved	PVX_000645_1o1	8249.38	49
36	646	556	1	2	16	12	PVX_080675	PVX_080675	Exon 1 of 2	stearoylCoA desaturase (acylCoA desaturase, faty acid desaturase), putative	PVX_080675_1o2	7805.6	35
37	1040	827	1	3	15	11	PVX_121885	PVX_121885	Exon 5 of 8	cytoadherence linked asexual protein, CLAG, putative	PVX_121885_5o8	8174.81	42
38	591	546	1	2	16	2	PVX_001665	PVX_001665	Exon 1 of 1	hypothetical protein, conserved	PVX_001665_1o1	8061.78	31
39	821	1033	1	4	10	13	PVX_091910	PVX_091910	Exon 1 of 4	kelch domaincontaining protein	PVX_091910_1o4	6980.92	43
40	779	1112	1	4	15	7	PVX_089630	PVX_089630	Exon 1 of 5	hypothetical protein, conserved	PVX_089630_1o5	7059.66	36
41	814	794	1	3	13	12	PVX_091760	PVX_091760	Exon 1 of 2 Segment 2	dynein heavy chain, putative	PVX_091760_1o2_S2	6891.54	30
42	816	739	1	3	10	8	PVX_091785	PVX_091785	Exon 1 of 2	translation elongation factor EF1, subunit alpha, putative	PVX_091785_1o2	6808.72	39
43	903	473	1	2	11	14	PVX_099315	PVX_099315	Exon 2 of 2	78 kDa glucoseregulated protein precursor (GRP 78), putative	PVX_099315_2o2	6814.3	43
44	793	1117	1	4	15	12	PVX_090215	PVX_090215	Exon 2 of 2	hypothetical membrane protein, conserved	PVX_090215_2o2	6780.05	29
45	740	236	1	1	14	15	PVX_086015	PVX_086015	Exon 1 of 2 Segment 5	hypothetical protein, conserved	PVX_086015_1o2_S5	6766.21	25
46	999	1111	1	4	15	6	PVX_116915	PVX_116915	Exon 3 of 3	exported protein 2	PVX_116915_3o3	6732.54	38
47	842	259	1	1	16	4	PVX_092995	PVX_092995	Exon 2 of 2	tryptophanrich antigen (Pvfama)	PVX_092995_2o2	6306.17	39
48	899	1149	1	4	17	10	PVX_099035	PVX_099035	Exon 2 of 2	Falstatin, putative	PVX_099035_2o2	6633.28	41
49	1003	480	1	2	12	4	PVX_117145	PVX_117145	Exon 1 of 1 Segment 2	hypothetical protein, conserved	PVX_117145_1o1_S2	5976.18	32
50	959	849	1	3	16	16	PVX_113590	PVX_113590	Exon 2 of 2	hypothetical protein, conserved	PVX_113590_2o2	6096.59	28
51	953	440	1	2	9	15	PVX_112625	PVX_112625		Pvstp1, truncated, putative	PVX_112625	6288.95	43
52	856	457	1	2	10	15	PVX_094805	PVX_094805	Exon 1 of 1	DNA repair protein RAD23, putative	PVX_094805_1o1	6121.23	32
53	975	1136	1	4	16	14	PVX_114365	PVX_114365	Exon 1 of 1	hypothetical protein, conserved	PVX_114365_1o1	6220.12	35
54	587	456	1	2	10	14	PVX_000995	PVX_000995	Exon 1 of 1	transmissionblocking target antigen Pfs230, putative	PVX_000995_1o1	5641.78	31
55	938	847	1	3	16	14	PVX_110950	PVX_110950	Exon 1 of 1	hypothetical protein, conserved	PVX_110950_1o1	6298.14	35
56	612	532	1	2	15	5	PVX_003775	PVX_003775	Exon 2 of 2	merozoite surface protein 4, putative	PVX_003775_2o2	5614.68	24
57	673	1129	1	4	16	7	PVX_082700	PVX_082700	Exon 1 of 1	merozoite surface protein 7 (MSP7)	PVX_082700_1o1	6150.25	36
58	601	1071	1	4	12	17	PVX_002550	PVX_002550	Exon 2 of 3 Segment 2	hypothetical protein, conserved	PVX_002550_2o3_S2	6155.62	30
59	586	745	1	3	10	14	PVX_000995	PVX_000995		transmissionblocking target antigen Pfs230, putative	PVX_000995	5348.01	27
60	958	229	1	1	14	8	PVX_113500	PVX_113500	Exon 1 of 1 Segment 2	hypothetical protein, conserved	PVX_113500_1o1_S2	5659.97	36
61	577	1131	1	4	16	9	PVX_000610	PVX_000610	Exon 1 of 2	hypothetical protein, conserved	PVX_000610_1o2	5576.13	30
62	676	516	1	2	14	6	PVX_083040	PVX_083040	Exon 2 of 2 Segment 1	hypothetical protein, conserved	PVX_083040_2o2_S1	5720.98	34
63	715	166	1	1	10	13	PVX_084985	PVX_084985	Exon 1 of 1	hypothetical protein, conserved	PVX_084985_1o1	5296.15	31
64	864	1075	1	4	13	4	PVX_094965	PVX_094965	Exon 1 of 1 Segment 1	hypothetical protein, conserved	PVX_094965_1o1_S1	5502.56	32
65	854	1115	1	4	15	10	PVX_094650	PVX_094650	Exon 2 of 2	RAD protein (Pvfame)	PVX_094650_2o2	5013	26
66	653	1139	1	4	16	17	PVX_081550	PVX_081550	Exon 1 of 1	hypothetical protein, conserved	PVX_081550_1o1	5447.79	37
67	617	1027	1	4	10	7	PVX_003830	PVX_003830	Exon 2 of 4	serinerepeat antigen 5 (SERA)	PVX_003830_2o4	5201.68	32
68	1015	822	1	3	15	6	PVX_117615	PVX_117615	Exon 9 of 9	signal peptide peptidase, mSPP	PVX_117615_9o9	5212.18	33
69	662	245	1	1	15	7	PVX_082365	PVX_082365	Exon 1 of 3	hypothetical protein, conserved	PVX_082365_1o3	5147.63	29
70	773	835	1	3	16	2	PVX_089135	PVX_089135	Exon 2 of 2	hypothetical protein, conserved	PVX_089135_2o2	5294.1	32
71	1030	1127	1	4	16	5	PVX_119355	PVX_119355	Exon 1 of 1	circumsporozoite (CS) protein	PVX_119355_1o1	5232.09	32
72	926	152	1	1	9	16	PVX_101215	PVX_101215	Exon 1 of 1	myosin A tail domain interacting protein MTIP, putative	PVX_101215_1o1	5082.46	31
73	1072	848	1	3	16	15	PVX_122995	PVX_122995	Exon 1 of 1	drug/metabolite exporter, drug/metabolite transporter	PVX_122995_1o1	4947.75	29
	Where sensitivity refers to the % of patient population in which the particular antigen is seroreactive
