# Supplementary material for: Hospital-derived antibody profiles of malaria patients in Southwest India
Source: Malar J. 2019 Apr 17;18:138. doi: 10.1186/s12936-019-2771-5 (PMC6472095; doi:10.1186/s12936-019-2771-5)
Supplement: Supplementary file 4 — Additional file 4. Details of cross-reactive P. falciparum and P. vivax antigens. [file 12936_2019_2771_MOESM4_ESM.xlsx]

## Sheet: Additional Table 3
Additional Table 3. Details of cross-reactive Pf and Pv antigens

## Sheet: Table S3A. Cross reactivity_Pf
Table S3A. Seroreactive and crossreactive Pf antigens
S. No	ADI spot ID (gal file)	ORF	PlasmoDB_ID	ORF_Fragment	Description
1	PFD1037w (renamed)	PFD1037w	PF3D7_0422100		transmembrane emp24 domaincontaining protein, putative
2	PF10_0075e1s2	PF10_0075	PF3D7_1007700	Exon 1 Segment 2	transcription factor with AP2 domain(s) (ApiAP2)
3	PF10_0025_2o2	PF10_0025	PF3D7_1002100	Exon 2 of 2	PF70 protein (PF70)
4	PFF0995c_1o1	PFF0995c	PF3D7_0620400	Exon 1 of 1	merozoite surface protein 10 (MSP10)
5	PF07_0053e1s4	PF07_0053	PF3D7_0713900	Exon 1 Segment 4	conserved Plasmodium protein, unknown function
6	PFL1745ce2s1	PFL1745c	PF3D7_1236100	Exon 2 Segment 1	clusteredasparaginerich protein
7	PFC0670c_1o1	PFC0670c	PF3D7_0315400	Exon 1 of 1	conserved Plasmodium protein, unknown function
8	PF08_0141e2s1	PF08_0141	PF3D7_0800200	Exon 2 Segment 1	erythrocyte membrane protein 1, PfEMP1 (VAR)
9	PF10_0323e1s1	PF10_0323	PF3D7_1033200	Exon 1 Segment 1	early transcribed membrane protein 10.2 (ETRAMP10.2)
10	PF10_0357_1o1	PF10_0357	PF3D7_1036500	Exon 1 of 1	probable protein, unknown function
11	PFD0115c_2o2	PFD0115c	PF3D7_0402400	Exon 2 of 2	Plasmodium exported protein, unknown function (GEXP18)
12	PFI1720w_1o2	PFI1720w	PF3D7_0935600	Exon 1 of 2	gametocytogenesisimplicated protein (GIG)
13	PF11_0344	PF11_0344	PF3D7_1133400		apical membrane antigen 1 (AMA1)
14	PFB0915w-e2s1	PFB0915w	PF3D7_0220000	Exon 2 Segment 1	liver stage antigen 3 (LSA3)
15	PFF1485w_2o2	PFF1485w	PF3D7_0630600	Exon 2 of 2	conserved Plasmodium protein, unknown function
16	PFI1475w-s2	PFI1475w	PF3D7_0930300	Segment 2	merozoite surface protein 1 (MSP1)
17	MAL7P1.77e1s1	MAL7P1.77	PF3D7_0716300	Exon 1 Segment 1	conserved Plasmodium protein, unknown function
18	PFD0995ce2s1	PFD0995c	PF3D7_0420700	Exon 2 Segment 1	erythrocyte membrane protein 1, PfEMP1 (VAR)
19	PF14_0016_1o1	PF14_0016	PF3D7_1401400	Exon 1 of 1	early transcribed membrane protein 14.1 (ETRAMP14)
20	PFE1600we2s1	PFE1600w	PF3D7_0532300	Exon 2 Segment 1	Plasmodium exported protein (PHISTb), unknown function
21	PF08_0060e1s3	PF08_0060	PF3D7_0817300	Exon 1 Segment 3	asparaginerich antigen
22	PF08_0054	PF08_0054	PF3D7_0818900		heat shock protein 70 (Hsp70)
23	PFI1640c_4o4	PFI1640c	PF3D7_0933900	Exon 4 of 4	conserved Plasmodium protein, unknown function
24	PF13_0003-s2 (renamed)	PF13_0003	PF3D7_1300300	Segment 2	erythrocyte membrane protein 1, PfEMP1 (VAR)
25	PF14_0699e2s1	PF14_0699	PF3D7_1473100	Exon 2 Segment 1	GTPase activator, putative
26	PFB1045w (renamed)	PFB1045w	PF3D7_0223300		erythrocyte membrane protein 1 (PfEMP1), truncated
27	PFB0915w-e2s2	PFB0915w	PF3D7_0220000	Exon 2 Segment 2	liver stage antigen 3 (LSA3)
28	MAL7P1.14e1s1	MAL7P1.14	PF3D7_0703700	Exon 1 Segment 1	conserved Plasmodium protein, unknown function
29	PF10_0352_1o1	PF10_0352	PF3D7_1036000	Exon 1 of 1	merozoite surface protein (MSP11)
30	PFE0575c_1o1	PFE0575c	PF3D7_0511600	Exon 1 of 1	conserved Plasmodium protein, unknown function
31	PF14_0102e1s1	PF14_0102	PF3D7_1410400	Exon 1 Segment 1	rhoptryassociated protein 1 (RAP1)
32	PF07_0026_1o1	PF07_0026	PF3D7_0707700	Exon 1 of 1	ubiquitinprotein ligase e3, putative
33	PF14_0344e1s1	PF14_0344	PF3D7_1436300	Exon 1 Segment 1	translocon component PTEX150 (PTEX150)
34	PFA0410w-s1	PFA0410w	PF3D7_0108300	Segment 1	conserved Plasmodium protein, unknown function
35	PFC0085ce2s1	PFC0085c	PF3D7_0301700	Exon 2 Segment 1	Plasmodium exported protein, unknown function
36	PF08_0024_1o1	PF08_0024	PF3D7_0825700	Exon 1 of 1	conserved Plasmodium protein, unknown function
37	PF10_0348e1s1	PF10_0348	PF3D7_1035700	Exon 1 Segment 1	duffy bindinglike merozoite surface protein (DBLMSP)
38	PFA0410w-s3	PFA0410w	PF3D7_0108300	Segment 3	conserved Plasmodium protein, unknown function
39	PFI0170we1s1	PFI0170w	PF3D7_0903500	Exon 1 Segment 1	conserved Plasmodium protein, unknown function
40	PF11_0245-e1	PF11_0245	PF3D7_1123400	Exon 1	translation elongation factor EF1, subunit alpha, putative
41	PFE1505w_2o2	PFE1505w	PF3D7_0530100	Exon 2 of 2	SNARE protein, putative (SYN6)
42	PF10_0138-s2	PF10_0138	PF3D7_1014100	Segment 2	conserved Plasmodium protein, unknown function
43	PF10_0214-e2	PF10_0214	PF3D7_1022000	Exon 2	RNA binding protein, putative
44	PF10_0361e1s2	PF10_0361	PF3D7_1036900	Exon 1 Segment 2	conserved Plasmodium protein, unknown function
45	PF14_0649-e2s1	PF14_0649	PF3D7_1468100	Exon 2 Segment 1	conserved Plasmodium protein, unknown function
46	PF08_0108e1s1	PF08_0108	PF3D7_0808200	Exon 1 Segment 1	plasmepsin X
47	PF11_0226-s1	PF11_0226	PF3D7_1121800	Segment 1	petidase, M16 family
48	PF14_0495-s1	PF14_0495	PF3D7_1452000	Segment 1	rhoptry neck protein 2 (RON2)
49	PFF0905w_1o2	PFF0905w	PF3D7_0618700	Exon 1 of 2	transport protein particle (TRAPP) component, putative
50	PF10_0024_2o2	PF10_0024	PF3D7_1002000	Exon 2 of 2	Plasmodium exported protein (hyp2), unknown function
51	MAL13P1.234-e1s3	MAL13P1.234	PF3D7_1346400	Exon 1 Segment 3	conserved Plasmodium protein, unknown function
52	PF07_0108_1o2	PF07_0108	PF3D7_0726600	Exon 1 of 2	conserved Plasmodium protein, unknown function
53	PF10_0224e1s6	PF10_0224	PF3D7_1023100	Exon 1 Segment 6	dynein heavy chain, putative
54	PFB0120w_1o1	PFB0120w	PF3D7_0202500	Exon 1 of 1	early transcribed membrane protein 2 (ETRAMP2)
55	PF10_0281_1o1	PF10_0281	PF3D7_1028700	Exon 1 of 1	merozoite TRAPlike protein (MTRAP)
56	PFI0580c_2o2	PFI0580c	PF3D7_0911900	Exon 2 of 2	falstatin (ICP)
57	PF14_0188e1s2	PF14_0188	PF3D7_1419400	Exon 1 Segment 2	conserved Plasmodium membrane protein, unknown function
58	PF10_0351_1o1	PF10_0351	PF3D7_1035900	Exon 1 of 1	probable protein, unknown function
59	PFB0250w_1o1	PFB0250w	PF3D7_0205600	Exon 1 of 1	conserved Plasmodium protein, unknown function
60	PF11_0342e1s2	PF11_0342	PF3D7_1133200	Exon 1 Segment 2	conserved Plasmodium protein, unknown function
61	PFL2430c	PFL2430c	PF3D7_1250600		eukaryotic translation initiation factor 2b, subunit 2, putative
62	MAL8P1.18_2o2	MAL8P1.18	PF3D7_0827600	Exon 2 of 2	conserved Plasmodium protein, unknown function
63	MAL13P1.274_1o1	MAL13P1.274	PF3D7_1355500	Exon 1 of 1	serine/threonine protein phosphatase (PP5)
64	PFE0820c_1o1	PFE0820c	PF3D7_0516400	Exon 1 of 1	conserved Plasmodium protein, unknown function
65	PF14_0096e1s1	PF14_0096	PF3D7_1409800	Exon 1 Segment 1	RNA binding protein Bruno, putative (HoBo)
66	PF07_0006_2o2	PF07_0006	PF3D7_0702300	Exon 2 of 2	sporozoite threonine and asparaginerich protein (STARP)
67	PF11_0509-e2s1	PF11_0509	PF3D7_1149200	Exon 2 Segment 1	ringinfected erythrocyte surface antigen
68	PFI0550w-e1s2	PFI0550w	PF3D7_0911300	Exon 1 Segment 2	cysteine repeat modular protein 1 (CRMP1)
69	PF07_0048e2s1	PF07_0048	PF3D7_0711700	Exon 2 Segment 1	erythrocyte membrane protein 1, PfEMP1 (VAR)
70	MAL13P1.250_2o2	MAL13P1.250	PF3D7_1349600	Exon 2 of 2	conserved Plasmodium protein, unknown function
71	PFI0240c-e1s1	PFI0240c	PF3D7_0904900	Exon 1 Segment 1	Cu2 transporting ATPase, putative (CUP)
72	PF11_0268_1o4	PF11_0268	PF3D7_1125800	Exon 1 of 4	kelch protein, putative
73	PFI0580c-e2	PFI0580c	PF3D7_0911900	Exon 2	falstatin (ICP)
74	PFD0225w-s5	PFD0225w	PF3D7_0404600	Segment 5	conserved Plasmodium membrane protein, unknown function
75	PFD1120c_1o1	PFD1120c	PF3D7_0423700	Exon 1 of 1	early transcribed membrane protein 4 (ETRAMP4)
76	PFE1355ce2s1	PFE1355c	PF3D7_0527200	Exon 2 Segment 1	ubiquitin carboxylterminal hydrolase, putative
77	PF11_0404e2s1	PF11_0404	PF3D7_1139300	Exon 2 Segment 1	transcription factor with AP2 domain(s) (ApiAP2)
78	PFC0425we1s3	PFC0425w	PF3D7_0310200	Exon 1 Segment 3	phd finger protein, putative
79	PFL1930w-s5	PFL1930w	PF3D7_1239800	Segment 5	conserved Plasmodium protein, unknown function
80	MAL8P1.84_1o5	MAL8P1.84	PF3D7_0815500	Exon 1 of 5	conserved Plasmodium protein, unknown function
81	MAL7P1.98_1o1	MAL7P1.98	PF3D7_0719000	Exon 1 of 1	conserved Plasmodium protein, unknown function
82	MAL13P1.24_1o1	MAL13P1.24	PF3D7_1304300	Exon 1 of 1	conserved Plasmodium protein, unknown function
83	PFI1425w-e2	PFI1425w	PF3D7_0929000	Exon 2	conserved Plasmodium protein, unknown function
84	PFL0795ce1s1	PFL0795c	PF3D7_1216500	Exon 1 Segment 1	male development gene 1 (MDV1)
85	PF11_0074_2o6	PF11_0074	PF3D7_1106300	Exon 2 of 6	exonuclease, putative
86	PF11_0037e2s1	PF11_0037	PF3D7_1102500	Exon 2 Segment 1	Plasmodium exported protein (PHISTb), unknown function (GEXP02)
87	blank	PFL1085w	PF3D7_1222600		transcription factor with AP2 domain(s) (ApiAP2)
88	PF08_0109e2s1	PF08_0109	PF3D7_0807800	Exon 2 Segment 1	proteasome subunit alpha type 5, putative
89	PFI1425w_2o2	PFI1425w	PF3D7_0929000	Exon 2 of 2	conserved Plasmodium protein, unknown function
90	MAL7P1.173_2o2	MAL7P1.173	PF3D7_0731200	Exon 2 of 2	Plasmodium exported protein, unknown function
91	MAL7P1.58_2o2	MAL7P1.58	PF3D7_0713100	Exon 2 of 2	Pfmc2TM Maurer's cleft two transmembrane protein (MC2TM)
92	PF10_0019_1o1	PF10_0019	PF3D7_1001500	Exon 1 of 1	early transcribed membrane protein 10.1 (ETRAMP10)
93	PF13_0154_1o3	PF13_0154	PF3D7_1328300	Exon 1 of 3	conserved Plasmodium protein, unknown function
94	PFL2260w_2o2	PFL2260w	PF3D7_1247100	Exon 2 of 2	conserved Plasmodium protein, unknown function
95	PF10_0143e1s2	PF10_0143	PF3D7_1014600	Exon 1 Segment 2	transcriptional coactivator ADA2 (ADA2)
96	PFD1235w_CIDR1	PFD1235w	PF3D7_0425800	CIDR1	erythrocyte membrane protein 1, PfEMP1 (VAR)
97	PF14_0741_1o1	PF14_0741	PF3D7_1477000	Exon 1 of 1	Plasmodium exported protein (hyp17), unknown function, pseudogene
98	PFL0635ce1s1	PFL0635c	PF3D7_1212900	Exon 1 Segment 1	bromodomain protein, putative
99	PF07_0053e1s1	PF07_0053	PF3D7_0713900	Exon 1 Segment 1	conserved Plasmodium protein, unknown function
100	PFC0120we1s1	PFC0120w	PF3D7_0302500	Exon 1 Segment 1	cytoadherence linked asexual protein 3.1 (CLAG3.1)
101	PFA0110we2s2	PFA0110w	PF3D7_0102200	Exon 2 Segment 2	ringinfected erythrocyte surface antigen (RESA)
102	PF11_0506-s6 (renamed)	PF11_0506	PF3D7_1149000	Segment 6	antigen 332, DBLlike protein (Pf332)
103	PFF0375c_1o5	PFF0375c	PF3D7_0607600	Exon 1 of 5	conserved Plasmodium protein, unknown function
104	PFD0380ce2s2	PFD0380c	PF3D7_0407700	Exon 2 Segment 2	conserved Plasmodium protein, unknown function
105	PFD1180w_2o2	PFD1180w	PF3D7_0424800	Exon 2 of 2	Plasmodium exported protein (PHISTb), unknown function
106	PF11_0506-s4 (renamed)	PF11_0506	PF3D7_1149000	Segment 4	antigen 332, DBLlike protein (Pf332)
107	MAL13P1.174_1o1	MAL13P1.174	PF3D7_1334800	Exon 1 of 1	MSP7like protein (MSRP2)
108	PF14_0510e2s1	PF14_0510	PF3D7_1453700	Exon 2 Segment 1	cochaperone p23 (P23)
109	PFI0170we1s2	PFI0170w	PF3D7_0903500	Exon 1 Segment 2	conserved Plasmodium protein, unknown function
110	PF11_0274_2o3	PF11_0274	PF3D7_1126400	Exon 2 of 3	large ribosomal subunit processing factor, putative
111	PFB0305c_1o2	PFB0305c	PF3D7_0206900.1	Exon 1 of 2	merozoite surface protein 5 (MSP5)
112	PFI0875w-e2	PFI0875w	PF3D7_0917900	Exon 2	heat shock protein 70 (Hsp702)
113	PFB0345c_2o4	PFB0345c	PF3D7_0207700	Exon 2 of 4	serine repeat antigen 4 (SERA4)
114	PFI0460w	PFI0460w	PF3D7_0909500		subpellicular microtubule protein 1, putative (SPM1)
115	PF11_0512_3o4	PF11_0512	PF3D7_1149500	Exon 3 of 4	ringinfected erythrocyte surface antigen 2, pseudogene (RESA2)
116	PF10_0196e1s1	PF10_0196	PF3D7_1020300	Exon 1 Segment 1	cytoplasmic dynein intermediate chain, putative
117	PFF1420w_1o1	PFF1420w	PF3D7_0629300	Exon 1 of 1	phosphatidylcholinesterol acyltransferase precursor, putative (PL)
Exclusively seroreactive Pf antigens
S. No	ADI spot ID (gal file)	ORF	PlasmoDB_ID	ORF_Fragment	Description
1	PFE1590w	PFE1590w	PF3D7_0532100		early transcribed membrane protein 5 (ETRAMP5)
2	PF07_0007e1s1	PF07_0007	PF3D7_0702400	Exon 1 Segment 1	conserved Plasmodium protein, unknown function
3	PF10_0356_1o2	PF10_0356	PF3D7_1036400	Exon 1 of 2	liver stage antigen 1 (LSA1)
4	MAL13P1.176e1s2	MAL13P1.176	PF3D7_1335300	Exon 1 Segment 2	reticulocyte binding protein 2 homologue b (RH2b)
5	PFB0300c	PFB0300c	PF3D7_0206800		merozoite surface protein 2 (MSP2)
6	PF11_0419_1o1	PF11_0419	PF3D7_1140800	Exon 1 of 1	conserved Plasmodium protein, unknown function
7	PF08_0137e2s1	PF08_0137	PF3D7_0801000	Exon 2 Segment 1	Plasmodium exported protein (PHISTc), unknown function
8	PFI1475w-s1	PFI1475w	PF3D7_0930300	Segment 1	merozoite surface protein 1 (MSP1)
9	PF13_0076_2o2	PF13_0076	PF3D7_1302000	Exon 2 of 2	Plasmodium exported protein, unknown function
10	PFL2505ce8s2	PFL2505c	PF3D7_1252100	Exon 8 Segment 2	rhoptry neck protein 3 (RON3)
11	PF14_0170e1s4	PF14_0170	PF3D7_1417200	Exon 1 Segment 4	NOT family protein, putative
12	PF08_0140e2s1	PF08_0140	PF3D7_0800300	Exon 2 Segment 1	erythrocyte membrane protein 1, PfEMP1 (VAR)
13	PFE0060w-e2	PFE0060w	PF3D7_0501200	Exon 2	parasiteinfected erythrocyte surface protein (PIESP2)
14	PF13_0275e2s1	PF13_0275	PF3D7_1353100	Exon 2 Segment 1	Plasmodium exported protein, unknown function
15	PFB0310c_1o2	PFB0310c	PF3D7_0207000	Exon 1 of 2	merozoite surface protein 4 (MSP4)
16	PFC0130ce1s1	PFC0130c	PF3D7_0302800	Exon 1 Segment 1	conserved Plasmodium protein, unknown function
17	PF10_0138-s1	PF10_0138	PF3D7_1014100	Segment 1	conserved Plasmodium protein, unknown function
18	PFD0310w	PFD0310w	PF3D7_0406200		sexual stagespecific protein precursor (Pfs16)
19	PFL0765w_1o1	PFL0765w	PF3D7_1215900	Exon 1 of 1	conserved Plasmodium membrane protein, unknown function (PfSR10)
20	MAL13P1.140e1s1	MAL13P1.140	PF3D7_1325900	Exon 1 Segment 1	conserved Plasmodium protein, unknown function
21	PFC0325ce3s2	PFC0325c	PF3D7_0307700	Exon 3 Segment 2	conserved Plasmodium protein, unknown function
22	PF14_0316e1s1	PF14_0316	PF3D7_1433500	Exon 1 Segment 1	DNA topoisomerase II, putative
23	MAL13P1.234-e1s4	MAL13P1.234	PF3D7_1346400	Exon 1 Segment 4	conserved Plasmodium protein, unknown function
24	PFC1080c_2o2	PFC1080c	PF3D7_0324100	Exon 2 of 2	Pfmc2TM Maurer's cleft two transmembrane protein (MC2TM)
25	PFL0470we1s1	PFL0470w	PF3D7_1209400	Exon 1 Segment 1	conserved Plasmodium protein, unknown function
26	PFL0275we1s2	PFL0275w	PF3D7_1205500	Exon 1 Segment 2	zinc finger protein, putative
27	PFC1065we2s1	PFC1065w	PF3D7_0323800	Exon 2 Segment 1	conserved Plasmodium protein, unknown function
28	PF14_0461-s1	PF14_0461	PF3D7_1448300	Segment 1	conserved Plasmodium protein, unknown function
29	PF08_0107e2s1	PF08_0107	PF3D7_0808600	Exon 2 Segment 1	erythrocyte membrane protein 1, PfEMP1 (VAR)
30	PF14_0735_2o2	PF14_0735	PF3D7_1476500	Exon 2 of 2	probable protein, unknown function
31	MAL8P1.209_1o1	MAL8P1.209	PF3D7_0701000	Exon 1 of 1	erythrocyte membrane protein 1 (PfEMP1), pseudogene
32	PF10_0224e1s3	PF10_0224	PF3D7_1023100	Exon 1 Segment 3	dynein heavy chain, putative
33	PFL0015ce2s1	PFL0015c	PF3D7_1200300	Exon 2 Segment 1	rifin (RIF)
34	PFI0265ce7s1	PFI0265c	PF3D7_0905400	Exon 7 Segment 1	high molecular weight rhoptry protein 3 (RhopH3)
35	PFB0765w_6o7	PFB0765w	PF3D7_0216700.1	Exon 6 of 7	conserved Plasmodium protein, unknown function
36	PF14_0201-e2	PF14_0201	PF3D7_1420700	Exon 2	surface protein, Pf113 (Pf113)
37	PF11_0302e1s1	PF11_0302	PF3D7_1129100	Exon 1 Segment 1	parasitophorous vacuolar protein 1 (PV1)
38	PF10_0223_1o1	PF10_0223	PF3D7_1023000	Exon 1 of 1	conserved Plasmodium membrane protein, unknown function
39	PF14_0593e1s1	PF14_0593	PF3D7_1462300	Exon 1 Segment 1	conserved Plasmodium protein, unknown function
40	PFI1735ce2s1	PFI1735c	PF3D7_0935900	Exon 2 Segment 1	ringexported protein 1 (REX1)
41	PF14_0114_1o1	PF14_0114	PF3D7_1411600	Exon 1 of 1	GTP binding protein, putative
42	PF10_0213e1s2	PF10_0213	PF3D7_1021900	Exon 1 Segment 2	conserved Plasmodium protein (10b antigen), unknown function
43	PF14_0052_1o1	PF14_0052	PF3D7_1405500	Exon 1 of 1	conserved Plasmodium protein, unknown function
44	PFL0590ce1s1	PFL0590c	PF3D7_1211900	Exon 1 Segment 1	nonSERCAtype Ca2 transporting PATPase (ATP4)
45	PF14_0678e3s1	PF14_0678	PF3D7_1471100	Exon 3 Segment 1	exported protein 2 (EXP2)
46	PF10_0119_1o2	PF10_0119	PF3D7_1012200	Exon 1 of 2	conserved Plasmodium protein, unknown function
47	PFB0310c-e1	PFB0310c	PF3D7_0207000	Exon 1	merozoite surface protein 4 (MSP4)
48	PFF0765c_2o3	PFF0765c	PF3D7_0615800	Exon 2 of 3	conserved Plasmodium protein, unknown function
49	PFD0265we2s1	PFD0265w	PF3D7_0405400	Exon 2 Segment 1	premRNAprocessingsplicing factor 8, putative (PRPF8)
50	PFL1070ce1s1	PFL1070c	PF3D7_1222300	Exon 1 Segment 1	endoplasmin homolog precursor, putative
51	PF11_0014_2o2	PF11_0014	PF3D7_1100800	Exon 2 of 2	Pfmc2TM Maurer's cleft two transmembrane protein (MC2TM)
52	PFI0010ce2s1	PFI0010c	PF3D7_0900200	Exon 2 Segment 1	rifin (RIF)
53	PFI0305c_1o1	PFI0305c	PF3D7_0906200	Exon 1 of 1	conserved Plasmodium protein, unknown function
54	PF10_0356-e2s2	PF10_0356	PF3D7_1036400	Exon 2 Segment 2	liver stage antigen 1 (LSA1)
55	PFL0440ce1s1	PFL0440c	PF3D7_1208800	Exon 1 Segment 1	zinc finger protein, putative
56	PF14_0228e1s1	PF14_0228	PF3D7_1423700	Exon 1 Segment 1	conserved Plasmodium protein, unknown function
57	PFB0100ce2s1	PFB0100c	PF3D7_0202000	Exon 2 Segment 1	knobassociated histidinerich protein (KAHRP)
58	PFL1385ce1s1	PFL1385c	PF3D7_1228600	Exon 1 Segment 1	merozoite surface protein 9 (MSP9)
59	PFA0430ce1s1	PFA0430c	PF3D7_0108700	Exon 1 Segment 1	secreted ookinete protein, putative (PSOP24)
60	PF10_0166_1o1	PF10_0166	PF3D7_1017100	Exon 1 of 1	conserved Plasmodium protein, unknown function
61	PF08_0020e1s2	PF08_0020	PF3D7_0826500	Exon 1 Segment 2	ubiquitinationmediated degradation component, putative
62	PFF0845c-s4 (renamed)	PFF0845c	PF3D7_0617400	Segment 4	erythrocyte membrane protein 1, PfEMP1 (VAR)
63	PFC0110w_1o9	PFC0110w	PF3D7_0302200	Exon 1 of 9	cytoadherence linked asexual protein 3.2 (CLAG3.2)
64	PFE0305w_1o1	PFE0305w	PF3D7_0506200	Exon 1 of 1	transcription initiation factor TFiid, TATAbinding protein (TBP)
65	PFD0945c_1o1	PFD0945c	PF3D7_0419500	Exon 1 of 1	conserved Plasmodium membrane protein, unknown function
66	MAL8P1.23-s3	MAL8P1.23	PF3D7_0826100	Segment 3	E3 ubiquitinprotein ligase, putative
67	PFC0440ce1s3	PFC0440c	PF3D7_0310500	Exon 1 Segment 3	DEAD box helicase, putative
68	PFL0625c-s1	PFL0625c	PF3D7_1212700	Segment 1	eukaryotic translation initiation factor 3 subunit 10, putative
69	PF10_0322-s2	PF10_0322	PF3D7_1033100	Segment 2	Sadenosylmethionine decarboxylase/ornithine decarboxylase (AdoMetDC/ODC)
70	PFA0410w-s2	PFA0410w	PF3D7_0108300	Segment 2	conserved Plasmodium protein, unknown function
71	PF13_0270_1o1	PF13_0270	PF3D7_1351800.1	Exon 1 of 1	conserved Plasmodium protein, unknown function
72	PFA0125ce1s2	PFA0125c	PF3D7_0102500	Exon 1 Segment 2	erythrocyte binding antigen181 (EBA181)
73	PFE1390w_1o1	PFE1390w	PF3D7_0527900	Exon 1 of 1	RNA helicase 1
74	PFC0170ce1s1	PFC0170c	PF3D7_0303700	Exon 1 Segment 1	dihydrolipoamide acyltransferase, putative
75	PFE0040ce2s1	PFE0040c	PF3D7_0500800	Exon 2 Segment 1	mature parasiteinfected erythrocyte surface antigen,erythrocyte membrane protein 2 (MESA)
76	MAL8P1.23-s8	MAL8P1.23	PF3D7_0826100	Segment 8	E3 ubiquitinprotein ligase, putative
77	PF10_0356-e1	PF10_0356	PF3D7_1036400	Exon 1	liver stage antigen 1 (LSA1)
78	PF11_0404e2s3	PF11_0404	PF3D7_1139300	Exon 2 Segment 3	transcription factor with AP2 domain(s) (ApiAP2)
79	PF11_0240e2s2	PF11_0240	PF3D7_1122900	Exon 2 Segment 2	dynein heavy chain, putative
80	PF14_0456e2s2	PF14_0456	PF3D7_1448000	Exon 2 Segment 2	U3 snoRNAassociated small subunit rRNA processing protein, putative
81	PF14_0633e1s1	PF14_0633	PF3D7_1466400	Exon 1 Segment 1	transcription factor with AP2 domain(s) (ApiAP2)
82	PF08_0012e1s3	PF08_0012	PF3D7_0827800	Exon 1 Segment 3	SET domain protein, putative (SET3)
83	PF10_0242e2s2	PF10_0242	PF3D7_1024800	Exon 2 Segment 2	conserved Plasmodium protein, unknown function
84	PFE0090we1s2	PFE0090w	PF3D7_0501800	Exon 1 Segment 2	chromosome assembly factor 1 (CAF1)
85	PF14_0186e1s1	PF14_0186	PF3D7_1419200	Exon 1 Segment 1	conserved Plasmodium protein, unknown function
86	PFL1415w_1o1	PFL1415w	PF3D7_1229300	Exon 1 of 1	conserved Plasmodium protein, unknown function
87	MAL13P1.178-e2	MAL13P1.178	PF3D7_1335600	Exon 2	conserved Plasmodium protein, unknown function
88	PFD0710w_1o1	PFD0710w	PF3D7_0414700	Exon 1 of 1	GTP binding protein, putative
89	MAL7P1.150_1o1	MAL7P1.150	PF3D7_0727200	Exon 1 of 1	cysteine desulfurase, putative (NFS)
90	PF13_0253_1o3	PF13_0253	PF3D7_1347700	Exon 1 of 3	ethanolaminephosphate cytidylyltransferase, putative (ECT)
91	PFB0930w_2o2	PFB0930w	PF3D7_0220600	Exon 2 of 2	Plasmodium exported protein (hyp9), unknown function
92	PFI0610w_2o7	PFI0610w	PF3D7_0912500	Exon 2 of 7	conserved Plasmodium protein, unknown function
93	PF13_0197	PF13_0197	PF3D7_1335100		merozoite surface protein 7 (MSP7)
94	PFB0900c_2o2	PFB0900c	PF3D7_0219700	Exon 2 of 2	Plasmodium exported protein (PHISTc), unknown function (GEXP20)
95	PFA0430ce1s2	PFA0430c	PF3D7_0108700	Exon 1 Segment 2	secreted ookinete protein, putative (PSOP24)
96	PF10_0355_1o1	PF10_0355	PF3D7_1036300	Exon 1 of 1	merozoite surface protein (MSP3.8)
97	PFD0595w_1o1	PFD0595w	PF3D7_0412000	Exon 1 of 1	conserved Plasmodium protein, unknown function
98	PFA0490w_1o1	PFA0490w	PF3D7_0110000	Exon 1 of 1	conserved Plasmodium protein, unknown function
99	PFD0385we1s2	PFD0385w	PF3D7_0407800	Exon 1 Segment 2	conserved Plasmodium protein, unknown function
100	PF13_0044e2s1	PF13_0044	PF3D7_1308200	Exon 2 Segment 1	carbamoyl phosphate synthetase (cpsSII)
101	PFF1325c_1o1	PFF1325c	PF3D7_0627300	Exon 1 of 1	c3h4type ring finger protein, putative
102	PF11_0142e4s1	PF11_0142	PF3D7_1113400	Exon 4 Segment 1	ubiquitin domain containing protein
103	PF10_0224e1s4	PF10_0224	PF3D7_1023100	Exon 1 Segment 4	dynein heavy chain, putative
104	PF07_0016-s1	PF07_0016	PF3D7_0704300	Segment 1	conserved Plasmodium membrane protein, unknown function
105	PF10_0124-e1s2	PF10_0124	PF3D7_1012700	Exon 1 Segment 2	protein phosphatase, putative
106	PFL1135c_1o2	PFL1135c	PF3D7_1223600	Exon 1 of 2	conserved Plasmodium protein, unknown function
107	PFD0955w_1o1	PFD0955w	PF3D7_0419700	Exon 1 of 1	apical merozoite protein (Pf34)
108	PF07_0035e1s1	PF07_0035	PF3D7_0709100	Exon 1 Segment 1	Cg1 protein
109	PFL2120we1s2	PFL2120w	PF3D7_1244100	Exon 1 Segment 2	conserved Plasmodium protein, unknown function
110	PF11_0267_6o6	PF11_0267	PF3D7_1125700	Exon 6 of 6	kelch protein, putative
111	PF13_0073_2o2	PF13_0073	PF3D7_1301400	Exon 2 of 2	Plasmodium exported protein (hyp12), unknown function
112	PF11_0240e2s5	PF11_0240	PF3D7_1122900	Exon 2 Segment 5	dynein heavy chain, putative
113	PFL0075w_1o1	PFL0075w	PF3D7_1201500	Exon 1 of 1	XPA binding protein 1, putative
114	PFC0875w-e1s1	PFC0875w	PF3D7_0319700	Exon 1 Segment 1	ABC transporter, putative
115	PFI0540we1s1	PFI0540w	PF3D7_0911100	Exon 1 Segment 1	conserved Plasmodium protein, unknown function
116	MAL7P1.176-s2 (renamed)	MAL7P1.176	PF3D7_0731500	Segment 2	erythrocyte binding antigen175 (EBA175)
117	MAL13P1.39e4s1	MAL13P1.39	PF3D7_1308400	Exon 4 Segment 1	conserved Plasmodium protein, unknown function
118	PF10_0041e1s2	PF10_0041	PF3D7_1003800	Exon 1 Segment 2	U5 small nuclear ribonuclear protein, putative
119	PFE0570w-s3	PFE0570w	PF3D7_0511500	Segment 3	RNA pseudouridylate synthase, putative
120	PF14_0546e1s1	PF14_0546	PF3D7_1457300	Exon 1 Segment 1	conserved Plasmodium protein, unknown function
121	PF13_0313_1o1	PF13_0313	PF3D7_1358500	Exon 1 of 1	zinc finger protein, putative
122	PFI1770w_2o2	PFI1770w	PF3D7_0936600	Exon 2 of 2	Plasmodium exported protein (PHISTb), unknown function (GEXP05)
123	MAL8P1.84_3o5	MAL8P1.84	PF3D7_0815500	Exon 3 of 5	conserved Plasmodium protein, unknown function
124	MAL13P1.176e1s1	MAL13P1.176	PF3D7_1335300	Exon 1 Segment 1	reticulocyte binding protein 2 homologue b (RH2b)
125	MAL8P1.143_14o15	MAL8P1.143	PF3D7_0803600	Exon 14 of 15	conserved Plasmodium protein, unknown function
126	MAL13P1.206_1o2	MAL13P1.206	PF3D7_1340900	Exon 1 of 2	sodiumdependent phosphate transporter (PiT)
127	PF14_0326e2s4	PF14_0326	PF3D7_1434500	Exon 2 Segment 4	dyneinrelated AAAtype ATPase, putative
128	PF10_0079-s1	PF10_0079	PF3D7_1008100	Segment 1	conserved Plasmodium protein, unknown function
129	PF10_0177e1s1	PF10_0177	PF3D7_1018300	Exon 1 Segment 1	conserved Plasmodium protein, unknown function
130	PF14_0698_1o1	PF14_0698	PF3D7_1473000	Exon 1 of 1	conserved Plasmodium protein, unknown function
131	PFL2610we2s1	PFL2610w	PF3D7_1254100	Exon 2 Segment 1	stevor (stevor)
Exclusively crossreactive Pf antigens
S. No	ADI spot ID (gal file)	ORF	PlasmoDB_ID	ORF_Fragment	Description
	PF10_0017_2o2	PF10_0017	PF3D7_1001300	Exon 2 of 2	Plasmodium exported protein (PHISTa), unknown function
	PFB0350c_2o4	PFB0350c	PF3D7_0207800	Exon 2 of 4	serine repeat antigen 3 (SERA3)
	PF08_0021_1o1	PF08_0021	PF3D7_0826300	Exon 1 of 1	SPRY domain, putative

## Sheet: Table S3B. Cross reactivity_Pv
Table S3B. Seroreactive and crossreactive Pv antigens
S.No	ADI spot ID (gal file)	ORF	PlasmoDB_ID	ORF_Fragment	Description
1	PVX_083560_2o2	PVX_083560	PVX_083560	Exon 2 of 2	hypothetical protein, conserved
2	PVX_085590_1o1_S5	PVX_085590	PVX_085590	Exon 1 of 1 Segment 5	hypothetical protein, conserved
3	PVX_117680_1o2	PVX_117680	PVX_117680	Exon 1 of 2	hypothetical protein
4	PVX_081830_2o2	PVX_081830	PVX_081830	Exon 2 of 2	hypothetical protein
5	PVX_099980_1o1_S2	PVX_099980	PVX_099980	Exon 1 of 1 Segment 2	major bloodstage surface antigen Pv200
6	PVX_090230_1o2	PVX_090230	PVX_090230	Exon 1 of 2	early transcribed membrane protein (ETRAMP)
7	PVX_121930_2o2	PVX_121930	PVX_121930	Exon 2 of 2	hypothetical protein, conserved
8	PVX_115450_1o2	PVX_115450	PVX_115450	Exon 1 of 2	membrane associated histidinerich protein, MAHRP1
9	PVX_000930_1o1	PVX_000930	PVX_000930	Exon 1 of 1	sexual stage antigen s16, putative
10	PVX_118705_1o1	PVX_118705	PVX_118705	Exon 1 of 1	hypothetical protein, predicted Pf homolog liver stage antigen 3
11	PVX_114145_1o1	PVX_114145	PVX_114145	Exon 1 of 1	Merozoite surface protein 10, MSP10
12	PVX_097625_1o1	PVX_097625	PVX_097625	Exon 1 of 1	Merozoite Surface Protein 8, MSP8
13	PVX_113245_2o2	PVX_113245	PVX_113245	Exon 2 of 2	cyclindependent protein kinase, predicted
14	PVX_091935_2o3	PVX_091935	PVX_091935	Exon 2 of 3	hypothetical protein
15	PVX_110935_1o1	PVX_110935	PVX_110935	Exon 1 of 1	hypothetical protein, conserved
16	PVX_116780_1o2 (retransformed)	PVX_116780	PVX_116780	Exon 1 of 2	hypothetical protein, conserved
17	PVX_085025_1o1_S2 (retransformed)	PVX_085025	PVX_085025	Exon 1 of 1 Segment 2	hypothetical protein, conserved
18	PVX_003565_1o1	PVX_003565	PVX_003565	Exon 1 of 1	early transcribed membrane protein (ETRAMP)
19	PVX_092555_1o6_S1	PVX_092555	PVX_092555	Exon 1 of 6 Segment 1	WD domain, Gbeta repeat domain containing protein
20	PVX_113825_1o1_S1	PVX_113825	PVX_113825	Exon 1 of 1 Segment 1	hypothetical protein, conserved
21	PVX_087670_1o1	PVX_087670	PVX_087670	Exon 1 of 1	hypothetical protein, conserved
22	PVX_084595_2o2_S2	PVX_084595	PVX_084595	Exon 2 of 2 Segment 2	DNA replication licensing factor MCM8, putative
23	PVX_097730_1o1	PVX_097730	PVX_097730	Exon 1 of 1	hypothetical protein, conserved
24	PVX_084305_1o1_S1	PVX_084305	PVX_084305	Exon 1 of 1 Segment 1	hypothetical protein, conserved
25	PVX_085930_2o2	PVX_085930	PVX_085930	Exon 2 of 2	rhoptryassociated protein 1, putative
26	PVX_111065_1o1	PVX_111065	PVX_111065	Exon 1 of 1	early transcribed membrane protein (ETRAMP)
27	PVX_101485_8o8_S2	PVX_101485	PVX_101485	Exon 8 of 8 Segment 2	hypothetical protein, conserved
28	PVX_095115_1o3	PVX_095115	PVX_095115	Exon 1 of 3	D123 (regulator of eIF2), putative
29	PVX_084625_1o1_S1	PVX_084625	PVX_084625	Exon 1 of 1 Segment 1	Ptype ATPase4, putative
30	PVX_003830_4o4	PVX_003830	PVX_003830	Exon 4 of 4	serinerepeat antigen 5 (SERA)
31	PVX_092070_1o1	PVX_092070	PVX_092070	Exon 1 of 1	hypothetical protein, conserved
32	PVX_081365_1o1_S2	PVX_081365	PVX_081365	Exon 1 of 1 Segment 2	hypothetical protein, conserved
33	PVX_096050_2o2	PVX_096050	PVX_096050	Exon 2 of 2	hypothetical protein
34	PVX_082680_1o1	PVX_082680	PVX_082680	Exon 1 of 1	merozoite surface protein 7 (MSP7), putative
35	PVX_000645_1o1	PVX_000645	PVX_000645	Exon 1 of 1	hypothetical protein, conserved
36	PVX_080675_1o2	PVX_080675	PVX_080675	Exon 1 of 2	stearoylCoA desaturase (acylCoA desaturase, faty acid desaturase), putative
37	PVX_001665_1o1	PVX_001665	PVX_001665	Exon 1 of 1	hypothetical protein, conserved
38	PVX_091910_1o4	PVX_091910	PVX_091910	Exon 1 of 4	kelch domaincontaining protein
39	PVX_089630_1o5	PVX_089630	PVX_089630	Exon 1 of 5	hypothetical protein, conserved
40	PVX_091760_1o2_S2	PVX_091760	PVX_091760	Exon 1 of 2 Segment 2	dynein heavy chain, putative
41	PVX_091785_1o2	PVX_091785	PVX_091785	Exon 1 of 2	translation elongation factor EF1, subunit alpha, putative
42	PVX_099315_2o2	PVX_099315	PVX_099315	Exon 2 of 2	78 kDa glucoseregulated protein precursor (GRP 78), putative
43	PVX_090215_2o2	PVX_090215	PVX_090215	Exon 2 of 2	hypothetical membrane protein, conserved
44	PVX_086015_1o2_S5	PVX_086015	PVX_086015	Exon 1 of 2 Segment 5	hypothetical protein, conserved
45	PVX_116915_3o3	PVX_116915	PVX_116915	Exon 3 of 3	exported protein 2
46	PVX_099035_2o2	PVX_099035	PVX_099035	Exon 2 of 2	Falstatin, putative
47	PVX_117145_1o1_S2	PVX_117145	PVX_117145	Exon 1 of 1 Segment 2	hypothetical protein, conserved
48	PVX_113590_2o2	PVX_113590	PVX_113590	Exon 2 of 2	hypothetical protein, conserved
49	PVX_112625	PVX_112625	PVX_112625		Pvstp1, truncated, putative
50	PVX_094805_1o1	PVX_094805	PVX_094805	Exon 1 of 1	DNA repair protein RAD23, putative
51	PVX_114365_1o1	PVX_114365	PVX_114365	Exon 1 of 1	hypothetical protein, conserved
52	PVX_000995_1o1	PVX_000995	PVX_000995	Exon 1 of 1	transmissionblocking target antigen Pfs230, putative
53	PVX_003775_2o2	PVX_003775	PVX_003775	Exon 2 of 2	merozoite surface protein 4, putative
54	PVX_082700_1o1	PVX_082700	PVX_082700	Exon 1 of 1	merozoite surface protein 7 (MSP7)
55	PVX_002550_2o3_S2	PVX_002550	PVX_002550	Exon 2 of 3 Segment 2	hypothetical protein, conserved
56	PVX_000995	PVX_000995	PVX_000995		transmissionblocking target antigen Pfs230, putative
57	PVX_113500_1o1_S2	PVX_113500	PVX_113500	Exon 1 of 1 Segment 2	hypothetical protein, conserved
58	PVX_000610_1o2	PVX_000610	PVX_000610	Exon 1 of 2	hypothetical protein, conserved
59	PVX_083040_2o2_S1	PVX_083040	PVX_083040	Exon 2 of 2 Segment 1	hypothetical protein, conserved
60	PVX_084985_1o1	PVX_084985	PVX_084985	Exon 1 of 1	hypothetical protein, conserved
61	PVX_094965_1o1_S1	PVX_094965	PVX_094965	Exon 1 of 1 Segment 1	hypothetical protein, conserved
62	PVX_094650_2o2	PVX_094650	PVX_094650	Exon 2 of 2	RAD protein (Pvfame)
63	PVX_081550_1o1	PVX_081550	PVX_081550	Exon 1 of 1	hypothetical protein, conserved
64	PVX_003830_2o4	PVX_003830	PVX_003830	Exon 2 of 4	serinerepeat antigen 5 (SERA)
65	PVX_082365_1o3	PVX_082365	PVX_082365	Exon 1 of 3	hypothetical protein, conserved
66	PVX_089135_2o2	PVX_089135	PVX_089135	Exon 2 of 2	hypothetical protein, conserved
67	PVX_119355_1o1	PVX_119355	PVX_119355	Exon 1 of 1	circumsporozoite (CS) protein
68	PVX_101215_1o1	PVX_101215	PVX_101215	Exon 1 of 1	myosin A tail domain interacting protein MTIP, putative
69	PVX_122995_1o1	PVX_122995	PVX_122995	Exon 1 of 1	drug/metabolite exporter, drug/metabolite transporter
Exclusively seroreactive Pv antigens
S. No	ADI spot ID (gal file)	ORF	PlasmoDB_ID	ORF_Fragment	Description
1	PVX_121885_5o8	PVX_121885	PVX_121885	Exon 5 of 8	cytoadherence linked asexual protein, CLAG, putative
2	PVX_092995_2o2	PVX_092995	PVX_092995	Exon 2 of 2	tryptophanrich antigen (Pvfama)
3	PVX_110950_1o1	PVX_110950	PVX_110950	Exon 1 of 1	hypothetical protein, conserved
4	PVX_117615_9o9	PVX_117615	PVX_117615	Exon 9 of 9	signal peptide peptidase, mSPP
Exclusively crossreactive Pv antigens
S. No	ADI spot ID (gal file)	ORF	PlasmoDB_ID	ORF_Fragment	Description
1	PVX_003770_1o2	PVX_003770	PVX_003770	Exon 1 of 2	merozoite surface protein 5
2	PVX_117150_1o3	PVX_117150	PVX_117150	Exon 1 of 3	26S proteasome subunit, putative
3	PVX_092205_1o1	PVX_092205	PVX_092205	Exon 1 of 1	ubiquitin domain containing protein
4	PVX_091470_4o4	PVX_091470	PVX_091470	Exon 4 of 4	heat shock protein 101, putative
5	PVX_000555_2o2	PVX_000555	PVX_000555	Exon 2 of 2	calciumdependent protein kinase 4, putative
6	PVX_099980_1o1_S1	PVX_099980	PVX_099980	Exon 1 of 1 Segment 1	major bloodstage surface antigen Pv200
7	PVX_089915_1o1	PVX_089915	PVX_089915	Exon 1 of 1	hypothetical protein, conserved
8	PVX_082655_1o1	PVX_082655	PVX_082655	Exon 1 of 1	merozoite surface protein 7 (MSP7), putative
9	PVX_114895_1o1	PVX_114895	PVX_114895	Exon 1 of 1	zincfinger domain containing protein
10	PVX_003775_2o2	PVX_003775	PVX_003775	Exon 2 of 2	merozoite surface protein 4, putative
11	PVX_084720_1o1	PVX_084720	PVX_084720	Exon 1 of 1	hypothetical protein, conserved
12	PVX_092125_1o1	PVX_092125	PVX_092125	Exon 1 of 1	26S protease subunit regulatory subunit 6a, putative
13	PVX_119535_1o1	PVX_119535	PVX_119535	Exon 1 of 1	hypothetical protein, conserved
14	PVX_081810_1o1_S1	PVX_081810	PVX_081810	Exon 1 of 1 Segment 1	hypothetical protein, conserved
15	PVX_113610_1o3_S4	PVX_113610	PVX_113610	Exon 1 of 3 Segment 4	hypothetical protein, conserved
16	PVX_001965_2o2	PVX_001965	PVX_001965	Exon 2 of 2	hypothetical protein, conserved
17	PVX_123510_1o1	PVX_123510	PVX_123510	Exon 1 of 1	S4, putative
18	PVX_099520_3o8	PVX_099520	PVX_099520	Exon 3 of 8	ubiquitinlike protein, putative
19	PVX_000860_2o6_S2	PVX_000860	PVX_000860	Exon 2 of 6 Segment 2	hypothetical protein, conserved
20	PVX_097810_1o2_S1 (retransformed)	PVX_097810	PVX_097810	Exon 1 of 2 Segment 1	hypothetical protein, conserved
21	PVX_079955_1o1	PVX_079955	PVX_079955	Exon 1 of 1	hypothetical protein, conserved
22	PVX_079910_1o1_S4	PVX_079910	PVX_079910	Exon 1 of 1 Segment 4	hypothetical protein, conserved
23	PVX_092310_2o2	PVX_092310	PVX_092310	Exon 2 of 2	heat shock protein hsp70 homologue, putative
24	PVX_090215_1o2	PVX_090215	PVX_090215	Exon 1 of 2	hypothetical membrane protein, conserved
25	PVX_114995_5o5	PVX_114995	PVX_114995	Exon 5 of 5	hypothetical protein, conserved
26	PVX_123745_1o1	PVX_123745	PVX_123745	Exon 1 of 1	endoplasmin precursor, putative
27	PVX_082700 (renamed0	PVX_082700	PVX_082700		merozoite surface protein 7 (MSP7)
28	PVX_100680_1o1 (retransformed)	PVX_100680	PVX_100680	Exon 1 of 1	hypothetical protein, conserved
29	PVX_079830_2o8	PVX_079830	PVX_079830	Exon 2 of 8	cell cycle regulator with Zn finger domain, putative
30	PVX_079865_2o2	PVX_079865	PVX_079865	Exon 2 of 2	hsp70 interacting protein, putative
31	PVX_114120	PVX_114120	PVX_114120		splicing factor 3a subunit, putative
32	PVX_085520	PVX_085520	PVX_085520		hypothetical protein, conserved
33	PVX_090090_1o1_S1	PVX_090090	PVX_090090	Exon 1 of 1 Segment 1	CW type zinc finger domain containing protein
34	PVX_089695_1o1	PVX_089695	PVX_089695	Exon 1 of 1	hypothetical protein, conserved
35	PVX_116545	PVX_116545	PVX_116545		hypothetical protein, conserved
36	PVX_081700_1o1_S2	PVX_081700	PVX_081700	Exon 1 of 1 Segment 2	hypothetical protein, conserved
37	PVX_100785_2o2	PVX_100785	PVX_100785	Exon 2 of 2	Sadenosylmethyltransferase mraW, putative
38	PVX_091710_1o1_S1	PVX_091710	PVX_091710	Exon 1 of 1 Segment 1	hypothetical protein, conserved
39	PVX_111470_1o1_S2	PVX_111470	PVX_111470	Exon 1 of 1 Segment 2	hypothetical protein, conserved
40	PVX_122865_1o5	PVX_122865	PVX_122865	Exon 1 of 5	hypothetical protein, conserved
41	PVX_097720 (renamed)	PVX_097720	PVX_097720		merozoite surface protein 3 alpha (MSP3a)
42	PVX_110945_1o1	PVX_110945	PVX_110945	Exon 1 of 1	Erythrocyte membrane protein, putative
43	PVX_080695_1o1	PVX_080695	PVX_080695	Exon 1 of 1	hypothetical protein, conserved
44	PVX_091970_1o1	PVX_091970	PVX_091970	Exon 1 of 1	deoxyuridine 5'triphosphate nucleotidohydrolase, putative
45	PVX_083080_1o1	PVX_083080	PVX_083080	Exon 1 of 1	kelch domaincontaining protein
46	PVX_117340_1o1_S1	PVX_117340	PVX_117340	Exon 1 of 1 Segment 1	hypothetical protein, conserved
47	PVX_088860_1o1	PVX_088860	PVX_088860	Exon 1 of 1	hypothetical protein, conserved
48	PVX_101085_1o1	PVX_101085	PVX_101085	Exon 1 of 1	ubiquitinconjugating enzyme domain containing protein
49	PVX_114125_1o1	PVX_114125	PVX_114125	Exon 1 of 1	hypothetical protein, conserved
50	PVX_089055_1o1_S1	PVX_089055	PVX_089055	Exon 1 of 1 Segment 1	hypothetical protein, conserved
51	PVX_084090_1o1	PVX_084090	PVX_084090	Exon 1 of 1	hypothetical protein, conserved
52	PVX_123105_2o6	PVX_123105	PVX_123105	Exon 2 of 6	hypothetical protein, conserved
53	PVX_117510_1o1	PVX_117510	PVX_117510	Exon 1 of 1	DEADbox RNA helicase, putative
54	PVX_111290_1o1	PVX_111290	PVX_111290	Exon 1 of 1	hypothetical protein
55	PVX_083265_1o1	PVX_083265	PVX_083265	Exon 1 of 1	hypothetical protein, conserved
56	PVX_119445_1o1	PVX_119445	PVX_119445	Exon 1 of 1	FADdependent glycerol3phosphate dehydrogenase, putative
57	PVX_100835_2o2	PVX_100835	PVX_100835	Exon 2 of 2	hypothetical protein, conserved
58	PVX_001980_2o6	PVX_001980	PVX_001980	Exon 2 of 6	hypothetical protein
59	PVX_085685	PVX_085685	PVX_085685		RNAbinding protein Nova1, putative
60	PVX_089870_2o2	PVX_089870	PVX_089870	Exon 2 of 2	RAD protein (Pvfame)
61	PVX_117270_1o14	PVX_117270	PVX_117270	Exon 1 of 14	hypothetical protein, conserved
62	PVX_096010_2o2	PVX_096010	PVX_096010	Exon 2 of 2	hypothetical protein
63	PVX_082645_1o1	PVX_082645	PVX_082645	Exon 1 of 1	merozoite surface protein 7 (MSP7), putative
