# Supplementary material for: Hospital-derived antibody profiles of malaria patients in Southwest India
Source: Malar J. 2019 Apr 17;18:138. doi: 10.1186/s12936-019-2771-5 (PMC6472095; doi:10.1186/s12936-019-2771-5)
Supplement: Supplementary file 5 — Additional file 5. Data for orthology and synteny. [file 12936_2019_2771_MOESM5_ESM.xlsx]

## Sheet: Additional Table 4
Additional Table 4. Orthologs of (i) both seroreactive and crossreactive Pf and Pv antigens in all Plasmodium sp (ii) both seroreactive and crossreactive Pf and Pv antigens in PvSal1 and Pf3D7 respectively (iii) exclusively seroreactive/ crossreactive Pf and Pv antigens respectively in all Plasmodium sp (ii) exclusively seroreactive/ crossreactive Pf and Pv antigens respectively in PvSal1 and Pf3…

## Sheet: Pf_Sr&Cr_Orthologs_All species
Orthologs of seroreactive and crossreactive Pf antigens in all Plasmodium sp
[Gene ID]	[Ortholog]	[Organism]	[Product]	[is syntenic]
PF3D7_0102200	PADL01_0002500	Plasmodium adleri G01	ring-infected erythrocyte surface antigen	yes
PF3D7_0102200	PADL01_0006900	Plasmodium adleri G01	ring-infected erythrocyte surface antigen 2, putative	no
PF3D7_0102200	PADL01_0007200	Plasmodium adleri G01	ring-infected erythrocyte surface antigen, putative	no
PF3D7_0102200	PADL01_0016400	Plasmodium adleri G01	ring-infected erythrocyte surface antigen, putative	no
PF3D7_0102200	PADL01_0016500	Plasmodium adleri G01	ring-infected erythrocyte surface antigen, putative	no
PF3D7_0102200	PADL01_0024000	Plasmodium adleri G01	DnaJ protein, putative	no
PF3D7_0102200	PADL01_0040000	Plasmodium adleri G01	RESA-like protein with PHIST and DnaJ domains, putative	no
PF3D7_0102200	PADL01_0200500	Plasmodium adleri G01	DnaJ protein, putative	no
PF3D7_0102200	PADL01_0830400	Plasmodium adleri G01	DnaJ protein, putative	no
PF3D7_0102200	PADL01_1201600	Plasmodium adleri G01	RESA-like protein with PHIST and DnaJ domains	no
PF3D7_0102200	PBILCG01_0100600	Plasmodium billcollinsi G01	ring-infected erythrocyte surface antigen	yes
PF3D7_0102200	PBILCG01_0835300	Plasmodium billcollinsi G01	DnaJ protein, putative	no
PF3D7_0102200	PBILCG01_1202200	Plasmodium billcollinsi G01	RESA-like protein with PHIST and DnaJ domains	no
PF3D7_0102200	PBLACG01_0004500	Plasmodium blacklocki G01	ring-infected erythrocyte surface antigen	yes
PF3D7_0102200	PBLACG01_0006600	Plasmodium blacklocki G01	DnaJ protein,putative	no
PF3D7_0102200	PBLACG01_0025500	Plasmodium blacklocki G01	DnaJ protein,putative, putative	no
PF3D7_0102200	PBLACG01_0033400	Plasmodium blacklocki G01	ring-infected erythrocyte surface antigen	no
PF3D7_0102200	PBLACG01_0033700	Plasmodium blacklocki G01	DnaJ protein,putative	no
PF3D7_0102200	PBLACG01_1200800	Plasmodium blacklocki G01	RESA-like protein with PHIST and DnaJ domains	no
PF3D7_0102200	PF3D7_0201700	Plasmodium falciparum 3D7	DnaJ protein, putative	no
PF3D7_0102200	PF3D7_0220100	Plasmodium falciparum 3D7	DnaJ protein, putative	no
PF3D7_0102200	PF3D7_0831200	Plasmodium falciparum 3D7	DnaJ protein, putative	no
PF3D7_0102200	PF3D7_1038800	Plasmodium falciparum 3D7	RESA-like protein with PHIST and DnaJ domains	no
PF3D7_0102200	PF3D7_1149200	Plasmodium falciparum 3D7	ring-infected erythrocyte surface antigen	no
PF3D7_0102200	PF3D7_1149500	Plasmodium falciparum 3D7	ring-infected erythrocyte surface antigen 2, pseudogene	no
PF3D7_0102200	PF3D7_1201100	Plasmodium falciparum 3D7	RESA-like protein with PHIST and DnaJ domains	no
PF3D7_0102200	PGABG01_0000100	Plasmodium gaboni strain G01	RESA-like protein with PHIST and DnaJ domains	no
PF3D7_0102200	PGABG01_0016700	Plasmodium gaboni strain G01	DnaJ protein, putative	no
PF3D7_0102200	PGABG01_0020500	Plasmodium gaboni strain G01	ring-infected erythrocyte surface antigen 2, putative	no
PF3D7_0102200	PGABG01_0033500	Plasmodium gaboni strain G01	DnaJ protein, putative	no
PF3D7_0102200	PGABG01_0100700	Plasmodium gaboni strain G01	ring-infected erythrocyte surface antigen	yes
PF3D7_0102200	PGABG01_0831000	Plasmodium gaboni strain G01	DnaJ protein, putative	no
PF3D7_0102200	PGABG01_1200200	Plasmodium gaboni strain G01	RESA-like protein with PHIST and DnaJ domains	no
PF3D7_0102200	PGSY75_0015000	Plasmodium gaboni strain SY75	ring-infected erythrocyte surface antigen	no
PF3D7_0102200	PGSY75_0102200	Plasmodium gaboni strain SY75	ring-infected erythrocyte surface antigen	yes
PF3D7_0102200	PGSY75_0201700	Plasmodium gaboni strain SY75	putative DnaJ protein	no
PF3D7_0102200	PGSY75_0220100	Plasmodium gaboni strain SY75	putative DnaJ protein	no
PF3D7_0102200	PGSY75_0831200	Plasmodium gaboni strain SY75	putative DnaJ protein	no
PF3D7_0102200	PGSY75_1038800	Plasmodium gaboni strain SY75	PHIST domain- and DNaJ domain-containing RESA- like protein	no
PF3D7_0102200	PGSY75_1149500	Plasmodium gaboni strain SY75	ring-infected erythrocyte surface antigen 2	no
PF3D7_0102200	PGSY75_1201100	Plasmodium gaboni strain SY75	PHIST domain- and DNaJ domain-containing RESA- like protein	no
PF3D7_0102200	PPRFG01_0100300	Plasmodium praefalciparum strain G01	ring-infected erythrocyte surface antigen	yes
PF3D7_0102200	PPRFG01_0201800	Plasmodium praefalciparum strain G01	DnaJ protein, putative	no
PF3D7_0102200	PPRFG01_0220200	Plasmodium praefalciparum strain G01	DnaJ protein, putative	no
PF3D7_0102200	PPRFG01_0832700	Plasmodium praefalciparum strain G01	DnaJ protein, putative	no
PF3D7_0102200	PPRFG01_1149600	Plasmodium praefalciparum strain G01	ring-infected erythrocyte surface antigen	no
PF3D7_0102200	PPRFG01_1149800	Plasmodium praefalciparum strain G01	ring-infected erythrocyte surface antigen 2, putative	no
PF3D7_0102200	PRCDC_0055900	Plasmodium reichenowi CDC	Plasmodium exported protein, unknown function	no
PF3D7_0102200	PRCDC_0100100	Plasmodium reichenowi CDC	ring-infected erythrocyte surface antigen, putative	yes
PF3D7_0102200	PRCDC_0200800	Plasmodium reichenowi CDC	DnaJ protein, putative	no
PF3D7_0102200	PRCDC_0219000	Plasmodium reichenowi CDC	DnaJ protein, putative	no
PF3D7_0102200	PRCDC_0830500	Plasmodium reichenowi CDC	DnaJ protein, putative	no
PF3D7_0102200	PRCDC_1037800	Plasmodium reichenowi CDC	RESA-like protein with PHIST and DnaJ domains	no
PF3D7_0102200	PRCDC_1147100	Plasmodium reichenowi CDC	ring-infected erythrocyte surface antigen	no
PF3D7_0102200	PRCDC_1147400	Plasmodium reichenowi CDC	ring-infected erythrocyte surface antigen 2	no
PF3D7_0102200	PRCDC_1200500	Plasmodium reichenowi CDC	RESA-like protein with PHIST and DnaJ domains	no
PF3D7_0102200	PRELSG_0030000	Plasmodium relictum SGS1-like	hypothetical protein	no
PF3D7_0102200	PRG01_0004700	Plasmodium reichenowi G01	ring-infected erythrocyte surface antigen 2, putative	no
PF3D7_0102200	PRG01_0013500	Plasmodium reichenowi G01	DnaJ protein, putative	no
PF3D7_0102200	PRG01_0102600	Plasmodium reichenowi G01	ring-infected erythrocyte surface antigen	yes
PF3D7_0102200	PRG01_0201000	Plasmodium reichenowi G01	DnaJ protein, putative	no
PF3D7_0102200	PRG01_0834200	Plasmodium reichenowi G01	DnaJ protein, putative	no
PF3D7_0102200	PRG01_1204800	Plasmodium reichenowi G01	RESA-like protein with PHIST and DnaJ domains	no
PF3D7_0102200	Pf7G8_010006400	Plasmodium falciparum 7G8	ring-infected erythrocyte surface antigen	yes
PF3D7_0102200	Pf7G8_020006500	Plasmodium falciparum 7G8	DnaJ protein, putative	no
PF3D7_0102200	Pf7G8_020024600	Plasmodium falciparum 7G8	DnaJ protein, putative	no
PF3D7_0102200	Pf7G8_080036100	Plasmodium falciparum 7G8	DnaJ protein, putative	no
PF3D7_0102200	Pf7G8_100042900	Plasmodium falciparum 7G8	RESA-like protein with PHIST and DnaJ domains	no
PF3D7_0102200	Pf7G8_110052400	Plasmodium falciparum 7G8	ring-infected erythrocyte surface antigen	no
PF3D7_0102200	Pf7G8_110052700	Plasmodium falciparum 7G8	Plasmodium RESA N-terminal/DnaJ domain/X-domain of DnaJ-containing, putative	no
PF3D7_0102200	Pf7G8_120006300	Plasmodium falciparum 7G8	RESA-like protein with PHIST and DnaJ domains	no
PF3D7_0102200	PfCD01_010006700	Plasmodium falciparum CD01	ring-infected erythrocyte surface antigen	yes
PF3D7_0102200	PfCD01_020006800	Plasmodium falciparum CD01	DnaJ protein, putative	no
PF3D7_0102200	PfCD01_020024800	Plasmodium falciparum CD01	DnaJ protein, putative	no
PF3D7_0102200	PfCD01_080036600	Plasmodium falciparum CD01	DnaJ protein, putative	no
PF3D7_0102200	PfCD01_100043700	Plasmodium falciparum CD01	RESA-like protein with PHIST and DnaJ domains	no
PF3D7_0102200	PfCD01_110054100	Plasmodium falciparum CD01	ring-infected erythrocyte surface antigen	no
PF3D7_0102200	PfCD01_110054400	Plasmodium falciparum CD01	ring-infected erythrocyte surface antigen	no
PF3D7_0102200	PfCD01_120006300	Plasmodium falciparum CD01	RESA-like protein with PHIST and DnaJ domains	no
PF3D7_0102200	PfCD01_140084200	Plasmodium falciparum CD01	ring-infected erythrocyte surface antigen	no
PF3D7_0102200	PfDd2_010006000	Plasmodium falciparum Dd2	ring-infected erythrocyte surface antigen	yes
PF3D7_0102200	PfDd2_020022800	Plasmodium falciparum Dd2	DnaJ protein, putative	no
PF3D7_0102200	PfDd2_080036000	Plasmodium falciparum Dd2	DnaJ protein, putative	no
PF3D7_0102200	PfDd2_100043800	Plasmodium falciparum Dd2	RESA-like protein with PHIST and DnaJ domains	no
PF3D7_0102200	PfDd2_110051800	Plasmodium falciparum Dd2	ring-infected erythrocyte surface antigen	no
PF3D7_0102200	PfDd2_110052100	Plasmodium falciparum Dd2	Plasmodium RESA N-terminal/DnaJ domain/X-domain of DnaJ-containing, putative	no
PF3D7_0102200	PfDd2_120006200	Plasmodium falciparum Dd2	RESA-like protein with PHIST and DnaJ domains	no
PF3D7_0102200	PfGA01_000005500	Plasmodium falciparum GA01	DnaJ protein, putative	no
PF3D7_0102200	PfGA01_010006600	Plasmodium falciparum GA01	ring-infected erythrocyte surface antigen	yes
PF3D7_0102200	PfGA01_020023000	Plasmodium falciparum GA01	DnaJ protein, putative	no
PF3D7_0102200	PfGA01_080034500	Plasmodium falciparum GA01	DnaJ protein, putative	no
PF3D7_0102200	PfGA01_100043800	Plasmodium falciparum GA01	RESA-like protein with PHIST and DnaJ domains	no
PF3D7_0102200	PfGA01_110052800	Plasmodium falciparum GA01	ring-infected erythrocyte surface antigen	no
PF3D7_0102200	PfGA01_110053100	Plasmodium falciparum GA01	ring-infected erythrocyte surface antigen	no
PF3D7_0102200	PfGA01_120006300	Plasmodium falciparum GA01	RESA-like protein with PHIST and DnaJ domains	no
PF3D7_0102200	PfGB4_000012000	Plasmodium falciparum GB4	DnaJ protein, putative	no
PF3D7_0102200	PfGB4_010006500	Plasmodium falciparum GB4	ring-infected erythrocyte surface antigen	yes
PF3D7_0102200	PfGB4_020022800	Plasmodium falciparum GB4	DnaJ protein, putative	no
PF3D7_0102200	PfGB4_080035700	Plasmodium falciparum GB4	DnaJ protein, putative	no
PF3D7_0102200	PfGB4_100043400	Plasmodium falciparum GB4	RESA-like protein with PHIST and DnaJ domains	no
PF3D7_0102200	PfGB4_110055200	Plasmodium falciparum GB4	ring-infected erythrocyte surface antigen	no
PF3D7_0102200	PfGB4_110055500	Plasmodium falciparum GB4	Plasmodium RESA N-terminal/DnaJ domain/X-domain of DnaJ-containing, putative	no
PF3D7_0102200	PfGB4_120006300	Plasmodium falciparum GB4	RESA-like protein with PHIST and DnaJ domains	no
PF3D7_0102200	PfGN01_010006700	Plasmodium falciparum GN01	ring-infected erythrocyte surface antigen	yes
PF3D7_0102200	PfGN01_020007200	Plasmodium falciparum GN01	DnaJ protein, putative	no
PF3D7_0102200	PfGN01_020025100	Plasmodium falciparum GN01	DnaJ protein, putative	no
PF3D7_0102200	PfGN01_080036600	Plasmodium falciparum GN01	DnaJ protein, putative	no
PF3D7_0102200	PfGN01_100044000	Plasmodium falciparum GN01	RESA-like protein with PHIST and DnaJ domains	no
PF3D7_0102200	PfGN01_110053100	Plasmodium falciparum GN01	ring-infected erythrocyte surface antigen	no
PF3D7_0102200	PfGN01_110053400	Plasmodium falciparum GN01	ring-infected erythrocyte surface antigen 2, pseudogene	no
PF3D7_0102200	PfGN01_120007800	Plasmodium falciparum GN01	RESA-like protein with PHIST and DnaJ domains	no
PF3D7_0102200	PfGN01_140084300	Plasmodium falciparum GN01	ring-infected erythrocyte surface antigen	no
PF3D7_0102200	PfHB3_010006400	Plasmodium falciparum HB3	ring-infected erythrocyte surface antigen	yes
PF3D7_0102200	PfHB3_020006500	Plasmodium falciparum HB3	DnaJ protein, putative	no
PF3D7_0102200	PfHB3_020024600	Plasmodium falciparum HB3	DnaJ protein, putative	no
PF3D7_0102200	PfHB3_080036300	Plasmodium falciparum HB3	DnaJ protein, putative	no
PF3D7_0102200	PfHB3_100042900	Plasmodium falciparum HB3	RESA-like protein with PHIST and DnaJ domains	no
PF3D7_0102200	PfHB3_120006600	Plasmodium falciparum HB3	RESA-like protein with PHIST and DnaJ domains	no
PF3D7_0102200	PfHB3_130077600	Plasmodium falciparum HB3	ring-infected erythrocyte surface antigen	no
PF3D7_0102200	PfHB3_130077900	Plasmodium falciparum HB3	Plasmodium RESA N-terminal/DnaJ domain/X-domain of DnaJ-containing, putative	no
PF3D7_0102200	PfIT_010005700	Plasmodium falciparum IT	ring-infected erythrocyte surface antigen	yes
PF3D7_0102200	PfIT_020006500	Plasmodium falciparum IT	DnaJ protein, putative	no
PF3D7_0102200	PfIT_020024600	Plasmodium falciparum IT	DnaJ protein, putative	no
PF3D7_0102200	PfIT_080035900	Plasmodium falciparum IT	DnaJ protein, putative	no
PF3D7_0102200	PfIT_100042500	Plasmodium falciparum IT	RESA-like protein with PHIST and DnaJ domains	no
PF3D7_0102200	PfIT_120006700	Plasmodium falciparum IT	RESA-like protein with PHIST and DnaJ domains	no
PF3D7_0102200	PfIT_130076600	Plasmodium falciparum IT	ring-infected erythrocyte surface antigen	no
PF3D7_0102200	PfIT_130076900	Plasmodium falciparum IT	Plasmodium RESA N-terminal/DnaJ domain/X-domain of DnaJ-containing, putative	no
PF3D7_0102200	PfKE01_010005500	Plasmodium falciparum KE01	ring-infected erythrocyte surface antigen	yes
PF3D7_0102200	PfKE01_020022400	Plasmodium falciparum KE01	DnaJ protein, putative	no
PF3D7_0102200	PfKE01_080036600	Plasmodium falciparum KE01	DnaJ protein, putative	no
PF3D7_0102200	PfKE01_100043800	Plasmodium falciparum KE01	RESA-like protein with PHIST and DnaJ domains	no
PF3D7_0102200	PfKE01_110053200	Plasmodium falciparum KE01	ring-infected erythrocyte surface antigen	no
PF3D7_0102200	PfKE01_110053500	Plasmodium falciparum KE01	Plasmodium RESA N-terminal/DnaJ domain/X-domain of DnaJ-containing, putative	no
PF3D7_0102200	PfKE01_120006700	Plasmodium falciparum KE01	RESA-like protein with PHIST and DnaJ domains	no
PF3D7_0102200	PfKH01_000030000	Plasmodium falciparum KH01	Plasmodium RESA N-terminal/DnaJ domain/X-domain of DnaJ-containing, putative	no
PF3D7_0102200	PfKH01_000030300	Plasmodium falciparum KH01	ring-infected erythrocyte surface antigen	no
PF3D7_0102200	PfKH01_010007400	Plasmodium falciparum KH01	ring-infected erythrocyte surface antigen	yes
PF3D7_0102200	PfKH01_020007100	Plasmodium falciparum KH01	DnaJ protein, putative	no
PF3D7_0102200	PfKH01_020025200	Plasmodium falciparum KH01	DnaJ protein, putative	no
PF3D7_0102200	PfKH01_080036100	Plasmodium falciparum KH01	DnaJ protein, putative	no
PF3D7_0102200	PfKH01_100043000	Plasmodium falciparum KH01	RESA-like protein with PHIST and DnaJ domains	no
PF3D7_0102200	PfKH01_120007800	Plasmodium falciparum KH01	RESA-like protein with PHIST and DnaJ domains	no
PF3D7_0102200	PfKH02_010006100	Plasmodium falciparum KH02	ring-infected erythrocyte surface antigen	yes
PF3D7_0102200	PfKH02_020005800	Plasmodium falciparum KH02	DnaJ protein, putative	no
PF3D7_0102200	PfKH02_020023900	Plasmodium falciparum KH02	DnaJ protein, putative	no
PF3D7_0102200	PfKH02_080036400	Plasmodium falciparum KH02	DnaJ protein, putative	no
PF3D7_0102200	PfKH02_100043900	Plasmodium falciparum KH02	RESA-like protein with PHIST and DnaJ domains	no
PF3D7_0102200	PfKH02_110053800	Plasmodium falciparum KH02	ring-infected erythrocyte surface antigen	no
PF3D7_0102200	PfKH02_110054100	Plasmodium falciparum KH02	Plasmodium RESA N-terminal/DnaJ domain/X-domain of DnaJ-containing, putative	no
PF3D7_0102200	PfKH02_120006700	Plasmodium falciparum KH02	RESA-like protein with PHIST and DnaJ domains	no
PF3D7_0102200	PfML01_000026100	Plasmodium falciparum ML01	X-domain of DnaJ-containing, putative	no
PF3D7_0102200	PfML01_000030300	Plasmodium falciparum ML01	DnaJ protein, putative	no
PF3D7_0102200	PfML01_000033000	Plasmodium falciparum ML01	DnaJ protein, putative	no
PF3D7_0102200	PfML01_000036600	Plasmodium falciparum ML01	ring-infected erythrocyte surface antigen	no
PF3D7_0102200	PfML01_000054000	Plasmodium falciparum ML01	RESA-like protein with PHIST and DnaJ domains	no
PF3D7_0102200	PfML01_010006200	Plasmodium falciparum ML01	ring-infected erythrocyte surface antigen	yes
PF3D7_0102200	PfML01_020022800	Plasmodium falciparum ML01	DnaJ protein, putative	no
PF3D7_0102200	PfML01_080036800	Plasmodium falciparum ML01	DnaJ protein, putative	no
PF3D7_0102200	PfML01_110053400	Plasmodium falciparum ML01	ring-infected erythrocyte surface antigen	no
PF3D7_0102200	PfML01_110053700	Plasmodium falciparum ML01	Plasmodium RESA N-terminal/DnaJ domain/X-domain of DnaJ-containing, putative	no
PF3D7_0102200	PfML01_120006800	Plasmodium falciparum ML01	RESA-like protein with PHIST and DnaJ domains	no
PF3D7_0102200	PfML01_140084800	Plasmodium falciparum ML01	ring-infected erythrocyte surface antigen	no
PF3D7_0102200	PfSD01_010005900	Plasmodium falciparum SD01	ring-infected erythrocyte surface antigen	yes
PF3D7_0102200	PfSD01_020007300	Plasmodium falciparum SD01	DnaJ protein, putative	no
PF3D7_0102200	PfSD01_020025300	Plasmodium falciparum SD01	DnaJ protein, putative	no
PF3D7_0102200	PfSD01_080036200	Plasmodium falciparum SD01	DnaJ protein, putative	no
PF3D7_0102200	PfSD01_100043100	Plasmodium falciparum SD01	RESA-like protein with PHIST and DnaJ domains	no
PF3D7_0102200	PfSD01_120006500	Plasmodium falciparum SD01	RESA-like protein with PHIST and DnaJ domains	no
PF3D7_0102200	PfSD01_130078100	Plasmodium falciparum SD01	ring-infected erythrocyte surface antigen	no
PF3D7_0102200	PfSD01_130078400	Plasmodium falciparum SD01	Plasmodium RESA N-terminal/DnaJ domain/X-domain of DnaJ-containing, putative	no
PF3D7_0102200	PfSN01_000009900	Plasmodium falciparum SN01	ring-infected erythrocyte surface antigen	no
PF3D7_0102200	PfSN01_000021700	Plasmodium falciparum SN01	DnaJ protein, putative	no
PF3D7_0102200	PfSN01_010005100	Plasmodium falciparum SN01	ring-infected erythrocyte surface antigen	yes
PF3D7_0102200	PfSN01_020022900	Plasmodium falciparum SN01	DnaJ protein, putative	no
PF3D7_0102200	PfSN01_080035600	Plasmodium falciparum SN01	DnaJ protein, putative	no
PF3D7_0102200	PfSN01_100044000	Plasmodium falciparum SN01	RESA-like protein with PHIST and DnaJ domains	no
PF3D7_0102200	PfSN01_110051800	Plasmodium falciparum SN01	ring-infected erythrocyte surface antigen	no
PF3D7_0102200	PfSN01_110052100	Plasmodium falciparum SN01	Plasmodium RESA N-terminal/DnaJ domain/X-domain of DnaJ-containing, putative	no
PF3D7_0102200	PfSN01_120007300	Plasmodium falciparum SN01	RESA-like protein with PHIST and DnaJ domains	no
PF3D7_0102200	PfSN01_140086100	Plasmodium falciparum SN01	ring-infected erythrocyte surface antigen	no
PF3D7_0102200	PfTG01_000022000	Plasmodium falciparum TG01	ring-infected erythrocyte surface antigen	no
PF3D7_0102200	PfTG01_000037900	Plasmodium falciparum TG01	hypothetical protein	no
PF3D7_0102200	PfTG01_000053300	Plasmodium falciparum TG01	ring-infected erythrocyte surface antigen	no
PF3D7_0102200	PfTG01_010007300	Plasmodium falciparum TG01	ring-infected erythrocyte surface antigen	yes
PF3D7_0102200	PfTG01_020006900	Plasmodium falciparum TG01	DnaJ protein, putative	no
PF3D7_0102200	PfTG01_020025000	Plasmodium falciparum TG01	DnaJ protein, putative	no
PF3D7_0102200	PfTG01_080036800	Plasmodium falciparum TG01	DnaJ protein, putative	no
PF3D7_0102200	PfTG01_100043700	Plasmodium falciparum TG01	RESA-like protein with PHIST and DnaJ domains	no
PF3D7_0102200	PfTG01_110053000	Plasmodium falciparum TG01	ring-infected erythrocyte surface antigen	no
PF3D7_0102200	PfTG01_110053300	Plasmodium falciparum TG01	Plasmodium RESA N-terminal/DnaJ domain/X-domain of DnaJ-containing, putative	no
PF3D7_0102200	PfTG01_120006800	Plasmodium falciparum TG01	RESA-like protein with PHIST and DnaJ domains	no
PF3D7_0108300	AK88_01054	Plasmodium fragile strain nilgiri	hypothetical protein	yes
PF3D7_0108300	C922_04891	Plasmodium inui San Antonio 1	hypothetical protein	yes
PF3D7_0108300	PADL01_0105800	Plasmodium adleri G01	conserved Plasmodium protein, unknown function	yes
PF3D7_0108300	PBANKA_0205200	Plasmodium berghei ANKA	conserved Plasmodium protein, unknown function	yes
PF3D7_0108300	PBILCG01_0106600	Plasmodium billcollinsi G01	conserved Plasmodium protein, unknown function	yes
PF3D7_0108300	PBLACG01_0105800	Plasmodium blacklocki G01	conserved Plasmodium protein, unknown function	yes
PF3D7_0108300	PCHAS_0203600	Plasmodium chabaudi chabaudi	conserved Plasmodium protein, unknown function	yes
PF3D7_0108300	PCOAH_00003510	Plasmodium coatneyi Hackeri	Uncharacterized protein	yes
PF3D7_0108300	PCYB_021590	Plasmodium cynomolgi strain B	hypothetical protein	yes
PF3D7_0108300	PGABG01_0106600	Plasmodium gaboni strain G01	conserved Plasmodium protein, unknown function	yes
PF3D7_0108300	PGAL8A_00104400	Plasmodium gallinaceum 8A	conserved Plasmodium protein, unknown function	yes
PF3D7_0108300	PGSY75_0108300	Plasmodium gaboni strain SY75	hypothetical protein	yes
PF3D7_0108300	PKNH_0205400	Plasmodium knowlesi strain H	conserved Plasmodium protein, unknown function	yes
PF3D7_0108300	PKNOH_S09514700	Plasmodium knowlesi strain Malayan Strain Pk1 A	Uncharacterized protein	yes
PF3D7_0108300	PPRFG01_0106600	Plasmodium praefalciparum strain G01	conserved Plasmodium protein, unknown function	yes
PF3D7_0108300	PRCDC_0106100	Plasmodium reichenowi CDC	conserved Plasmodium protein, unknown function	yes
PF3D7_0108300	PRELSG_0208700	Plasmodium relictum SGS1-like	conserved Plasmodium protein, unknown function	yes
PF3D7_0108300	PRG01_0108600	Plasmodium reichenowi G01	conserved Plasmodium protein, unknown function	yes
PF3D7_0108300	PVP01_0206700	Plasmodium vivax P01	conserved Plasmodium protein, unknown function	yes
PF3D7_0108300	PVX_081365	Plasmodium vivax Sal-1	hypothetical protein, conserved	yes
PF3D7_0108300	PY00628	Plasmodium yoelii yoelii 17XNL	hypothetical protein	yes
PF3D7_0108300	PY00629	Plasmodium yoelii yoelii 17XNL	asparagine-rich protein, putative	yes
PF3D7_0108300	PY17X_0206600	Plasmodium yoelii yoelii 17X	conserved Plasmodium protein, unknown function	yes
PF3D7_0108300	PYYM_0208100	Plasmodium yoelii yoelii YM	conserved Plasmodium protein, unknown function	yes
PF3D7_0108300	PcyM_0208900	Plasmodium cynomolgi strain M	conserved Plasmodium protein, unknown function	yes
PF3D7_0108300	Pf7G8_010012200	Plasmodium falciparum 7G8	conserved Plasmodium protein, unknown function	yes
PF3D7_0108300	PfCD01_010012500	Plasmodium falciparum CD01	conserved Plasmodium protein, unknown function	yes
PF3D7_0108300	PfDd2_010011800	Plasmodium falciparum Dd2	conserved Plasmodium protein, unknown function	yes
PF3D7_0108300	PfGA01_010012400	Plasmodium falciparum GA01	conserved Plasmodium protein, unknown function	yes
PF3D7_0108300	PfGB4_010012300	Plasmodium falciparum GB4	conserved Plasmodium protein, unknown function	yes
PF3D7_0108300	PfGN01_010012500	Plasmodium falciparum GN01	conserved Plasmodium protein, unknown function	yes
PF3D7_0108300	PfHB3_010012200	Plasmodium falciparum HB3	conserved Plasmodium protein, unknown function	yes
PF3D7_0108300	PfIT_010011500	Plasmodium falciparum IT	conserved Plasmodium protein, unknown function	yes
PF3D7_0108300	PfKE01_010011300	Plasmodium falciparum KE01	conserved Plasmodium protein, unknown function	yes
PF3D7_0108300	PfKH01_010013200	Plasmodium falciparum KH01	conserved Plasmodium protein, unknown function	yes
PF3D7_0108300	PfKH02_010011900	Plasmodium falciparum KH02	conserved Plasmodium protein, unknown function	yes
PF3D7_0108300	PfML01_010012000	Plasmodium falciparum ML01	conserved Plasmodium protein, unknown function	yes
PF3D7_0108300	PfSD01_010011700	Plasmodium falciparum SD01	conserved Plasmodium protein, unknown function	yes
PF3D7_0108300	PfSN01_010010900	Plasmodium falciparum SN01	conserved Plasmodium protein, unknown function	yes
PF3D7_0108300	PfTG01_010013100	Plasmodium falciparum TG01	conserved Plasmodium protein, unknown function	yes
PF3D7_0108300	PmUG01_02015600	Plasmodium malariae UG01	conserved Plasmodium protein, unknown function	yes
PF3D7_0108300	PocGH01_02013900	Plasmodium ovale curtisi GH01	conserved Plasmodium protein, unknown function	yes
PF3D7_0108300	YYE_04526	Plasmodium vinckei vinckei strain vinckei	hypothetical protein	yes
PF3D7_0108300	YYG_04522	Plasmodium vinckei petteri strain CR	hypothetical protein	yes
PF3D7_0202500	AK88_01323	Plasmodium fragile strain nilgiri	hypothetical protein	yes
PF3D7_0202500	C922_02872	Plasmodium inui San Antonio 1	hypothetical protein	no
PF3D7_0202500	PADL01_0201300	Plasmodium adleri G01	early transcribed membrane protein 2	yes
PF3D7_0202500	PADL01_1101000	Plasmodium adleri G01	early transcribed membrane protein 11.2	no
PF3D7_0202500	PBILCG01_0017100	Plasmodium billcollinsi G01	early transcribed membrane protein 11.2, putative	no
PF3D7_0202500	PBILCG01_0205200	Plasmodium billcollinsi G01	early transcribed membrane protein 2	yes
PF3D7_0202500	PBLACG01_1100200	Plasmodium blacklocki G01	early transcribed membrane protein 11.2	no
PF3D7_0202500	PCOAH_00008160	Plasmodium coatneyi Hackeri	Uncharacterized protein	yes
PF3D7_0202500	PCOAH_00046410	Plasmodium coatneyi Hackeri	Early transcribed membrane protein	no
PF3D7_0202500	PCYB_042760	Plasmodium cynomolgi strain B	early transcribed membrane protein	yes
PF3D7_0202500	PF3D7_1102800	Plasmodium falciparum 3D7	early transcribed membrane protein 11.2	no
PF3D7_0202500	PGABG01_0200200	Plasmodium gaboni strain G01	early transcribed membrane protein 2	yes
PF3D7_0202500	PGSY75_0202500	Plasmodium gaboni strain SY75	early transcribed membrane protein 2	yes
PF3D7_0202500	PGSY75_1102800	Plasmodium gaboni strain SY75	early transcribed membrane protein 11.2	no
PF3D7_0202500	PKNH_0418600	Plasmodium knowlesi strain H	early transcribed membrane protein	yes
PF3D7_0202500	PKNOH_S08490500	Plasmodium knowlesi strain Malayan Strain Pk1 A	putative Early transcribed membrane protein	yes
PF3D7_0202500	PPRFG01_0202600	Plasmodium praefalciparum strain G01	early transcribed membrane protein 2	yes
PF3D7_0202500	PPRFG01_1103500	Plasmodium praefalciparum strain G01	early transcribed membrane protein 11.2	no
PF3D7_0202500	PRCDC_0201600	Plasmodium reichenowi CDC	early transcribed membrane protein 2	yes
PF3D7_0202500	PRCDC_1101300	Plasmodium reichenowi CDC	early transcribed membrane protein 11.2	no
PF3D7_0202500	PRG01_0036400	Plasmodium reichenowi G01	early transcribed membrane protein 11.2	no
PF3D7_0202500	PRG01_0201800	Plasmodium reichenowi G01	early transcribed membrane protein 2	yes
PF3D7_0202500	PVP01_0422600	Plasmodium vivax P01	early transcribed membrane protein	yes
PF3D7_0202500	PVX_003565	Plasmodium vivax Sal-1	early transcribed membrane protein (ETRAMP)	yes
PF3D7_0202500	PcyM_0422500	Plasmodium cynomolgi strain M	early transcribed membrane protein	yes
PF3D7_0202500	Pf7G8_020007300	Plasmodium falciparum 7G8	early transcribed membrane protein 2	yes
PF3D7_0202500	Pf7G8_110006600	Plasmodium falciparum 7G8	early transcribed membrane protein 11.2	no
PF3D7_0202500	PfCD01_020007600	Plasmodium falciparum CD01	early transcribed membrane protein 2	yes
PF3D7_0202500	PfCD01_110008400	Plasmodium falciparum CD01	early transcribed membrane protein 11.2	no
PF3D7_0202500	PfDd2_020005400	Plasmodium falciparum Dd2	early transcribed membrane protein 2	yes
PF3D7_0202500	PfDd2_110006000	Plasmodium falciparum Dd2	early transcribed membrane protein 11.2	no
PF3D7_0202500	PfGA01_020005600	Plasmodium falciparum GA01	early transcribed membrane protein 2	yes
PF3D7_0202500	PfGA01_110007300	Plasmodium falciparum GA01	early transcribed membrane protein 11.2	no
PF3D7_0202500	PfGB4_020005600	Plasmodium falciparum GB4	early transcribed membrane protein 2	yes
PF3D7_0202500	PfGB4_110009500	Plasmodium falciparum GB4	early transcribed membrane protein 11.2	no
PF3D7_0202500	PfGN01_020008000	Plasmodium falciparum GN01	early transcribed membrane protein 2	yes
PF3D7_0202500	PfGN01_110007500	Plasmodium falciparum GN01	early transcribed membrane protein 11.2	no
PF3D7_0202500	PfHB3_020007300	Plasmodium falciparum HB3	early transcribed membrane protein 2	yes
PF3D7_0202500	PfHB3_110006100	Plasmodium falciparum HB3	early transcribed membrane protein 11.2	no
PF3D7_0202500	PfIT_020007300	Plasmodium falciparum IT	early transcribed membrane protein 2	yes
PF3D7_0202500	PfIT_110007300	Plasmodium falciparum IT	early transcribed membrane protein 11.2	no
PF3D7_0202500	PfKE01_020005100	Plasmodium falciparum KE01	early transcribed membrane protein 2	yes
PF3D7_0202500	PfKE01_110007500	Plasmodium falciparum KE01	early transcribed membrane protein 11.2	no
PF3D7_0202500	PfKH01_020007900	Plasmodium falciparum KH01	early transcribed membrane protein 2	yes
PF3D7_0202500	PfKH01_110007100	Plasmodium falciparum KH01	early transcribed membrane protein 11.2	no
PF3D7_0202500	PfKH02_020006600	Plasmodium falciparum KH02	early transcribed membrane protein 2	yes
PF3D7_0202500	PfKH02_110008000	Plasmodium falciparum KH02	early transcribed membrane protein 11.2	no
PF3D7_0202500	PfML01_020005500	Plasmodium falciparum ML01	early transcribed membrane protein 2	yes
PF3D7_0202500	PfML01_110007900	Plasmodium falciparum ML01	early transcribed membrane protein 11.2	no
PF3D7_0202500	PfSD01_020008100	Plasmodium falciparum SD01	early transcribed membrane protein 2	yes
PF3D7_0202500	PfSD01_110005600	Plasmodium falciparum SD01	early transcribed membrane protein 11.2	no
PF3D7_0202500	PfSN01_020005600	Plasmodium falciparum SN01	early transcribed membrane protein 2	yes
PF3D7_0202500	PfSN01_110006100	Plasmodium falciparum SN01	early transcribed membrane protein 11.2	no
PF3D7_0202500	PfTG01_020007600	Plasmodium falciparum TG01	early transcribed membrane protein 2	yes
PF3D7_0202500	PfTG01_110007500	Plasmodium falciparum TG01	early transcribed membrane protein 11.2	no
PF3D7_0202500	PmUG01_04029900	Plasmodium malariae UG01	early transcribed membrane protein	no
PF3D7_0202500	PocGH01_04027300	Plasmodium ovale curtisi GH01	early transcribed membrane protein, putative	yes
PF3D7_0205600	AK88_01354	Plasmodium fragile strain nilgiri	hypothetical protein	yes
PF3D7_0205600	C922_02841	Plasmodium inui San Antonio 1	hypothetical protein	yes
PF3D7_0205600	PADL01_0204400	Plasmodium adleri G01	conserved Plasmodium protein, unknown function	yes
PF3D7_0205600	PBANKA_0303300	Plasmodium berghei ANKA	conserved Plasmodium protein, unknown function	yes
PF3D7_0205600	PBILCG01_0208300	Plasmodium billcollinsi G01	conserved Plasmodium protein, unknown function	yes
PF3D7_0205600	PBLACG01_0202200	Plasmodium blacklocki G01	conserved Plasmodium protein, unknown function	yes
PF3D7_0205600	PCHAS_0305500	Plasmodium chabaudi chabaudi	conserved Plasmodium protein, unknown function	yes
PF3D7_0205600	PCOAH_00008470	Plasmodium coatneyi Hackeri	Uncharacterized protein	yes
PF3D7_0205600	PCYB_042460	Plasmodium cynomolgi strain B	hypothetical protein	yes
PF3D7_0205600	PGABG01_0203300	Plasmodium gaboni strain G01	conserved Plasmodium protein, unknown function	yes
PF3D7_0205600	PGAL8A_00018700	Plasmodium gallinaceum 8A	conserved Plasmodium protein, unknown function	yes
PF3D7_0205600	PGSY75_0205600	Plasmodium gaboni strain SY75	hypothetical protein	yes
PF3D7_0205600	PKNH_0415300	Plasmodium knowlesi strain H	conserved Plasmodium protein, unknown function	yes
PF3D7_0205600	PKNOH_S08493800	Plasmodium knowlesi strain Malayan Strain Pk1 A	Uncharacterized protein	yes
PF3D7_0205600	PPRFG01_0205700	Plasmodium praefalciparum strain G01	conserved Plasmodium protein, unknown function	yes
PF3D7_0205600	PRCDC_0204700	Plasmodium reichenowi CDC	conserved Plasmodium protein, unknown function	yes
PF3D7_0205600	PRELSG_0416300	Plasmodium relictum SGS1-like	conserved Plasmodium protein, unknown function	yes
PF3D7_0205600	PRG01_0204900	Plasmodium reichenowi G01	conserved Plasmodium protein, unknown function	yes
PF3D7_0205600	PVP01_0419500	Plasmodium vivax P01	conserved Plasmodium protein, unknown function	yes
PF3D7_0205600	PVX_003715	Plasmodium vivax Sal-1	hypothetical protein, conserved	yes
PF3D7_0205600	PY01127	Plasmodium yoelii yoelii 17XNL	hypothetical protein	yes
PF3D7_0205600	PY17X_0303900	Plasmodium yoelii yoelii 17X	conserved Plasmodium protein, unknown function	yes
PF3D7_0205600	PYYM_0304200	Plasmodium yoelii yoelii YM	conserved Plasmodium protein, unknown function	yes
PF3D7_0205600	PcyM_0419300	Plasmodium cynomolgi strain M	conserved Plasmodium protein, unknown function	yes
PF3D7_0205600	Pf7G8_020010400	Plasmodium falciparum 7G8	conserved Plasmodium protein, unknown function	yes
PF3D7_0205600	PfCD01_020010700	Plasmodium falciparum CD01	conserved Plasmodium protein, unknown function	yes
PF3D7_0205600	PfDd2_020008500	Plasmodium falciparum Dd2	conserved Plasmodium protein, unknown function	yes
PF3D7_0205600	PfGA01_020008700	Plasmodium falciparum GA01	conserved Plasmodium protein, unknown function	yes
PF3D7_0205600	PfGB4_020008700	Plasmodium falciparum GB4	conserved Plasmodium protein, unknown function	yes
PF3D7_0205600	PfGN01_020011100	Plasmodium falciparum GN01	conserved Plasmodium protein, unknown function	yes
PF3D7_0205600	PfHB3_020010400	Plasmodium falciparum HB3	conserved Plasmodium protein, unknown function	yes
PF3D7_0205600	PfIT_020010400	Plasmodium falciparum IT	conserved Plasmodium protein, unknown function	yes
PF3D7_0205600	PfKE01_020008200	Plasmodium falciparum KE01	conserved Plasmodium protein, unknown function	yes
PF3D7_0205600	PfKH01_020011000	Plasmodium falciparum KH01	conserved Plasmodium protein, unknown function	yes
PF3D7_0205600	PfKH02_020009700	Plasmodium falciparum KH02	conserved Plasmodium protein, unknown function	yes
PF3D7_0205600	PfML01_020008600	Plasmodium falciparum ML01	conserved Plasmodium protein, unknown function	yes
PF3D7_0205600	PfSD01_020011200	Plasmodium falciparum SD01	conserved Plasmodium protein, unknown function	yes
PF3D7_0205600	PfSN01_020008700	Plasmodium falciparum SN01	conserved Plasmodium protein, unknown function	yes
PF3D7_0205600	PfTG01_020010700	Plasmodium falciparum TG01	conserved Plasmodium protein, unknown function	yes
PF3D7_0205600	PmUG01_04026800	Plasmodium malariae UG01	conserved Plasmodium protein, unknown function	yes
PF3D7_0205600	PocGH01_04024200	Plasmodium ovale curtisi GH01	conserved Plasmodium protein, unknown function	yes
PF3D7_0205600	YYE_04615	Plasmodium vinckei vinckei strain vinckei	hypothetical protein	yes
PF3D7_0205600	YYG_04999	Plasmodium vinckei petteri strain CR	hypothetical protein	yes
PF3D7_0206900	AK88_01366	Plasmodium fragile strain nilgiri	hypothetical protein	no
PF3D7_0206900	C922_02830	Plasmodium inui San Antonio 1	hypothetical protein	yes
PF3D7_0206900	PADL01_0205600	Plasmodium adleri G01	merozoite surface protein 5	yes
PF3D7_0206900	PBILCG01_0209500	Plasmodium billcollinsi G01	merozoite surface protein 5	yes
PF3D7_0206900	PBLACG01_0203500	Plasmodium blacklocki G01	merozoite surface protein 5	yes
PF3D7_0206900	PCOAH_00008580	Plasmodium coatneyi Hackeri	Merozoite surface protein 4	yes
PF3D7_0206900	PCYB_042350	Plasmodium cynomolgi strain B	merozoite surface protein 5	yes
PF3D7_0206900	PGABG01_0204500	Plasmodium gaboni strain G01	merozoite surface protein 5	yes
PF3D7_0206900	PGSY75_0206900	Plasmodium gaboni strain SY75	merozoite surface protein 5	yes
PF3D7_0206900	PKNH_0414200	Plasmodium knowlesi strain H	merozoite surface protein 5	yes
PF3D7_0206900	PKNOH_S08494900	Plasmodium knowlesi strain Malayan Strain Pk1 A	Merozoite surface protein 5	yes
PF3D7_0206900	PPRFG01_0206900	Plasmodium praefalciparum strain G01	merozoite surface protein 5	yes
PF3D7_0206900	PRCDC_0205900	Plasmodium reichenowi CDC	merozoite surface protein 5	yes
PF3D7_0206900	PRG01_0206100	Plasmodium reichenowi G01	merozoite surface protein 5	yes
PF3D7_0206900	PVP01_0418400	Plasmodium vivax P01	merozoite surface protein 5	yes
PF3D7_0206900	PVX_003770	Plasmodium vivax Sal-1	merozoite surface protein 5	yes
PF3D7_0206900	PcyM_0417900	Plasmodium cynomolgi strain M	merozoite surface protein 5, putative	yes
PF3D7_0206900	Pf7G8_020011600	Plasmodium falciparum 7G8	merozoite surface protein 5	yes
PF3D7_0206900	PfCD01_020011800	Plasmodium falciparum CD01	merozoite surface protein 5	yes
PF3D7_0206900	PfDd2_020009700	Plasmodium falciparum Dd2	merozoite surface protein 5	yes
PF3D7_0206900	PfGA01_020009900	Plasmodium falciparum GA01	merozoite surface protein 5	yes
PF3D7_0206900	PfGB4_020009900	Plasmodium falciparum GB4	merozoite surface protein 5	yes
PF3D7_0206900	PfGN01_020012200	Plasmodium falciparum GN01	merozoite surface protein 5	yes
PF3D7_0206900	PfHB3_020011600	Plasmodium falciparum HB3	merozoite surface protein 5	yes
PF3D7_0206900	PfIT_020011600	Plasmodium falciparum IT	merozoite surface protein 5	yes
PF3D7_0206900	PfKE01_020009400	Plasmodium falciparum KE01	merozoite surface protein 5	yes
PF3D7_0206900	PfKH01_020012100	Plasmodium falciparum KH01	merozoite surface protein 5	yes
PF3D7_0206900	PfKH02_020010900	Plasmodium falciparum KH02	merozoite surface protein 5	yes
PF3D7_0206900	PfML01_020009800	Plasmodium falciparum ML01	merozoite surface protein 5	yes
PF3D7_0206900	PfSD01_020012400	Plasmodium falciparum SD01	merozoite surface protein 5	yes
PF3D7_0206900	PfSN01_020009900	Plasmodium falciparum SN01	merozoite surface protein 5	yes
PF3D7_0206900	PfTG01_020011900	Plasmodium falciparum TG01	merozoite surface protein 5	yes
PF3D7_0206900	PmUG01_04025700	Plasmodium malariae UG01	merozoite surface protein 5	yes
PF3D7_0206900	PocGH01_04023100	Plasmodium ovale curtisi GH01	merozoite surface protein 5, putative	yes
PF3D7_0207700	AK88_03807	Plasmodium fragile strain nilgiri	hypothetical protein	yes
PF3D7_0207700	AK88_03808	Plasmodium fragile strain nilgiri	hypothetical protein	yes
PF3D7_0207700	AK88_03811	Plasmodium fragile strain nilgiri	hypothetical protein	yes
PF3D7_0207700	AK88_03812	Plasmodium fragile strain nilgiri	hypothetical protein	yes
PF3D7_0207700	AK88_03814	Plasmodium fragile strain nilgiri	hypothetical protein	yes
PF3D7_0207700	AK88_03815	Plasmodium fragile strain nilgiri	hypothetical protein	yes
PF3D7_0207700	AK88_05567	Plasmodium fragile strain nilgiri	hypothetical protein	no
PF3D7_0207700	C922_02816	Plasmodium inui San Antonio 1	hypothetical protein	yes
PF3D7_0207700	C922_02817	Plasmodium inui San Antonio 1	hypothetical protein	yes
PF3D7_0207700	C922_02818	Plasmodium inui San Antonio 1	hypothetical protein	yes
PF3D7_0207700	C922_02819	Plasmodium inui San Antonio 1	papain	yes
PF3D7_0207700	C922_02820	Plasmodium inui San Antonio 1	papain	yes
PF3D7_0207700	C922_02822	Plasmodium inui San Antonio 1	hypothetical protein	yes
PF3D7_0207700	C922_02824	Plasmodium inui San Antonio 1	hypothetical protein	yes
PF3D7_0207700	C922_02825	Plasmodium inui San Antonio 1	hypothetical protein	yes
PF3D7_0207700	PADL01_0004000	Plasmodium adleri G01	serine repeat antigen 1	no
PF3D7_0207700	PADL01_0004100	Plasmodium adleri G01	serine repeat antigen 2	no
PF3D7_0207700	PADL01_0004200	Plasmodium adleri G01	serine repeat antigen 3, putative	no
PF3D7_0207700	PADL01_0004300	Plasmodium adleri G01	serine repeat antigen 3, putative	no
PF3D7_0207700	PADL01_0004400	Plasmodium adleri G01	serine repeat antigen 3, putative	no
PF3D7_0207700	PADL01_0004500	Plasmodium adleri G01	serine repeat antigen 3, putative	no
PF3D7_0207700	PADL01_0004600	Plasmodium adleri G01	serine repeat antigen 4, putative	no
PF3D7_0207700	PADL01_0004700	Plasmodium adleri G01	serine repeat antigen 5, putative	no
PF3D7_0207700	PADL01_0004800	Plasmodium adleri G01	serine repeat antigen 5, putative	no
PF3D7_0207700	PADL01_0004900	Plasmodium adleri G01	serine repeat antigen 5, putative	no
PF3D7_0207700	PADL01_0015500	Plasmodium adleri G01	serine repeat antigen 4, putative	no
PF3D7_0207700	PADL01_0015600	Plasmodium adleri G01	serine repeat antigen 4, putative	no
PF3D7_0207700	PADL01_0015700	Plasmodium adleri G01	serine repeat antigen 4, putative	no
PF3D7_0207700	PADL01_0015800	Plasmodium adleri G01	serine repeat antigen 5, putative	no
PF3D7_0207700	PADL01_0015900	Plasmodium adleri G01	serine repeat antigen 6, putative	no
PF3D7_0207700	PADL01_0016000	Plasmodium adleri G01	serine repeat antigen 7	no
PF3D7_0207700	PADL01_0036200	Plasmodium adleri G01	serine repeat antigen 4, putative	no
PF3D7_0207700	PADL01_0036300	Plasmodium adleri G01	serine repeat antigen 5, putative	no
PF3D7_0207700	PADL01_0206100	Plasmodium adleri G01	serine repeat antigen 7, putative	yes
PF3D7_0207700	PADL01_0206200	Plasmodium adleri G01	serine repeat antigen 6, putative	yes
PF3D7_0207700	PADL01_0206300	Plasmodium adleri G01	serine repeat antigen 5	yes
PF3D7_0207700	PADL01_0206400	Plasmodium adleri G01	serine repeat antigen 4, putative	yes
PF3D7_0207700	PADL01_0206500	Plasmodium adleri G01	serine repeat antigen 3, putative	yes
PF3D7_0207700	PADL01_0206600	Plasmodium adleri G01	serine repeat antigen 2, putative	yes
PF3D7_0207700	PADL01_0206700	Plasmodium adleri G01	serine repeat antigen 1, putative	yes
PF3D7_0207700	PADL01_0901800	Plasmodium adleri G01	serine repeat antigen 9	no
PF3D7_0207700	PBANKA_0304800	Plasmodium berghei ANKA	serine repeat antigen 4	yes
PF3D7_0207700	PBANKA_0304900	Plasmodium berghei ANKA	serine repeat antigen 3	yes
PF3D7_0207700	PBANKA_0305000	Plasmodium berghei ANKA	serine repeat antigen 2	yes
PF3D7_0207700	PBANKA_0305100	Plasmodium berghei ANKA	serine repeat antigen 1	yes
PF3D7_0207700	PBILCG01_0210000	Plasmodium billcollinsi G01	serine repeat antigen 7	yes
PF3D7_0207700	PBILCG01_0210100	Plasmodium billcollinsi G01	serine repeat antigen 6	yes
PF3D7_0207700	PBILCG01_0210200	Plasmodium billcollinsi G01	serine repeat antigen 5	yes
PF3D7_0207700	PBILCG01_0210300	Plasmodium billcollinsi G01	serine repeat antigen 4	yes
PF3D7_0207700	PBILCG01_0210400	Plasmodium billcollinsi G01	serine repeat antigen 3, putative	yes
PF3D7_0207700	PBILCG01_0210500	Plasmodium billcollinsi G01	serine repeat antigen 2	yes
PF3D7_0207700	PBILCG01_0210600	Plasmodium billcollinsi G01	serine repeat antigen 1	yes
PF3D7_0207700	PBILCG01_0906600	Plasmodium billcollinsi G01	serine repeat antigen 9, putative	no
PF3D7_0207700	PBLACG01_0204100	Plasmodium blacklocki G01	serine repeat antigen 7	yes
PF3D7_0207700	PBLACG01_0204200	Plasmodium blacklocki G01	serine repeat antigen 6	yes
PF3D7_0207700	PBLACG01_0204300	Plasmodium blacklocki G01	serine repeat antigen 5	yes
PF3D7_0207700	PBLACG01_0204400	Plasmodium blacklocki G01	serine repeat antigen 4	yes
PF3D7_0207700	PBLACG01_0204500	Plasmodium blacklocki G01	serine repeat antigen 2	yes
PF3D7_0207700	PBLACG01_0204600	Plasmodium blacklocki G01	serine repeat antigen 1	yes
PF3D7_0207700	PBLACG01_0901900	Plasmodium blacklocki G01	serine repeat antigen 9, putative	no
PF3D7_0207700	PCHAS_0307000	Plasmodium chabaudi chabaudi	serine repeat antigen 4, putative	yes
PF3D7_0207700	PCHAS_0307100	Plasmodium chabaudi chabaudi	serine repeat antigen 3, putative	yes
PF3D7_0207700	PCHAS_0307200	Plasmodium chabaudi chabaudi	serine repeat antigen 2, putative	yes
PF3D7_0207700	PCHAS_0307300	Plasmodium chabaudi chabaudi	serine repeat antigen 1, putative	yes
PF3D7_0207700	PCOAH_00008610	Plasmodium coatneyi Hackeri	Putative papain-like cysteine prorease	yes
PF3D7_0207700	PCYB_042190	Plasmodium cynomolgi strain B	serine-repeat antigen	yes
PF3D7_0207700	PCYB_042200	Plasmodium cynomolgi strain B	serine-repeat antigen	yes
PF3D7_0207700	PCYB_042210	Plasmodium cynomolgi strain B	serine-repeat antigen	yes
PF3D7_0207700	PCYB_042220	Plasmodium cynomolgi strain B	serine-repeat antigen	yes
PF3D7_0207700	PCYB_042230	Plasmodium cynomolgi strain B	serine-repeat antigen	yes
PF3D7_0207700	PCYB_042240	Plasmodium cynomolgi strain B	serine-repeat antigen	yes
PF3D7_0207700	PCYB_042270	Plasmodium cynomolgi strain B	serine-repeat antigen	yes
PF3D7_0207700	PCYB_042280	Plasmodium cynomolgi strain B	serine-repeat antigen	yes
PF3D7_0207700	PCYB_042290	Plasmodium cynomolgi strain B	serine-repeat antigen	yes
PF3D7_0207700	PCYB_042300	Plasmodium cynomolgi strain B	serine-repeat antigen	yes
PF3D7_0207700	PF3D7_0207400	Plasmodium falciparum 3D7	serine repeat antigen 7	no
PF3D7_0207700	PF3D7_0207500	Plasmodium falciparum 3D7	serine repeat antigen 6	no
PF3D7_0207700	PF3D7_0207600	Plasmodium falciparum 3D7	serine repeat antigen 5	no
PF3D7_0207700	PF3D7_0207800	Plasmodium falciparum 3D7	serine repeat antigen 3	no
PF3D7_0207700	PF3D7_0207900	Plasmodium falciparum 3D7	serine repeat antigen 2	no
PF3D7_0207700	PF3D7_0208000	Plasmodium falciparum 3D7	serine repeat antigen 1	no
PF3D7_0207700	PF3D7_0902800	Plasmodium falciparum 3D7	serine repeat antigen 9	no
PF3D7_0207700	PGABG01_0205000	Plasmodium gaboni strain G01	serine repeat antigen 7	yes
PF3D7_0207700	PGABG01_0205100	Plasmodium gaboni strain G01	serine repeat antigen 6	yes
PF3D7_0207700	PGABG01_0205200	Plasmodium gaboni strain G01	serine repeat antigen 5	yes
PF3D7_0207700	PGABG01_0205300	Plasmodium gaboni strain G01	serine repeat antigen 4	yes
PF3D7_0207700	PGABG01_0205400	Plasmodium gaboni strain G01	serine repeat antigen 3	yes
PF3D7_0207700	PGABG01_0205500	Plasmodium gaboni strain G01	serine repeat antigen 2	yes
PF3D7_0207700	PGABG01_0205600	Plasmodium gaboni strain G01	serine repeat antigen 1	yes
PF3D7_0207700	PGABG01_0900200	Plasmodium gaboni strain G01	serine repeat antigen 9	no
PF3D7_0207700	PGAL8A_00017000	Plasmodium gallinaceum 8A	serine repeat antigen, putative	yes
PF3D7_0207700	PGSY75_0001100	Plasmodium gaboni strain SY75	serine repeat antigen 5	yes
PF3D7_0207700	PGSY75_0001200	Plasmodium gaboni strain SY75	serine repeat antigen 4	yes
PF3D7_0207700	PGSY75_0001300	Plasmodium gaboni strain SY75	serine repeat antigen 3	no
PF3D7_0207700	PGSY75_0207400	Plasmodium gaboni strain SY75	serine repeat antigen 7	no
PF3D7_0207700	PGSY75_0207500	Plasmodium gaboni strain SY75	serine repeat antigen 6	no
PF3D7_0207700	PGSY75_0207900	Plasmodium gaboni strain SY75	serine repeat antigen 2	no
PF3D7_0207700	PGSY75_0208000	Plasmodium gaboni strain SY75	serine repeat antigen 1	no
PF3D7_0207700	PGSY75_0902800	Plasmodium gaboni strain SY75	serine repeat antigen 9	no
PF3D7_0207700	PKNH_0413100	Plasmodium knowlesi strain H	cysteine protease, putative	yes
PF3D7_0207700	PKNH_0413200	Plasmodium knowlesi strain H	cysteine protease, putative	yes
PF3D7_0207700	PKNH_0413400	Plasmodium knowlesi strain H	cysteine protease, putative	yes
PF3D7_0207700	PKNH_0413600	Plasmodium knowlesi strain H	cysteine protease, putative	yes
PF3D7_0207700	PKNH_0413700	Plasmodium knowlesi strain H	cysteine protease, putative	yes
PF3D7_0207700	PKNOH_S08495400	Plasmodium knowlesi strain Malayan Strain Pk1 A	putative Cysteine protease	yes
PF3D7_0207700	PKNOH_S08495500	Plasmodium knowlesi strain Malayan Strain Pk1 A	putative Cysteine protease	yes
PF3D7_0207700	PKNOH_S08495700	Plasmodium knowlesi strain Malayan Strain Pk1 A	putative Cysteine protease	yes
PF3D7_0207700	PKNOH_S08495900	Plasmodium knowlesi strain Malayan Strain Pk1 A	putative Cysteine protease	yes
PF3D7_0207700	PKNOH_S08496000	Plasmodium knowlesi strain Malayan Strain Pk1 A	putative Cysteine protease	yes
PF3D7_0207700	PPRFG01_0207400	Plasmodium praefalciparum strain G01	serine repeat antigen 7	yes
PF3D7_0207700	PPRFG01_0207500	Plasmodium praefalciparum strain G01	serine repeat antigen 6	yes
PF3D7_0207700	PPRFG01_0207600	Plasmodium praefalciparum strain G01	serine repeat antigen 5	yes
PF3D7_0207700	PPRFG01_0207700	Plasmodium praefalciparum strain G01	serine repeat antigen 4	yes
PF3D7_0207700	PPRFG01_0207800	Plasmodium praefalciparum strain G01	serine repeat antigen 3	yes
PF3D7_0207700	PPRFG01_0207900	Plasmodium praefalciparum strain G01	serine repeat antigen 2	yes
PF3D7_0207700	PPRFG01_0208000	Plasmodium praefalciparum strain G01	serine repeat antigen 1	yes
PF3D7_0207700	PPRFG01_0901700	Plasmodium praefalciparum strain G01	serine repeat antigen 9	no
PF3D7_0207700	PRCDC_0206400	Plasmodium reichenowi CDC	serine repeat antigen 7	yes
PF3D7_0207700	PRCDC_0206500	Plasmodium reichenowi CDC	serine repeat antigen 6	yes
PF3D7_0207700	PRCDC_0206600	Plasmodium reichenowi CDC	serine repeat antigen 5	yes
PF3D7_0207700	PRCDC_0206700	Plasmodium reichenowi CDC	serine repeat antigen 4	yes
PF3D7_0207700	PRCDC_0206800	Plasmodium reichenowi CDC	serine repeat antigen 2	yes
PF3D7_0207700	PRCDC_0206900	Plasmodium reichenowi CDC	serine repeat antigen 1	yes
PF3D7_0207700	PRCDC_0900900	Plasmodium reichenowi CDC	serine repeat antigen 9	no
PF3D7_0207700	PRELSG_0414600	Plasmodium relictum SGS1-like	serine repeat antigen, putative	yes
PF3D7_0207700	PRG01_0206600	Plasmodium reichenowi G01	serine repeat antigen 7	yes
PF3D7_0207700	PRG01_0206700	Plasmodium reichenowi G01	serine repeat antigen 6	yes
PF3D7_0207700	PRG01_0206800	Plasmodium reichenowi G01	serine repeat antigen 5	yes
PF3D7_0207700	PRG01_0206900	Plasmodium reichenowi G01	serine repeat antigen 4	yes
PF3D7_0207700	PRG01_0207000	Plasmodium reichenowi G01	serine repeat antigen 2	yes
PF3D7_0207700	PRG01_0207100	Plasmodium reichenowi G01	serine repeat antigen 1	yes
PF3D7_0207700	PRG01_0910200	Plasmodium reichenowi G01	serine repeat antigen 9	no
PF3D7_0207700	PVP01_0416800	Plasmodium vivax P01	serine-repeat antigen 2 (SERA)	yes
PF3D7_0207700	PVP01_0416900	Plasmodium vivax P01	serine-repeat antigen 4 (SERA)	yes
PF3D7_0207700	PVP01_0417000	Plasmodium vivax P01	serine-repeat antigen 3 (SERA)	yes
PF3D7_0207700	PVP01_0417100	Plasmodium vivax P01	serine-repeat antigen 1 (SERA)	yes
PF3D7_0207700	PVP01_0417200	Plasmodium vivax P01	serine-repeat antigen 5 (SERA)	yes
PF3D7_0207700	PVP01_0417300	Plasmodium vivax P01	serine-repeat antigen 4 (SERA)	yes
PF3D7_0207700	PVP01_0417400	Plasmodium vivax P01	serine-repeat antigen 4 (SERA)	yes
PF3D7_0207700	PVP01_0417600	Plasmodium vivax P01	serine-repeat antigen 5 (SERA)	yes
PF3D7_0207700	PVP01_0417700	Plasmodium vivax P01	serine-repeat antigen (SERA)	yes
PF3D7_0207700	PVP01_0417800	Plasmodium vivax P01	serine-repeat antigen (SERA)	yes
PF3D7_0207700	PVP01_0417900	Plasmodium vivax P01	serine-repeat antigen (SERA)	yes
PF3D7_0207700	PVX_003795	Plasmodium vivax Sal-1	serine-repeat antigen (SERA)	yes
PF3D7_0207700	PVX_003800	Plasmodium vivax Sal-1	serine-repeat antigen (SERA)	yes
PF3D7_0207700	PVX_003805	Plasmodium vivax Sal-1	serine-repeat antigen (SERA), putative	yes
PF3D7_0207700	PVX_003810	Plasmodium vivax Sal-1	serine-repeat antigen 5 (SERA), putative	yes
PF3D7_0207700	PVX_003820	Plasmodium vivax Sal-1	serine-repeat antigen 4 (SERA), putative	yes
PF3D7_0207700	PVX_003825	Plasmodium vivax Sal-1	serine-repeat antigen 4 (SERA)	yes
PF3D7_0207700	PVX_003830	Plasmodium vivax Sal-1	serine-repeat antigen 5 (SERA)	yes
PF3D7_0207700	PVX_003835	Plasmodium vivax Sal-1	serine-repeat antigen 1 (SERA)	yes
PF3D7_0207700	PVX_003840	Plasmodium vivax Sal-1	serine-repeat antigen 3 (SERA)	yes
PF3D7_0207700	PVX_003845	Plasmodium vivax Sal-1	serine-repeat antigen 4 (SERA)	yes
PF3D7_0207700	PVX_003850	Plasmodium vivax Sal-1	serine-repeat antigen 2 (SERA)	yes
PF3D7_0207700	PY00291	Plasmodium yoelii yoelii 17XNL	SERA-3	no
PF3D7_0207700	PY00292	Plasmodium yoelii yoelii 17XNL	Papain family cysteine protease, putative	no
PF3D7_0207700	PY00293	Plasmodium yoelii yoelii 17XNL	Papain family cysteine protease, putative	no
PF3D7_0207700	PY02062	Plasmodium yoelii yoelii 17XNL	SERA-2	no
PF3D7_0207700	PY17X_0305400	Plasmodium yoelii yoelii 17X	serine repeat antigen 4	no
PF3D7_0207700	PY17X_0305500	Plasmodium yoelii yoelii 17X	serine repeat antigen 3	no
PF3D7_0207700	PY17X_0305600	Plasmodium yoelii yoelii 17X	serine repeat antigen 2	yes
PF3D7_0207700	PY17X_0305700	Plasmodium yoelii yoelii 17X	serine repeat antigen 1	yes
PF3D7_0207700	PYYM_0305700	Plasmodium yoelii yoelii YM	serine repeat antigen 4	no
PF3D7_0207700	PYYM_0305800	Plasmodium yoelii yoelii YM	serine repeat antigen 3	no
PF3D7_0207700	PYYM_0305900	Plasmodium yoelii yoelii YM	serine repeat antigen 2	yes
PF3D7_0207700	PYYM_0306000	Plasmodium yoelii yoelii YM	serine repeat antigen 1	yes
PF3D7_0207700	PcyM_0416000	Plasmodium cynomolgi strain M	serine-repeat antigen 2 (SERA)	yes
PF3D7_0207700	PcyM_0416200	Plasmodium cynomolgi strain M	serine-repeat antigen 4 (SERA)	yes
PF3D7_0207700	PcyM_0416300	Plasmodium cynomolgi strain M	serine-repeat antigen 3 (SERA)	yes
PF3D7_0207700	PcyM_0416400	Plasmodium cynomolgi strain M	serine-repeat antigen 1 (SERA), putative	yes
PF3D7_0207700	PcyM_0416600	Plasmodium cynomolgi strain M	serine-repeat antigen 5 (SERA)	yes
PF3D7_0207700	PcyM_0416700	Plasmodium cynomolgi strain M	cysteine protease, putative	yes
PF3D7_0207700	PcyM_0417100	Plasmodium cynomolgi strain M	serine-repeat antigen 5 (SERA), putative	yes
PF3D7_0207700	PcyM_0417200	Plasmodium cynomolgi strain M	serine-repeat antigen (SERA)	yes
PF3D7_0207700	PcyM_0417300	Plasmodium cynomolgi strain M	serine-repeat antigen (SERA)	yes
PF3D7_0207700	PcyM_0417400	Plasmodium cynomolgi strain M	serine-repeat antigen (SERA)	yes
PF3D7_0207700	Pf7G8_020012100	Plasmodium falciparum 7G8	serine repeat antigen 7	yes
PF3D7_0207700	Pf7G8_020012200	Plasmodium falciparum 7G8	serine repeat antigen 6	yes
PF3D7_0207700	Pf7G8_020012300	Plasmodium falciparum 7G8	serine repeat antigen 7	yes
PF3D7_0207700	Pf7G8_020012400	Plasmodium falciparum 7G8	serine repeat antigen 7	yes
PF3D7_0207700	Pf7G8_020012500	Plasmodium falciparum 7G8	serine repeat antigen 7	yes
PF3D7_0207700	Pf7G8_020012600	Plasmodium falciparum 7G8	serine repeat antigen 7	yes
PF3D7_0207700	Pf7G8_020012700	Plasmodium falciparum 7G8	serine repeat antigen 7	yes
PF3D7_0207700	Pf7G8_090007700	Plasmodium falciparum 7G8	serine repeat antigen 7	no
PF3D7_0207700	PfCD01_020012300	Plasmodium falciparum CD01	serine repeat antigen 7	yes
PF3D7_0207700	PfCD01_020012400	Plasmodium falciparum CD01	serine repeat antigen 6	yes
PF3D7_0207700	PfCD01_020012500	Plasmodium falciparum CD01	serine repeat antigen 7	yes
PF3D7_0207700	PfCD01_020012600	Plasmodium falciparum CD01	serine repeat antigen 7	yes
PF3D7_0207700	PfCD01_020012700	Plasmodium falciparum CD01	serine repeat antigen 7	yes
PF3D7_0207700	PfCD01_020012800	Plasmodium falciparum CD01	serine repeat antigen 7	yes
PF3D7_0207700	PfCD01_020012900	Plasmodium falciparum CD01	serine repeat antigen 7	yes
PF3D7_0207700	PfCD01_090007200	Plasmodium falciparum CD01	serine repeat antigen 7	no
PF3D7_0207700	PfDd2_020010200	Plasmodium falciparum Dd2	serine repeat antigen 7	yes
PF3D7_0207700	PfDd2_020010300	Plasmodium falciparum Dd2	serine repeat antigen 6	yes
PF3D7_0207700	PfDd2_020010400	Plasmodium falciparum Dd2	serine repeat antigen 7	yes
PF3D7_0207700	PfDd2_020010500	Plasmodium falciparum Dd2	serine repeat antigen 7	yes
PF3D7_0207700	PfDd2_020010600	Plasmodium falciparum Dd2	serine repeat antigen 7	yes
PF3D7_0207700	PfDd2_020010700	Plasmodium falciparum Dd2	serine repeat antigen 7	yes
PF3D7_0207700	PfDd2_020010800	Plasmodium falciparum Dd2	serine repeat antigen 7	yes
PF3D7_0207700	PfDd2_090008100	Plasmodium falciparum Dd2	serine repeat antigen 7	no
PF3D7_0207700	PfGA01_020010400	Plasmodium falciparum GA01	serine repeat antigen 7	yes
PF3D7_0207700	PfGA01_020010500	Plasmodium falciparum GA01	serine repeat antigen 6	yes
PF3D7_0207700	PfGA01_020010600	Plasmodium falciparum GA01	serine repeat antigen 7	yes
PF3D7_0207700	PfGA01_020010700	Plasmodium falciparum GA01	serine repeat antigen 7	yes
PF3D7_0207700	PfGA01_020010800	Plasmodium falciparum GA01	serine repeat antigen 7	yes
PF3D7_0207700	PfGA01_020010900	Plasmodium falciparum GA01	serine repeat antigen 7	yes
PF3D7_0207700	PfGA01_020011000	Plasmodium falciparum GA01	serine repeat antigen 7	yes
PF3D7_0207700	PfGA01_090007200	Plasmodium falciparum GA01	serine repeat antigen 7	no
PF3D7_0207700	PfGB4_020010400	Plasmodium falciparum GB4	serine repeat antigen 7	yes
PF3D7_0207700	PfGB4_020010500	Plasmodium falciparum GB4	serine repeat antigen 6	yes
PF3D7_0207700	PfGB4_020010600	Plasmodium falciparum GB4	serine repeat antigen 7	yes
PF3D7_0207700	PfGB4_020010700	Plasmodium falciparum GB4	serine repeat antigen 7	yes
PF3D7_0207700	PfGB4_020010800	Plasmodium falciparum GB4	serine repeat antigen 7	yes
PF3D7_0207700	PfGB4_020010900	Plasmodium falciparum GB4	serine repeat antigen 7	yes
PF3D7_0207700	PfGB4_020011000	Plasmodium falciparum GB4	serine repeat antigen 7	yes
PF3D7_0207700	PfGB4_090007800	Plasmodium falciparum GB4	serine repeat antigen 7	no
PF3D7_0207700	PfGN01_020012700	Plasmodium falciparum GN01	serine repeat antigen 7	yes
PF3D7_0207700	PfGN01_020012800	Plasmodium falciparum GN01	serine repeat antigen 6	yes
PF3D7_0207700	PfGN01_020012900	Plasmodium falciparum GN01	serine repeat antigen 7	yes
PF3D7_0207700	PfGN01_020013000	Plasmodium falciparum GN01	serine repeat antigen 7	yes
PF3D7_0207700	PfGN01_020013100	Plasmodium falciparum GN01	serine repeat antigen 7	yes
PF3D7_0207700	PfGN01_020013200	Plasmodium falciparum GN01	serine repeat antigen 7	yes
PF3D7_0207700	PfGN01_020013300	Plasmodium falciparum GN01	serine repeat antigen 7	yes
PF3D7_0207700	PfGN01_090007700	Plasmodium falciparum GN01	serine repeat antigen 7	no
PF3D7_0207700	PfHB3_020012100	Plasmodium falciparum HB3	serine repeat antigen 7	yes
PF3D7_0207700	PfHB3_020012200	Plasmodium falciparum HB3	serine repeat antigen 6	yes
PF3D7_0207700	PfHB3_020012300	Plasmodium falciparum HB3	serine repeat antigen 7	yes
PF3D7_0207700	PfHB3_020012400	Plasmodium falciparum HB3	serine repeat antigen 7	yes
PF3D7_0207700	PfHB3_020012500	Plasmodium falciparum HB3	serine repeat antigen 7	yes
PF3D7_0207700	PfHB3_020012600	Plasmodium falciparum HB3	serine repeat antigen 7	yes
PF3D7_0207700	PfHB3_020012700	Plasmodium falciparum HB3	serine repeat antigen 7	yes
PF3D7_0207700	PfHB3_090007500	Plasmodium falciparum HB3	serine repeat antigen 7	no
PF3D7_0207700	PfIT_020012100	Plasmodium falciparum IT	serine repeat antigen 7	yes
PF3D7_0207700	PfIT_020012200	Plasmodium falciparum IT	serine repeat antigen 6	yes
PF3D7_0207700	PfIT_020012300	Plasmodium falciparum IT	serine repeat antigen 7	yes
PF3D7_0207700	PfIT_020012400	Plasmodium falciparum IT	serine repeat antigen 7	yes
PF3D7_0207700	PfIT_020012500	Plasmodium falciparum IT	serine repeat antigen 7	yes
PF3D7_0207700	PfIT_020012600	Plasmodium falciparum IT	serine repeat antigen 7	yes
PF3D7_0207700	PfIT_020012700	Plasmodium falciparum IT	serine repeat antigen 7	yes
PF3D7_0207700	PfIT_090007500	Plasmodium falciparum IT	serine repeat antigen 7	no
PF3D7_0207700	PfKE01_020009900	Plasmodium falciparum KE01	serine repeat antigen 7	yes
PF3D7_0207700	PfKE01_020010000	Plasmodium falciparum KE01	serine repeat antigen 6	yes
PF3D7_0207700	PfKE01_020010100	Plasmodium falciparum KE01	serine repeat antigen 7	yes
PF3D7_0207700	PfKE01_020010200	Plasmodium falciparum KE01	serine repeat antigen 7	yes
PF3D7_0207700	PfKE01_020010300	Plasmodium falciparum KE01	serine repeat antigen 7	yes
PF3D7_0207700	PfKE01_020010400	Plasmodium falciparum KE01	serine repeat antigen 7	yes
PF3D7_0207700	PfKE01_020010500	Plasmodium falciparum KE01	serine repeat antigen 7	yes
PF3D7_0207700	PfKE01_090007200	Plasmodium falciparum KE01	serine repeat antigen 7	no
PF3D7_0207700	PfKH01_020012600	Plasmodium falciparum KH01	serine repeat antigen 7	yes
PF3D7_0207700	PfKH01_020012700	Plasmodium falciparum KH01	serine repeat antigen 6	yes
PF3D7_0207700	PfKH01_020012800	Plasmodium falciparum KH01	serine repeat antigen 7	yes
PF3D7_0207700	PfKH01_020012900	Plasmodium falciparum KH01	serine repeat antigen 7	yes
PF3D7_0207700	PfKH01_020013000	Plasmodium falciparum KH01	serine repeat antigen 7	yes
PF3D7_0207700	PfKH01_020013100	Plasmodium falciparum KH01	serine repeat antigen 7	yes
PF3D7_0207700	PfKH01_020013200	Plasmodium falciparum KH01	serine repeat antigen 7	yes
PF3D7_0207700	PfKH01_090007200	Plasmodium falciparum KH01	serine repeat antigen 7	no
PF3D7_0207700	PfKH02_020011400	Plasmodium falciparum KH02	serine repeat antigen 7	yes
PF3D7_0207700	PfKH02_020011500	Plasmodium falciparum KH02	serine repeat antigen 6	yes
PF3D7_0207700	PfKH02_020011600	Plasmodium falciparum KH02	serine repeat antigen 7	yes
PF3D7_0207700	PfKH02_020011700	Plasmodium falciparum KH02	serine repeat antigen 7	yes
PF3D7_0207700	PfKH02_020011800	Plasmodium falciparum KH02	serine repeat antigen 7	yes
PF3D7_0207700	PfKH02_020011900	Plasmodium falciparum KH02	serine repeat antigen 7	yes
PF3D7_0207700	PfKH02_020012000	Plasmodium falciparum KH02	serine repeat antigen 7	yes
PF3D7_0207700	PfKH02_090007600	Plasmodium falciparum KH02	serine repeat antigen 7	no
PF3D7_0207700	PfML01_020010300	Plasmodium falciparum ML01	serine repeat antigen 7	yes
PF3D7_0207700	PfML01_020010400	Plasmodium falciparum ML01	serine repeat antigen 6	yes
PF3D7_0207700	PfML01_020010500	Plasmodium falciparum ML01	serine repeat antigen 7	yes
PF3D7_0207700	PfML01_020010600	Plasmodium falciparum ML01	serine repeat antigen 7	yes
PF3D7_0207700	PfML01_020010700	Plasmodium falciparum ML01	serine repeat antigen 7	yes
PF3D7_0207700	PfML01_020010800	Plasmodium falciparum ML01	serine repeat antigen 7	yes
PF3D7_0207700	PfML01_020010900	Plasmodium falciparum ML01	serine repeat antigen 7	yes
PF3D7_0207700	PfML01_090007300	Plasmodium falciparum ML01	serine repeat antigen 7	no
PF3D7_0207700	PfSD01_020012900	Plasmodium falciparum SD01	serine repeat antigen 7	yes
PF3D7_0207700	PfSD01_020013000	Plasmodium falciparum SD01	serine repeat antigen 6	yes
PF3D7_0207700	PfSD01_020013100	Plasmodium falciparum SD01	serine repeat antigen 7	yes
PF3D7_0207700	PfSD01_020013200	Plasmodium falciparum SD01	serine repeat antigen 7	yes
PF3D7_0207700	PfSD01_020013300	Plasmodium falciparum SD01	serine repeat antigen 7	yes
PF3D7_0207700	PfSD01_020013400	Plasmodium falciparum SD01	serine repeat antigen 7	yes
PF3D7_0207700	PfSD01_020013500	Plasmodium falciparum SD01	serine repeat antigen 7	yes
PF3D7_0207700	PfSD01_090007900	Plasmodium falciparum SD01	serine repeat antigen 7	no
PF3D7_0207700	PfSN01_020010400	Plasmodium falciparum SN01	serine repeat antigen 7	yes
PF3D7_0207700	PfSN01_020010500	Plasmodium falciparum SN01	serine repeat antigen 6	yes
PF3D7_0207700	PfSN01_020010600	Plasmodium falciparum SN01	serine repeat antigen 7	yes
PF3D7_0207700	PfSN01_020010700	Plasmodium falciparum SN01	serine repeat antigen 7	yes
PF3D7_0207700	PfSN01_020010800	Plasmodium falciparum SN01	serine repeat antigen 7	yes
PF3D7_0207700	PfSN01_020010900	Plasmodium falciparum SN01	serine repeat antigen 7	yes
PF3D7_0207700	PfSN01_020011000	Plasmodium falciparum SN01	serine repeat antigen 7	yes
PF3D7_0207700	PfSN01_090007500	Plasmodium falciparum SN01	serine repeat antigen 7	no
PF3D7_0207700	PfTG01_020012400	Plasmodium falciparum TG01	serine repeat antigen 7	yes
PF3D7_0207700	PfTG01_020012500	Plasmodium falciparum TG01	serine repeat antigen 6	yes
PF3D7_0207700	PfTG01_020012600	Plasmodium falciparum TG01	serine repeat antigen 7	yes
PF3D7_0207700	PfTG01_020012700	Plasmodium falciparum TG01	serine repeat antigen 7	yes
PF3D7_0207700	PfTG01_020012800	Plasmodium falciparum TG01	serine repeat antigen 7	yes
PF3D7_0207700	PfTG01_020012900	Plasmodium falciparum TG01	serine repeat antigen 7	yes
PF3D7_0207700	PfTG01_020013000	Plasmodium falciparum TG01	serine repeat antigen 7	yes
PF3D7_0207700	PfTG01_090007200	Plasmodium falciparum TG01	serine repeat antigen 7	no
PF3D7_0207700	PmUG01_04024100	Plasmodium malariae UG01	serine-repeat antigen, putative	yes
PF3D7_0207700	PmUG01_04024200	Plasmodium malariae UG01	serine-repeat antigen, putative, pseudogene	yes
PF3D7_0207700	PmUG01_04024300	Plasmodium malariae UG01	serine-repeat antigen, putative	yes
PF3D7_0207700	PmUG01_04024400	Plasmodium malariae UG01	serine-repeat antigen, putative	yes
PF3D7_0207700	PmUG01_04024500	Plasmodium malariae UG01	serine-repeat antigen, putative, pseudogene	yes
PF3D7_0207700	PmUG01_04024600	Plasmodium malariae UG01	serine-repeat antigen, putative	yes
PF3D7_0207700	PmUG01_04024700	Plasmodium malariae UG01	serine-repeat antigen, putative	yes
PF3D7_0207700	PmUG01_04024800	Plasmodium malariae UG01	serine-repeat antigen, putative	yes
PF3D7_0207700	PmUG01_04024900	Plasmodium malariae UG01	serine-repeat antigen, putative, pseudogene	yes
PF3D7_0207700	PmUG01_04025000	Plasmodium malariae UG01	serine-repeat antigen, putative, pseudogene	yes
PF3D7_0207700	PmUG01_04025100	Plasmodium malariae UG01	serine-repeat antigen, putative	yes
PF3D7_0207700	PmUG01_04025200	Plasmodium malariae UG01	serine-repeat antigen, putative	yes
PF3D7_0207700	PocGH01_04022000	Plasmodium ovale curtisi GH01	serine-repeat antigen, putative, pseudogene	yes
PF3D7_0207700	PocGH01_04022100	Plasmodium ovale curtisi GH01	serine-repeat antigen, putative	yes
PF3D7_0207700	PocGH01_04022200	Plasmodium ovale curtisi GH01	serine-repeat antigen, putative	yes
PF3D7_0207700	PocGH01_04022300	Plasmodium ovale curtisi GH01	serine-repeat antigen, putative	yes
PF3D7_0207700	PocGH01_04022400	Plasmodium ovale curtisi GH01	serine-repeat antigen, fragment	yes
PF3D7_0207700	PocGH01_04022500	Plasmodium ovale curtisi GH01	serine-repeat antigen, putative	yes
PF3D7_0207700	PocGH01_04022600	Plasmodium ovale curtisi GH01	serine-repeat antigen, putative	yes
PF3D7_0207700	YYE_04631	Plasmodium vinckei vinckei strain vinckei	hypothetical protein	yes
PF3D7_0207700	YYE_04632	Plasmodium vinckei vinckei strain vinckei	hypothetical protein	yes
PF3D7_0207700	YYE_04633	Plasmodium vinckei vinckei strain vinckei	hypothetical protein	yes
PF3D7_0207700	YYE_04634	Plasmodium vinckei vinckei strain vinckei	hypothetical protein	yes
PF3D7_0207700	YYG_05014	Plasmodium vinckei petteri strain CR	hypothetical protein	yes
PF3D7_0207700	YYG_05015	Plasmodium vinckei petteri strain CR	hypothetical protein	yes
PF3D7_0207700	YYG_05016	Plasmodium vinckei petteri strain CR	hypothetical protein	yes
PF3D7_0207700	YYG_05017	Plasmodium vinckei petteri strain CR	hypothetical protein	yes
PF3D7_0220000	PADL01_0023900	Plasmodium adleri G01	liver stage antigen 3	yes
PF3D7_0220000	PBILCG01_1473100	Plasmodium billcollinsi G01	probable protein, unknown function	no
PF3D7_0220000	PBLACG01_0033800	Plasmodium blacklocki G01	liver stage antigen 3	yes
PF3D7_0220000	PGABG01_0033600	Plasmodium gaboni strain G01	liver stage antigen 3	yes
PF3D7_0220000	PGSY75_0220000	Plasmodium gaboni strain SY75	liver stage antigen 3	yes
PF3D7_0220000	PPRFG01_0220100	Plasmodium praefalciparum strain G01	liver stage antigen 3	yes
PF3D7_0220000	PRCDC_0218900	Plasmodium reichenowi CDC	liver stage antigen 3, putative	yes
PF3D7_0220000	PRELSG_0001950	Plasmodium relictum SGS1-like	fam-h protein	no
PF3D7_0220000	PRELSG_0005800	Plasmodium relictum SGS1-like	fam-h protein	no
PF3D7_0220000	PRELSG_0006300	Plasmodium relictum SGS1-like	fam-h protein	no
PF3D7_0220000	PRELSG_0029100	Plasmodium relictum SGS1-like	fam-h protein	no
PF3D7_0220000	PRG01_0013600	Plasmodium reichenowi G01	liver stage antigen 3, putative	yes
PF3D7_0220000	Pf7G8_020024500	Plasmodium falciparum 7G8	liver stage antigen 3	yes
PF3D7_0220000	PfCD01_020024700	Plasmodium falciparum CD01	liver stage antigen 3	yes
PF3D7_0220000	PfDd2_020022700	Plasmodium falciparum Dd2	liver stage antigen 3	yes
PF3D7_0220000	PfGA01_020022900	Plasmodium falciparum GA01	liver stage antigen 3	yes
PF3D7_0220000	PfGB4_020022700	Plasmodium falciparum GB4	liver stage antigen 3	yes
PF3D7_0220000	PfGN01_020025000	Plasmodium falciparum GN01	liver stage antigen 3	yes
PF3D7_0220000	PfHB3_020024500	Plasmodium falciparum HB3	liver stage antigen 3	yes
PF3D7_0220000	PfIT_020024500	Plasmodium falciparum IT	liver stage antigen 3	yes
PF3D7_0220000	PfKE01_020022300	Plasmodium falciparum KE01	liver stage antigen 3	yes
PF3D7_0220000	PfKH01_020025100	Plasmodium falciparum KH01	liver stage antigen 3	yes
PF3D7_0220000	PfKH02_020023800	Plasmodium falciparum KH02	liver stage antigen 3	yes
PF3D7_0220000	PfML01_000032900	Plasmodium falciparum ML01	liver stage antigen 3	no
PF3D7_0220000	PfML01_020022700	Plasmodium falciparum ML01	liver stage antigen 3	yes
PF3D7_0220000	PfSD01_020025200	Plasmodium falciparum SD01	liver stage antigen 3	yes
PF3D7_0220000	PfSN01_020022800	Plasmodium falciparum SN01	liver stage antigen 3	yes
PF3D7_0220000	PfTG01_020024900	Plasmodium falciparum TG01	liver stage antigen 3	yes
PF3D7_0223300	PADL01_0001200	Plasmodium adleri G01	erythrocyte membrane protein 1, PfEMP1, putative	no
PF3D7_0223300	PADL01_0003000	Plasmodium adleri G01	erythrocyte membrane protein 1, PfEMP1, putative	no
PF3D7_0223300	PADL01_0003100	Plasmodium adleri G01	erythrocyte membrane protein 1, PfEMP1, putative	no
PF3D7_0223300	PADL01_0005000	Plasmodium adleri G01	erythrocyte membrane protein 1, PfEMP1, putative	no
PF3D7_0223300	PADL01_0005100	Plasmodium adleri G01	erythrocyte membrane protein 1 (PfEMP1), truncated, putative	no
PF3D7_0223300	PADL01_0005200	Plasmodium adleri G01	erythrocyte membrane protein 1, PfEMP1, putative	no
PF3D7_0223300	PADL01_0005700	Plasmodium adleri G01	erythrocyte membrane protein 1, PfEMP1, putative	no
PF3D7_0223300	PADL01_0005800	Plasmodium adleri G01	erythrocyte membrane protein 1, PfEMP1, putative	no
PF3D7_0223300	PADL01_0007700	Plasmodium adleri G01	erythrocyte membrane protein 1, PfEMP1, putative	no
PF3D7_0223300	PADL01_0007800	Plasmodium adleri G01	erythrocyte membrane protein 1 (PfEMP1), truncated, putative	no
PF3D7_0223300	PADL01_0008000	Plasmodium adleri G01	erythrocyte membrane protein 1, PfEMP1, putative	no
PF3D7_0223300	PADL01_0008500	Plasmodium adleri G01	erythrocyte membrane protein 1, PfEMP1, putative	no
PF3D7_0223300	PADL01_0011400	Plasmodium adleri G01	erythrocyte membrane protein 1, PfEMP1, putative	no
PF3D7_0223300	PADL01_0011500	Plasmodium adleri G01	erythrocyte membrane protein 1, PfEMP1, putative	no
PF3D7_0223300	PADL01_0011800	Plasmodium adleri G01	erythrocyte membrane protein 1, PfEMP1, putative	no
PF3D7_0223300	PADL01_0012400	Plasmodium adleri G01	erythrocyte membrane protein 1, PfEMP1, putative	no
PF3D7_0223300	PADL01_0012900	Plasmodium adleri G01	erythrocyte membrane protein 1, PfEMP1, putative	no
PF3D7_0223300	PADL01_0020100	Plasmodium adleri G01	erythrocyte membrane protein 1, PfEMP1, putative	no
PF3D7_0223300	PADL01_0020200	Plasmodium adleri G01	erythrocyte membrane protein 1 (PfEMP1)-like, putative	no
PF3D7_0223300	PADL01_0023800	Plasmodium adleri G01	erythrocyte membrane protein 1, PfEMP1, putative	no
PF3D7_0223300	PADL01_0025600	Plasmodium adleri G01	erythrocyte membrane protein 1, PfEMP1, putative	no
PF3D7_0223300	PADL01_0025700	Plasmodium adleri G01	erythrocyte membrane protein 1 (PfEMP1), truncated, putative	no
PF3D7_0223300	PADL01_0025800	Plasmodium adleri G01	erythrocyte membrane protein 1, PfEMP1, putative	no
PF3D7_0223300	PADL01_0026800	Plasmodium adleri G01	duffy binding-like merozoite surface protein, putative	no
PF3D7_0223300	PADL01_0028700	Plasmodium adleri G01	erythrocyte membrane protein 1, PfEMP1, putative	no
PF3D7_0223300	PADL01_0028900	Plasmodium adleri G01	erythrocyte membrane protein 1 (PfEMP1), exon 2	no
PF3D7_0223300	PADL01_0029000	Plasmodium adleri G01	erythrocyte membrane protein 1, PfEMP1, putative	no
PF3D7_0223300	PADL01_0030600	Plasmodium adleri G01	erythrocyte membrane protein 1, PfEMP1, putative	no
PF3D7_0223300	PADL01_0030700	Plasmodium adleri G01	erythrocyte membrane protein 1, PfEMP1, putative	no
PF3D7_0223300	PADL01_0031600	Plasmodium adleri G01	erythrocyte membrane protein 1, PfEMP1, putative	no
PF3D7_0223300	PADL01_0032000	Plasmodium adleri G01	duffy binding-like merozoite surface protein, putative	no
PF3D7_0223300	PADL01_0032100	Plasmodium adleri G01	duffy binding-like merozoite surface protein	no
PF3D7_0223300	PADL01_0033100	Plasmodium adleri G01	erythrocyte membrane protein 1 (PfEMP1)-like, putative	no
PF3D7_0223300	PADL01_0033200	Plasmodium adleri G01	erythrocyte membrane protein 1, PfEMP1, putative	no
PF3D7_0223300	PADL01_0033300	Plasmodium adleri G01	erythrocyte membrane protein 1, PfEMP1, putative	no
PF3D7_0223300	PADL01_0034400	Plasmodium adleri G01	erythrocyte membrane protein 1, PfEMP1, putative	no
PF3D7_0223300	PADL01_0035800	Plasmodium adleri G01	erythrocyte membrane protein 1, PfEMP1, putative	no
PF3D7_0223300	PADL01_0037900	Plasmodium adleri G01	erythrocyte membrane protein 1, PfEMP1, putative	no
PF3D7_0223300	PADL01_0038000	Plasmodium adleri G01	erythrocyte membrane protein 1, PfEMP1, putative	no
PF3D7_0223300	PADL01_0041900	Plasmodium adleri G01	erythrocyte membrane protein 1, PfEMP1, putative	no
PF3D7_0223300	PADL01_0042000	Plasmodium adleri G01	erythrocyte membrane protein 1, PfEMP1, putative	no
PF3D7_0223300	PADL01_0042500	Plasmodium adleri G01	erythrocyte membrane protein 1, PfEMP1, putative	no
PF3D7_0223300	PADL01_0042600	Plasmodium adleri G01	erythrocyte membrane protein 1, PfEMP1, putative	no
PF3D7_0223300	PADL01_0113000	Plasmodium adleri G01	erythrocyte membrane protein 1, PfEMP1, putative	no
PF3D7_0223300	PADL01_0113100	Plasmodium adleri G01	erythrocyte membrane protein 1, PfEMP1, putative	no
PF3D7_0223300	PADL01_0300200	Plasmodium adleri G01	erythrocyte membrane protein 1, PfEMP1, pseudogene	no
PF3D7_0223300	PADL01_0301200	Plasmodium adleri G01	erythrocyte membrane protein 1, PfEMP1, putative	no
PF3D7_0223300	PADL01_0322800	Plasmodium adleri G01	erythrocyte membrane protein 1, PfEMP1, putative	no
PF3D7_0223300	PADL01_0323000	Plasmodium adleri G01	erythrocyte membrane protein 1, PfEMP1, putative	no
PF3D7_0223300	PADL01_0400100	Plasmodium adleri G01	erythrocyte membrane protein 1, PfEMP1, putative	no
PF3D7_0223300	PADL01_0402000	Plasmodium adleri G01	erythrocyte membrane protein 1 (PfEMP1), truncated, putative	no
PF3D7_0223300	PADL01_0402100	Plasmodium adleri G01	erythrocyte membrane protein 1, PfEMP1, putative	no
PF3D7_0223300	PADL01_0402400	Plasmodium adleri G01	erythrocyte membrane protein 1, PfEMP1, putative	no
PF3D7_0223300	PADL01_0411900	Plasmodium adleri G01	erythrocyte membrane protein 1, PfEMP1, putative	no
PF3D7_0223300	PADL01_0412000	Plasmodium adleri G01	erythrocyte membrane protein 1, PfEMP1	no
PF3D7_0223300	PADL01_0412300	Plasmodium adleri G01	erythrocyte membrane protein 1, PfEMP1, putative	no
PF3D7_0223300	PADL01_0412500	Plasmodium adleri G01	erythrocyte membrane protein 1, PfEMP1, putative	no
PF3D7_0223300	PADL01_0419900	Plasmodium adleri G01	erythrocyte membrane protein 1, PfEMP1, putative	no
PF3D7_0223300	PADL01_0420000	Plasmodium adleri G01	erythrocyte membrane protein 1, PfEMP1, putative	no
PF3D7_0223300	PADL01_0420100	Plasmodium adleri G01	erythrocyte membrane protein 1 (PfEMP1)-like, putative	no
PF3D7_0223300	PADL01_0420300	Plasmodium adleri G01	erythrocyte membrane protein 1, PfEMP1, putative	no
PF3D7_0223300	PADL01_0531800	Plasmodium adleri G01	erythrocyte membrane protein 1, PfEMP1, putative	no
PF3D7_0223300	PADL01_0531900	Plasmodium adleri G01	erythrocyte membrane protein 1, PfEMP1, putative	no
PF3D7_0223300	PADL01_0615700	Plasmodium adleri G01	erythrocyte membrane protein 1, PfEMP1, putative	no
PF3D7_0223300	PADL01_0700100	Plasmodium adleri G01	erythrocyte membrane protein 1, PfEMP1, putative	no
PF3D7_0223300	PADL01_0700200	Plasmodium adleri G01	erythrocyte membrane protein 1 (PfEMP1), truncated, putative	no
PF3D7_0223300	PADL01_0710600	Plasmodium adleri G01	erythrocyte membrane protein 1, PfEMP1, putative	no
PF3D7_0223300	PADL01_0710700	Plasmodium adleri G01	erythrocyte membrane protein 1, PfEMP1, putative	no
PF3D7_0223300	PADL01_0710900	Plasmodium adleri G01	erythrocyte membrane protein 1, PfEMP1, putative	no
PF3D7_0223300	PADL01_0711200	Plasmodium adleri G01	erythrocyte membrane protein 1, PfEMP1, putative	no
PF3D7_0223300	PADL01_0711300	Plasmodium adleri G01	erythrocyte membrane protein 1, PfEMP1, putative	no
PF3D7_0223300	PADL01_0729600	Plasmodium adleri G01	erythrocyte membrane protein 1, PfEMP1, putative	no
PF3D7_0223300	PADL01_0808000	Plasmodium adleri G01	erythrocyte membrane protein 1, PfEMP1, putative	no
PF3D7_0223300	PADL01_0900100	Plasmodium adleri G01	erythrocyte membrane protein 1, PfEMP1, putative	no
PF3D7_0223300	PADL01_1034200	Plasmodium adleri G01	duffy binding-like merozoite surface protein, putative	no
PF3D7_0223300	PADL01_1034300	Plasmodium adleri G01	duffy binding-like merozoite surface protein, putative	no
PF3D7_0223300	PADL01_1034400	Plasmodium adleri G01	duffy binding-like merozoite surface protein, putative	no
PF3D7_0223300	PADL01_1034800	Plasmodium adleri G01	merozoite surface protein, putative	no
PF3D7_0223300	PADL01_1100100	Plasmodium adleri G01	erythrocyte membrane protein 1, PfEMP1, putative	no
PF3D7_0223300	PADL01_1100200	Plasmodium adleri G01	erythrocyte membrane protein 1, PfEMP1, putative	no
PF3D7_0223300	PADL01_1200800	Plasmodium adleri G01	erythrocyte membrane protein 1, PfEMP1, putative	no
PF3D7_0223300	PADL01_1200900	Plasmodium adleri G01	erythrocyte membrane protein 1, PfEMP1, putative	no
PF3D7_0223300	PADL01_1212600	Plasmodium adleri G01	erythrocyte membrane protein 1, PfEMP1, putative	no
PF3D7_0223300	PADL01_1219800	Plasmodium adleri G01	erythrocyte membrane protein 1, PfEMP1, putative	no
PF3D7_0223300	PADL01_1219900	Plasmodium adleri G01	erythrocyte membrane protein 1 (EMP1), exon 2, pseudogene	no
PF3D7_0223300	PADL01_1220100	Plasmodium adleri G01	erythrocyte membrane protein 1, PfEMP1, putative	no
PF3D7_0223300	PADL01_1241000	Plasmodium adleri G01	erythrocyte membrane protein 1 (PfEMP1)	no
PF3D7_0223300	PADL01_1241100	Plasmodium adleri G01	erythrocyte membrane protein 1, PfEMP1, putative	no
PF3D7_0223300	PBILCG01_0000600	Plasmodium billcollinsi G01	erythrocyte membrane protein 1, PfEMP1, putative	no
PF3D7_0223300	PBILCG01_0001700	Plasmodium billcollinsi G01	erythrocyte membrane protein 1, PfEMP1, putative	no
PF3D7_0223300	PBILCG01_0007700	Plasmodium billcollinsi G01	erythrocyte membrane protein 1, PfEMP1, putative	no
PF3D7_0223300	PBILCG01_0008000	Plasmodium billcollinsi G01	erythrocyte membrane protein 1, PfEMP1, putative	no
PF3D7_0223300	PBILCG01_0009900	Plasmodium billcollinsi G01	erythrocyte membrane protein 1, PfEMP1, putative	no
PF3D7_0223300	PBILCG01_0012500	Plasmodium billcollinsi G01	erythrocyte membrane protein 1, PfEMP1, putative	no
PF3D7_0223300	PBILCG01_0018700	Plasmodium billcollinsi G01	erythrocyte membrane protein 1, PfEMP1, putative	no
PF3D7_0223300	PBILCG01_0018900	Plasmodium billcollinsi G01	erythrocyte membrane protein 1, PfEMP1, putative	no
PF3D7_0223300	PBILCG01_0020700	Plasmodium billcollinsi G01	erythrocyte membrane protein 1, PfEMP1, putative	no
PF3D7_0223300	PBILCG01_0022300	Plasmodium billcollinsi G01	erythrocyte membrane protein 1, PfEMP1, putative	no
PF3D7_0223300	PBILCG01_0022900	Plasmodium billcollinsi G01	erythrocyte membrane protein 1, PfEMP1, putative	no
PF3D7_0223300	PBILCG01_0023000	Plasmodium billcollinsi G01	erythrocyte membrane protein 1, PfEMP1, putative	no
PF3D7_0223300	PBILCG01_0024000	Plasmodium billcollinsi G01	erythrocyte membrane protein 1, PfEMP1, putative	no
PF3D7_0223300	PBILCG01_0026700	Plasmodium billcollinsi G01	erythrocyte membrane protein 1, PfEMP1, putative	no
PF3D7_0223300	PBILCG01_0026800	Plasmodium billcollinsi G01	erythrocyte membrane protein 1, PfEMP1, putative	no
PF3D7_0223300	PBILCG01_0028400	Plasmodium billcollinsi G01	erythrocyte membrane protein 1, PfEMP1, putative	no
PF3D7_0223300	PBILCG01_0034100	Plasmodium billcollinsi G01	erythrocyte membrane protein 1, PfEMP1, putative	no
PF3D7_0223300	PBILCG01_0038000	Plasmodium billcollinsi G01	erythrocyte membrane protein 1, PfEMP1, putative	no
PF3D7_0223300	PBILCG01_0041200	Plasmodium billcollinsi G01	erythrocyte membrane protein 1, PfEMP1, putative	no
PF3D7_0223300	PBILCG01_0041300	Plasmodium billcollinsi G01	erythrocyte membrane protein 1, PfEMP1, putative	no
PF3D7_0223300	PBILCG01_0041700	Plasmodium billcollinsi G01	erythrocyte membrane protein 1, PfEMP1, putative	no
PF3D7_0223300	PBILCG01_0041800	Plasmodium billcollinsi G01	erythrocyte membrane protein 1, PfEMP1, putative	no
PF3D7_0223300	PBILCG01_0042700	Plasmodium billcollinsi G01	erythrocyte membrane protein 1, PfEMP1, putative	no
PF3D7_0223300	PBILCG01_0043800	Plasmodium billcollinsi G01	erythrocyte membrane protein 1, PfEMP1, putative	no
PF3D7_0223300	PBILCG01_0200100	Plasmodium billcollinsi G01	erythrocyte membrane protein 1, PfEMP1, putative	no
PF3D7_0223300	PBILCG01_0201600	Plasmodium billcollinsi G01	erythrocyte membrane protein 1, PfEMP1, fragment	no
PF3D7_0223300	PBILCG01_0203000	Plasmodium billcollinsi G01	erythrocyte membrane protein 1 (PfEMP1), exon 2, putative	no
PF3D7_0223300	PBILCG01_0203500	Plasmodium billcollinsi G01	erythrocyte membrane protein 1, PfEMP1, exon 2	no
PF3D7_0223300	PBILCG01_0300100	Plasmodium billcollinsi G01	erythrocyte membrane protein 1, PfEMP1, putative	no
PF3D7_0223300	PBILCG01_0323400	Plasmodium billcollinsi G01	erythrocyte membrane protein 1 (PfEMP1), exon 2, putative	no
PF3D7_0223300	PBILCG01_0324100	Plasmodium billcollinsi G01	hypothetical protein	no
PF3D7_0223300	PBILCG01_0325200	Plasmodium billcollinsi G01	erythrocyte membrane protein 1, PfEMP1, putative	no
PF3D7_0223300	PBILCG01_0325400	Plasmodium billcollinsi G01	erythrocyte membrane protein 1, PfEMP1, putative	no
PF3D7_0223300	PBILCG01_0326000	Plasmodium billcollinsi G01	erythrocyte membrane protein 1, PfEMP1, putative	no
PF3D7_0223300	PBILCG01_0326100	Plasmodium billcollinsi G01	erythrocyte membrane protein 1, PfEMP1, putative	no
PF3D7_0223300	PBILCG01_0401000	Plasmodium billcollinsi G01	erythrocyte membrane protein 1, PfEMP1, putative	no
PF3D7_0223300	PBILCG01_0401500	Plasmodium billcollinsi G01	erythrocyte membrane protein 1, PfEMP1, putative	no
PF3D7_0223300	PBILCG01_0401600	Plasmodium billcollinsi G01	erythrocyte membrane protein 1, PfEMP1, putative	no
PF3D7_0223300	PBILCG01_0414000	Plasmodium billcollinsi G01	erythrocyte membrane protein 1, PfEMP1	no
PF3D7_0223300	PBILCG01_0414200	Plasmodium billcollinsi G01	erythrocyte membrane protein 1, PfEMP1, putative	no
PF3D7_0223300	PBILCG01_0414700	Plasmodium billcollinsi G01	erythrocyte membrane protein 1, PfEMP1, putative	no
PF3D7_0223300	PBILCG01_0414800	Plasmodium billcollinsi G01	erythrocyte membrane protein 1 (PfEMP1), exon 2	no
PF3D7_0223300	PBILCG01_0600100	Plasmodium billcollinsi G01	erythrocyte membrane protein 1, PfEMP1, putative	no
PF3D7_0223300	PBILCG01_0601300	Plasmodium billcollinsi G01	erythrocyte membrane protein 1, PfEMP1, putative	no
PF3D7_0223300	PBILCG01_0617800	Plasmodium billcollinsi G01	erythrocyte membrane protein 1, PfEMP1	no
PF3D7_0223300	PBILCG01_0631700	Plasmodium billcollinsi G01	erythrocyte membrane protein 1, PfEMP1, putative	no
PF3D7_0223300	PBILCG01_0633100	Plasmodium billcollinsi G01	erythrocyte membrane protein 1, PfEMP1, putative	no
PF3D7_0223300	PBILCG01_0633400	Plasmodium billcollinsi G01	erythrocyte membrane protein 1 (PfEMP1), exon, putative	no
PF3D7_0223300	PBILCG01_0700100	Plasmodium billcollinsi G01	erythrocyte membrane protein 1, PfEMP1, putative	no
PF3D7_0223300	PBILCG01_0700400	Plasmodium billcollinsi G01	erythrocyte membrane protein 1, PfEMP1, putative	no
PF3D7_0223300	PBILCG01_0700600	Plasmodium billcollinsi G01	erythrocyte membrane protein 1, PfEMP1, putative	no
PF3D7_0223300	PBILCG01_0800100	Plasmodium billcollinsi G01	erythrocyte membrane protein 1, PfEMP1, putative	no
PF3D7_0223300	PBILCG01_0800500	Plasmodium billcollinsi G01	erythrocyte membrane protein 1, PfEMP1, putative	no
PF3D7_0223300	PBILCG01_0809300	Plasmodium billcollinsi G01	erythrocyte membrane protein 1, PfEMP1	no
PF3D7_0223300	PBILCG01_0813600	Plasmodium billcollinsi G01	erythrocyte membrane protein 1 (PfEMP1), putative	no
PF3D7_0223300	PBILCG01_0813800	Plasmodium billcollinsi G01	erythrocyte membrane protein 1, PfEMP1, putative	no
PF3D7_0223300	PBILCG01_0814200	Plasmodium billcollinsi G01	erythrocyte membrane protein 1, PfEMP1	no
PF3D7_0223300	PBILCG01_0814500	Plasmodium billcollinsi G01	erythrocyte membrane protein 1, PfEMP1	no
PF3D7_0223300	PBILCG01_0836700	Plasmodium billcollinsi G01	erythrocyte membrane protein 1, PfEMP1, putative	no
PF3D7_0223300	PBILCG01_0901400	Plasmodium billcollinsi G01	unspecified product	no
PF3D7_0223300	PBILCG01_0903400	Plasmodium billcollinsi G01	erythrocyte membrane protein 1, PfEMP1, putative	no
PF3D7_0223300	PBILCG01_0903500	Plasmodium billcollinsi G01	erythrocyte membrane protein 1, PfEMP1, putative	no
PF3D7_0223300	PBILCG01_1000100	Plasmodium billcollinsi G01	erythrocyte membrane protein 1, PfEMP1, putative	no
PF3D7_0223300	PBILCG01_1034600	Plasmodium billcollinsi G01	duffy binding-like merozoite surface protein	no
PF3D7_0223300	PBILCG01_1035000	Plasmodium billcollinsi G01	merozoite surface protein	no
PF3D7_0223300	PBILCG01_1142800	Plasmodium billcollinsi G01	erythrocyte binding like protein 1	no
PF3D7_0223300	PBILCG01_1200100	Plasmodium billcollinsi G01	erythrocyte membrane protein 1, PfEMP1, putative	no
PF3D7_0223300	PBILCG01_1213100	Plasmodium billcollinsi G01	erythrocyte membrane protein 1 (PfEMP1)	no
PF3D7_0223300	PBILCG01_1219100	Plasmodium billcollinsi G01	erythrocyte membrane protein 1, PfEMP1, putative	no
PF3D7_0223300	PBILCG01_1219600	Plasmodium billcollinsi G01	erythrocyte membrane protein 1, PfEMP1, putative	no
PF3D7_0223300	PBILCG01_1219700	Plasmodium billcollinsi G01	erythrocyte membrane protein 1 (PfEMP1), exon 2, putative	no
PF3D7_0223300	PBILCG01_1240100	Plasmodium billcollinsi G01	erythrocyte membrane protein 1, PfEMP1, putative	no
PF3D7_0223300	PBILCG01_1240300	Plasmodium billcollinsi G01	erythrocyte membrane protein 1, PfEMP1	no
PF3D7_0223300	PBILCG01_1400100	Plasmodium billcollinsi G01	erythrocyte membrane protein 1, PfEMP1, putative	no
PF3D7_0223300	PBILCG01_1478200	Plasmodium billcollinsi G01	erythrocyte membrane protein 1, PfEMP1, putative	no
PF3D7_0223300	PBILCG01_1480100	Plasmodium billcollinsi G01	erythrocyte membrane protein 1, PfEMP1, putative	no
PF3D7_0223300	PBILCG01_1481200	Plasmodium billcollinsi G01	erythrocyte membrane protein 1, PfEMP1, putative	no
PF3D7_0223300	PBILCG01_1481300	Plasmodium billcollinsi G01	erythrocyte membrane protein 1, PfEMP1, putative	no
PF3D7_0223300	PBILCG01_1481400	Plasmodium billcollinsi G01	erythrocyte membrane protein 1 (PfEMP1), exon 2, putative	no
PF3D7_0223300	PBLACG01_0004800	Plasmodium blacklocki G01	erythrocyte membrane protein 1, PfEMP1,putative	no
PF3D7_0223300	PBLACG01_0006700	Plasmodium blacklocki G01	erythrocyte membrane protein 1, PfEMP1,putative	no
PF3D7_0223300	PBLACG01_0006800	Plasmodium blacklocki G01	erythrocyte membrane protein 1, PfEMP1, putative	no
PF3D7_0223300	PBLACG01_0006900	Plasmodium blacklocki G01	erythrocyte membrane protein 1, PfEMP1, putative	no
PF3D7_0223300	PBLACG01_0007200	Plasmodium blacklocki G01	erythrocyte membrane protein 1, PfEMP1,putative	no
PF3D7_0223300	PBLACG01_0010500	Plasmodium blacklocki G01	erythrocyte membrane protein 1, PfEMP1,putative	no
PF3D7_0223300	PBLACG01_0010600	Plasmodium blacklocki G01	erythrocyte membrane protein 1, PfEMP1,putative	no
PF3D7_0223300	PBLACG01_0010700	Plasmodium blacklocki G01	erythrocyte membrane protein 1, EMP1, putative	no
PF3D7_0223300	PBLACG01_0010800	Plasmodium blacklocki G01	erythrocyte membrane protein 1, PfEMP1,putative	no
PF3D7_0223300	PBLACG01_0010900	Plasmodium blacklocki G01	erythrocyte membrane protein 1 (PfEMP1), putative	no
PF3D7_0223300	PBLACG01_0011400	Plasmodium blacklocki G01	erythrocyte membrane protein 1, PfEMP1,putative	no
PF3D7_0223300	PBLACG01_0011600	Plasmodium blacklocki G01	erythrocyte membrane protein 1, PfEMP1,putative	no
PF3D7_0223300	PBLACG01_0012600	Plasmodium blacklocki G01	erythrocyte membrane protein 1, PfEMP1,putative	no
PF3D7_0223300	PBLACG01_0013100	Plasmodium blacklocki G01	erythrocyte membrane protein 1, PfEMP1, putative	no
PF3D7_0223300	PBLACG01_0014000	Plasmodium blacklocki G01	erythrocyte membrane protein 1, PfEMP1,putative	no
PF3D7_0223300	PBLACG01_0017300	Plasmodium blacklocki G01	erythrocyte membrane protein 1, PfEMP1, putative	no
PF3D7_0223300	PBLACG01_0021300	Plasmodium blacklocki G01	erythrocyte membrane protein 1 (PfEMP1), putative	no
PF3D7_0223300	PBLACG01_0026400	Plasmodium blacklocki G01	erythrocyte membrane protein 1 (PfEMP1), putative	no
PF3D7_0223300	PBLACG01_0027100	Plasmodium blacklocki G01	erythrocyte membrane protein 1 (PfEMP1), putative	no
PF3D7_0223300	PBLACG01_0027300	Plasmodium blacklocki G01	erythrocyte membrane protein 1, PfEMP1, putative	no
PF3D7_0223300	PBLACG01_0027400	Plasmodium blacklocki G01	erythrocyte membrane protein 1, PfEMP1,putative	no
PF3D7_0223300	PBLACG01_0028200	Plasmodium blacklocki G01	erythrocyte membrane protein 1 (PfEMP1), putative	no
PF3D7_0223300	PBLACG01_0029400	Plasmodium blacklocki G01	erythrocyte membrane protein 1, PfEMP1, putative	no
PF3D7_0223300	PBLACG01_0034100	Plasmodium blacklocki G01	erythrocyte membrane protein 1, PfEMP1,putative	no
PF3D7_0223300	PBLACG01_0034200	Plasmodium blacklocki G01	erythrocyte membrane protein 1, PfEMP1, putative	no
PF3D7_0223300	PBLACG01_0034300	Plasmodium blacklocki G01	erythrocyte membrane protein 1, PfEMP1, putative	no
PF3D7_0223300	PBLACG01_0034400	Plasmodium blacklocki G01	erythrocyte membrane protein 1, PfEMP1, putative	no
PF3D7_0223300	PBLACG01_0034500	Plasmodium blacklocki G01	erythrocyte membrane protein 1, PfEMP1, putative	no
PF3D7_0223300	PBLACG01_0034600	Plasmodium blacklocki G01	erythrocyte membrane protein 1, PfEMP1,putative	no
PF3D7_0223300	PBLACG01_0034700	Plasmodium blacklocki G01	erythrocyte membrane protein 1, PfEMP1, putative	no
PF3D7_0223300	PBLACG01_0034800	Plasmodium blacklocki G01	erythrocyte membrane protein 1 (PfEMP1), putative	no
PF3D7_0223300	PBLACG01_0034900	Plasmodium blacklocki G01	erythrocyte membrane protein 1, PfEMP1, putative	no
PF3D7_0223300	PBLACG01_0035000	Plasmodium blacklocki G01	erythrocyte membrane protein 1, PfEMP1,putative	no
PF3D7_0223300	PBLACG01_0035100	Plasmodium blacklocki G01	erythrocyte membrane protein 1, PfEMP1, putative	no
PF3D7_0223300	PBLACG01_0035200	Plasmodium blacklocki G01	erythrocyte membrane protein 1, PfEMP1,putative	no
PF3D7_0223300	PBLACG01_0035300	Plasmodium blacklocki G01	erythrocyte membrane protein 1, PfEMP1, putative	no
PF3D7_0223300	PBLACG01_0035500	Plasmodium blacklocki G01	erythrocyte membrane protein 1, PfEMP1,putative	no
PF3D7_0223300	PBLACG01_0036700	Plasmodium blacklocki G01	erythrocyte membrane protein 1 (PfEMP1), putative	no
PF3D7_0223300	PBLACG01_0324400	Plasmodium blacklocki G01	erythrocyte membrane protein 1, PfEMP1, putative	no
PF3D7_0223300	PBLACG01_0400300	Plasmodium blacklocki G01	erythrocyte membrane protein 1, EMP1, putative	no
PF3D7_0223300	PBLACG01_0409800	Plasmodium blacklocki G01	erythrocyte membrane protein 1, PfEMP1,putative	no
PF3D7_0223300	PBLACG01_0409900	Plasmodium blacklocki G01	erythrocyte membrane protein 1, PfEMP1, putative	no
PF3D7_0223300	PBLACG01_0410400	Plasmodium blacklocki G01	erythrocyte membrane protein 1, PfEMP1,putative	no
PF3D7_0223300	PBLACG01_0410600	Plasmodium blacklocki G01	erythrocyte membrane protein 1 (PfEMP1), putative	no
PF3D7_0223300	PBLACG01_0410900	Plasmodium blacklocki G01	erythrocyte membrane protein 1, PfEMP1,putative	no
PF3D7_0223300	PBLACG01_0411100	Plasmodium blacklocki G01	erythrocyte membrane protein 1, PfEMP1,putative	no
PF3D7_0223300	PBLACG01_0411300	Plasmodium blacklocki G01	erythrocyte membrane protein 1, PfEMP1,putative	no
PF3D7_0223300	PBLACG01_0418800	Plasmodium blacklocki G01	erythrocyte membrane protein 1, PfEMP1,putative	no
PF3D7_0223300	PBLACG01_0418900	Plasmodium blacklocki G01	erythrocyte membrane protein 1, PfEMP1,putative	no
PF3D7_0223300	PBLACG01_0419200	Plasmodium blacklocki G01	erythrocyte membrane protein 1, PfEMP1,putative	no
PF3D7_0223300	PBLACG01_0419300	Plasmodium blacklocki G01	erythrocyte membrane protein 1, PfEMP1, putative	no
PF3D7_0223300	PBLACG01_0419700	Plasmodium blacklocki G01	erythrocyte membrane protein 1, PfEMP1,putative	no
PF3D7_0223300	PBLACG01_0500100	Plasmodium blacklocki G01	cytoadherence linked asexual protein 3.1, putative	no
PF3D7_0223300	PBLACG01_0600200	Plasmodium blacklocki G01	erythrocyte membrane protein 1, PfEMP1,putative	no
PF3D7_0223300	PBLACG01_0616600	Plasmodium blacklocki G01	erythrocyte membrane protein 1, PfEMP1,putative	no
PF3D7_0223300	PBLACG01_0616700	Plasmodium blacklocki G01	erythrocyte membrane protein 1, PfEMP1, putative	no
PF3D7_0223300	PBLACG01_0616900	Plasmodium blacklocki G01	erythrocyte membrane protein 1, PfEMP1,putative	no
PF3D7_0223300	PBLACG01_0630800	Plasmodium blacklocki G01	erythrocyte membrane protein 1, PfEMP1, putative	no
PF3D7_0223300	PBLACG01_0700100	Plasmodium blacklocki G01	erythrocyte membrane protein 1 (PfEMP1), putative	no
PF3D7_0223300	PBLACG01_0728700	Plasmodium blacklocki G01	erythrocyte membrane protein 1, PfEMP1,putative	no
PF3D7_0223300	PBLACG01_0800100	Plasmodium blacklocki G01	erythrocyte membrane protein 1, PfEMP1,putative	no
PF3D7_0223300	PBLACG01_0800200	Plasmodium blacklocki G01	erythrocyte membrane protein 1, PfEMP1, putative	no
PF3D7_0223300	PBLACG01_0808800	Plasmodium blacklocki G01	erythrocyte membrane protein 1, PfEMP1, putative	no
PF3D7_0223300	PBLACG01_1033800	Plasmodium blacklocki G01	duffy binding-like merozoite surface protein, putative	no
PF3D7_0223300	PBLACG01_1211300	Plasmodium blacklocki G01	erythrocyte membrane protein 1, PfEMP1,putative	no
PF3D7_0223300	PBLACG01_1211400	Plasmodium blacklocki G01	erythrocyte membrane protein 1, PfEMP1, putative	no
PF3D7_0223300	PBLACG01_1211600	Plasmodium blacklocki G01	erythrocyte membrane protein 1, EMP1, putative	no
PF3D7_0223300	PBLACG01_1219100	Plasmodium blacklocki G01	erythrocyte membrane protein 1, PfEMP1,putative	no
PF3D7_0223300	PBLACG01_1239700	Plasmodium blacklocki G01	erythrocyte membrane protein 1, EMP1, putative	no
PF3D7_0223300	PBLACG01_1239900	Plasmodium blacklocki G01	erythrocyte membrane protein 1, PfEMP1,putative	no
PF3D7_0223300	PBLACG01_1240200	Plasmodium blacklocki G01	erythrocyte membrane protein 1, PfEMP1, putative	no
PF3D7_0223300	PBLACG01_1240500	Plasmodium blacklocki G01	erythrocyte membrane protein 1, PfEMP1,putative	no
PF3D7_0223300	PBLACG01_1240800	Plasmodium blacklocki G01	erythrocyte membrane protein 1, PfEMP1,putative	no
PF3D7_0223300	PF3D7_0100100	Plasmodium falciparum 3D7	erythrocyte membrane protein 1, PfEMP1	no
PF3D7_0223300	PF3D7_0100300	Plasmodium falciparum 3D7	erythrocyte membrane protein 1, PfEMP1	no
PF3D7_0223300	PF3D7_0101700	Plasmodium falciparum 3D7	erythrocyte membrane protein 1 (PfEMP1), exon 2, pseudogene	no
PF3D7_0223300	PF3D7_0114400	Plasmodium falciparum 3D7	erythrocyte membrane protein 1 (PfEMP1), exon 2, pseudogene	no
PF3D7_0223300	PF3D7_0115500	Plasmodium falciparum 3D7	erythrocyte membrane protein 1 (PfEMP1), pseudogene	no
PF3D7_0223300	PF3D7_0115700	Plasmodium falciparum 3D7	erythrocyte membrane protein 1, PfEMP1	no
PF3D7_0223300	PF3D7_0200100	Plasmodium falciparum 3D7	erythrocyte membrane protein 1, PfEMP1	no
PF3D7_0223300	PF3D7_0200300	Plasmodium falciparum 3D7	erythrocyte membrane protein 1 (PfEMP1), exon 2	no
PF3D7_0223300	PF3D7_0200800	Plasmodium falciparum 3D7	erythrocyte membrane protein 1 (PfEMP1), exon 2, pseudogene	no
PF3D7_0223300	PF3D7_0221800	Plasmodium falciparum 3D7	hypothetical protein	no
PF3D7_0223300	PF3D7_0222900	Plasmodium falciparum 3D7	erythrocyte membrane protein 1 (PfEMP1), exon 2, pseudogene	no
PF3D7_0223300	PF3D7_0223500	Plasmodium falciparum 3D7	erythrocyte membrane protein 1, PfEMP1	no
PF3D7_0223300	PF3D7_0300100	Plasmodium falciparum 3D7	erythrocyte membrane protein 1, PfEMP1	no
PF3D7_0223300	PF3D7_0300300	Plasmodium falciparum 3D7	erythrocyte membrane protein 1 (PfEMP1), exon 2, pseudogene	no
PF3D7_0223300	PF3D7_0302300	Plasmodium falciparum 3D7	erythrocyte membrane protein 1 (PfEMP1), pseudogene	no
PF3D7_0223300	PF3D7_0324700	Plasmodium falciparum 3D7	erythrocyte membrane protein 1 (PfEMP1), exon 2, pseudogene	no
PF3D7_0223300	PF3D7_0324900	Plasmodium falciparum 3D7	erythrocyte membrane protein 1, PfEMP1	no
PF3D7_0223300	PF3D7_0400100	Plasmodium falciparum 3D7	erythrocyte membrane protein 1, PfEMP1	no
PF3D7_0223300	PF3D7_0400200	Plasmodium falciparum 3D7	erythrocyte membrane protein 1 (PfEMP1), exon 2, pseudogene	no
PF3D7_0223300	PF3D7_0400400	Plasmodium falciparum 3D7	erythrocyte membrane protein 1, PfEMP1	no
PF3D7_0223300	PF3D7_0400600	Plasmodium falciparum 3D7	erythrocyte membrane protein 1 (PfEMP1), exon 1, pseudogene	no
PF3D7_0223300	PF3D7_0402800	Plasmodium falciparum 3D7	erythrocyte membrane protein 1 (PfEMP1), pseudogene	no
PF3D7_0223300	PF3D7_0412400	Plasmodium falciparum 3D7	erythrocyte membrane protein 1, PfEMP1	no
PF3D7_0223300	PF3D7_0412700	Plasmodium falciparum 3D7	erythrocyte membrane protein 1, PfEMP1	no
PF3D7_0223300	PF3D7_0412900	Plasmodium falciparum 3D7	erythrocyte membrane protein 1, PfEMP1	no
PF3D7_0223300	PF3D7_0413100	Plasmodium falciparum 3D7	erythrocyte membrane protein 1, PfEMP1	no
PF3D7_0223300	PF3D7_0420700	Plasmodium falciparum 3D7	erythrocyte membrane protein 1, PfEMP1	no
PF3D7_0223300	PF3D7_0420900	Plasmodium falciparum 3D7	erythrocyte membrane protein 1, PfEMP1	no
PF3D7_0223300	PF3D7_0421100	Plasmodium falciparum 3D7	erythrocyte membrane protein 1, PfEMP1	no
PF3D7_0223300	PF3D7_0421300	Plasmodium falciparum 3D7	erythrocyte membrane protein 1, PfEMP1	no
PF3D7_0223300	PF3D7_0421600	Plasmodium falciparum 3D7	erythrocyte membrane protein 1 (PfEMP1)-like pseudogene	no
PF3D7_0223300	PF3D7_0425800	Plasmodium falciparum 3D7	erythrocyte membrane protein 1, PfEMP1	no
PF3D7_0223300	PF3D7_0426000	Plasmodium falciparum 3D7	erythrocyte membrane protein 1, PfEMP1	no
PF3D7_0223300	PF3D7_0500100	Plasmodium falciparum 3D7	erythrocyte membrane protein 1, PfEMP1	no
PF3D7_0223300	PF3D7_0500200	Plasmodium falciparum 3D7	erythrocyte membrane protein 1 (PfEMP1), pseudogene	no
PF3D7_0223300	PF3D7_0532700	Plasmodium falciparum 3D7	erythrocyte membrane protein 1 (PfEMP1), pseudogene	no
PF3D7_0223300	PF3D7_0533100	Plasmodium falciparum 3D7	erythrocyte membrane protein 1 (PfEMP1), pseudogene	no
PF3D7_0223300	PF3D7_0600100	Plasmodium falciparum 3D7	erythrocyte membrane protein 1 (PfEMP1), pseudogene	no
PF3D7_0223300	PF3D7_0600200	Plasmodium falciparum 3D7	erythrocyte membrane protein 1, PfEMP1	no
PF3D7_0223300	PF3D7_0600400	Plasmodium falciparum 3D7	erythrocyte membrane protein 1, PfEMP1	no
PF3D7_0223300	PF3D7_0600600	Plasmodium falciparum 3D7	erythrocyte membrane protein 1 (PfEMP1), exon 2	no
PF3D7_0223300	PF3D7_0617400	Plasmodium falciparum 3D7	erythrocyte membrane protein 1, PfEMP1	no
PF3D7_0223300	PF3D7_0632500	Plasmodium falciparum 3D7	erythrocyte membrane protein 1, PfEMP1	no
PF3D7_0223300	PF3D7_0632800	Plasmodium falciparum 3D7	erythrocyte membrane protein 1, PfEMP1	no
PF3D7_0223300	PF3D7_0700100	Plasmodium falciparum 3D7	erythrocyte membrane protein 1, PfEMP1	no
PF3D7_0223300	PF3D7_0701000	Plasmodium falciparum 3D7	erythrocyte membrane protein 1 (PfEMP1), pseudogene	no
PF3D7_0223300	PF3D7_0711700	Plasmodium falciparum 3D7	erythrocyte membrane protein 1, PfEMP1	no
PF3D7_0223300	PF3D7_0712000	Plasmodium falciparum 3D7	erythrocyte membrane protein 1, PfEMP1	no
PF3D7_0223300	PF3D7_0712300	Plasmodium falciparum 3D7	erythrocyte membrane protein 1, PfEMP1	no
PF3D7_0223300	PF3D7_0712400	Plasmodium falciparum 3D7	erythrocyte membrane protein 1, PfEMP1	no
PF3D7_0223300	PF3D7_0712600	Plasmodium falciparum 3D7	erythrocyte membrane protein 1, PfEMP1	no
PF3D7_0223300	PF3D7_0712800	Plasmodium falciparum 3D7	erythrocyte membrane protein 1, PfEMP1	no
PF3D7_0223300	PF3D7_0712900	Plasmodium falciparum 3D7	erythrocyte membrane protein 1, PfEMP1	no
PF3D7_0223300	PF3D7_0713300	Plasmodium falciparum 3D7	erythrocyte membrane protein 1 (PfEMP1), pseudogene	no
PF3D7_0223300	PF3D7_0732100	Plasmodium falciparum 3D7	erythrocyte membrane protein 1 (PfEMP1), pseudogene	no
PF3D7_0223300	PF3D7_0732800	Plasmodium falciparum 3D7	erythrocyte membrane protein 1 (PfEMP1), exon 2	no
PF3D7_0223300	PF3D7_0733000	Plasmodium falciparum 3D7	erythrocyte membrane protein 1, PfEMP1	no
PF3D7_0223300	PF3D7_0800100	Plasmodium falciparum 3D7	erythrocyte membrane protein 1, PfEMP1	no
PF3D7_0223300	PF3D7_0800200	Plasmodium falciparum 3D7	erythrocyte membrane protein 1, PfEMP1	no
PF3D7_0223300	PF3D7_0800300	Plasmodium falciparum 3D7	erythrocyte membrane protein 1, PfEMP1	no
PF3D7_0223300	PF3D7_0808600	Plasmodium falciparum 3D7	erythrocyte membrane protein 1, PfEMP1	no
PF3D7_0223300	PF3D7_0808700	Plasmodium falciparum 3D7	erythrocyte membrane protein 1, PfEMP1	no
PF3D7_0223300	PF3D7_0809100	Plasmodium falciparum 3D7	erythrocyte membrane protein 1, PfEMP1	no
PF3D7_0223300	PF3D7_0833300	Plasmodium falciparum 3D7	erythrocyte membrane protein 1 (PfEMP1), exon 2, pseudogene	no
PF3D7_0223300	PF3D7_0833500	Plasmodium falciparum 3D7	erythrocyte membrane protein 1, PfEMP1	no
PF3D7_0223300	PF3D7_0900100	Plasmodium falciparum 3D7	erythrocyte membrane protein 1, PfEMP1	no
PF3D7_0223300	PF3D7_0900800	Plasmodium falciparum 3D7	erythrocyte membrane protein 1 (PfEMP1), exon 2, pseudogene	no
PF3D7_0223300	PF3D7_0937600	Plasmodium falciparum 3D7	erythrocyte membrane protein 1, PfEMP1	no
PF3D7_0223300	PF3D7_0937800	Plasmodium falciparum 3D7	erythrocyte membrane protein 1, PfEMP1	no
PF3D7_0223300	PF3D7_1000100	Plasmodium falciparum 3D7	erythrocyte membrane protein 1, PfEMP1	no
PF3D7_0223300	PF3D7_1000900	Plasmodium falciparum 3D7	erythrocyte membrane protein 1 (PfEMP1), pseudogene	no
PF3D7_0223300	PF3D7_1035700	Plasmodium falciparum 3D7	duffy binding-like merozoite surface protein	no
PF3D7_0223300	PF3D7_1041300	Plasmodium falciparum 3D7	erythrocyte membrane protein 1, PfEMP1	no
PF3D7_0223300	PF3D7_1100100	Plasmodium falciparum 3D7	erythrocyte membrane protein 1, PfEMP1	no
PF3D7_0223300	PF3D7_1100200	Plasmodium falciparum 3D7	erythrocyte membrane protein 1, PfEMP1	no
PF3D7_0223300	PF3D7_1101000	Plasmodium falciparum 3D7	erythrocyte membrane protein 1 (PfEMP1), pseudogene	no
PF3D7_0223300	PF3D7_1101900	Plasmodium falciparum 3D7	erythrocyte membrane protein 1 (PfEMP1), pseudogene	no
PF3D7_0223300	PF3D7_1150400	Plasmodium falciparum 3D7	erythrocyte membrane protein 1, PfEMP1	no
PF3D7_0223300	PF3D7_1200100	Plasmodium falciparum 3D7	erythrocyte membrane protein 1, PfEMP1	no
PF3D7_0223300	PF3D7_1200400	Plasmodium falciparum 3D7	erythrocyte membrane protein 1, PfEMP1	no
PF3D7_0223300	PF3D7_1200600	Plasmodium falciparum 3D7	erythrocyte membrane protein 1, PfEMP1	no
PF3D7_0223300	PF3D7_1219300	Plasmodium falciparum 3D7	erythrocyte membrane protein 1, PfEMP1	no
PF3D7_0223300	PF3D7_1219400	Plasmodium falciparum 3D7	erythrocyte membrane protein 1 (PfEMP1), pseudogene	no
PF3D7_0223300	PF3D7_1219500	Plasmodium falciparum 3D7	erythrocyte membrane protein 1 (PfEMP1), exon 2, pseudogene	no
PF3D7_0223300	PF3D7_1240200	Plasmodium falciparum 3D7	erythrocyte membrane protein 1 (PfEMP1), pseudogene	no
PF3D7_0223300	PF3D7_1240300	Plasmodium falciparum 3D7	erythrocyte membrane protein 1, PfEMP1	no
PF3D7_0223300	PF3D7_1240400	Plasmodium falciparum 3D7	erythrocyte membrane protein 1, PfEMP1	no
PF3D7_0223300	PF3D7_1240600	Plasmodium falciparum 3D7	erythrocyte membrane protein 1, PfEMP1	no
PF3D7_0223300	PF3D7_1240900	Plasmodium falciparum 3D7	erythrocyte membrane protein 1, PfEMP1	no
PF3D7_0223300	PF3D7_1255200	Plasmodium falciparum 3D7	erythrocyte membrane protein 1, PfEMP1	no
PF3D7_0223300	PF3D7_1300100	Plasmodium falciparum 3D7	erythrocyte membrane protein 1, PfEMP1	no
PF3D7_0223300	PF3D7_1300300	Plasmodium falciparum 3D7	erythrocyte membrane protein 1, PfEMP1	no
PF3D7_0223300	PF3D7_1300800	Plasmodium falciparum 3D7	erythrocyte membrane protein 1 (PfEMP1), pseudogene	no
PF3D7_0223300	PF3D7_1372900	Plasmodium falciparum 3D7	erythrocyte membrane protein 1 (PfEMP1), exon 2, pseudogene	no
PF3D7_0223300	PF3D7_1373500	Plasmodium falciparum 3D7	erythrocyte membrane protein 1, PfEMP1	no
PF3D7_0223300	PF3D7_1400100	Plasmodium falciparum 3D7	erythrocyte membrane protein 1 (PfEMP1), pseudogene	no
PF3D7_0223300	PF3D7_1401050	Plasmodium falciparum 3D7	erythrocyte membrane protein 1 (PfEMP1), exon 2, pseudogene	no
PF3D7_0223300	PF3D7_1480100	Plasmodium falciparum 3D7	erythrocyte membrane protein 1 (PfEMP1), pseudogene	no
PF3D7_0223300	PGABG01_0000900	Plasmodium gaboni strain G01	DNA polymerase alpha, putative	no
PF3D7_0223300	PGABG01_0001000	Plasmodium gaboni strain G01	erythrocyte membrane protein 1 (PfEMP1), truncated, putative	no
PF3D7_0223300	PGABG01_0001100	Plasmodium gaboni strain G01	erythrocyte membrane protein 1 (PfEMP1), putative	no
PF3D7_0223300	PGABG01_0001500	Plasmodium gaboni strain G01	erythrocyte membrane protein 1, PfEMP1, putative	no
PF3D7_0223300	PGABG01_0001800	Plasmodium gaboni strain G01	erythrocyte membrane protein 1, PfEMP1, putative	no
PF3D7_0223300	PGABG01_0001900	Plasmodium gaboni strain G01	erythrocyte membrane protein 1, PfEMP1, putative	no
PF3D7_0223300	PGABG01_0002500	Plasmodium gaboni strain G01	erythrocyte membrane protein 1 (PfEMP1), truncated, putative	no
PF3D7_0223300	PGABG01_0004200	Plasmodium gaboni strain G01	erythrocyte membrane protein 1, PfEMP1, putative	no
PF3D7_0223300	PGABG01_0004400	Plasmodium gaboni strain G01	erythrocyte membrane protein 1, PfEMP1, putative	no
PF3D7_0223300	PGABG01_0004500	Plasmodium gaboni strain G01	erythrocyte membrane protein 1, PfEMP1, putative	no
PF3D7_0223300	PGABG01_0008000	Plasmodium gaboni strain G01	erythrocyte membrane protein 1, PfEMP1, putative	no
PF3D7_0223300	PGABG01_0008700	Plasmodium gaboni strain G01	erythrocyte membrane protein 1, PfEMP1, putative	no
PF3D7_0223300	PGABG01_0009400	Plasmodium gaboni strain G01	erythrocyte membrane protein 1, PfEMP1, putative	no
PF3D7_0223300	PGABG01_0010100	Plasmodium gaboni strain G01	erythrocyte membrane protein 1, PfEMP1, putative	no
PF3D7_0223300	PGABG01_0013100	Plasmodium gaboni strain G01	erythrocyte membrane protein 1, PfEMP1, putative	no
PF3D7_0223300	PGABG01_0013500	Plasmodium gaboni strain G01	erythrocyte membrane protein 1, PfEMP1, putative	no
PF3D7_0223300	PGABG01_0014300	Plasmodium gaboni strain G01	erythrocyte membrane protein 1, PfEMP1, putative	no
PF3D7_0223300	PGABG01_0014500	Plasmodium gaboni strain G01	erythrocyte membrane protein 1, PfEMP1, putative	no
PF3D7_0223300	PGABG01_0015400	Plasmodium gaboni strain G01	erythrocyte membrane protein 1, PfEMP1, putative	no
PF3D7_0223300	PGABG01_0015500	Plasmodium gaboni strain G01	erythrocyte membrane protein 1, PfEMP1, putative	no
PF3D7_0223300	PGABG01_0016900	Plasmodium gaboni strain G01	erythrocyte membrane protein 1, PfEMP1, putative	no
PF3D7_0223300	PGABG01_0017300	Plasmodium gaboni strain G01	erythrocyte membrane protein 1, PfEMP1, putative	no
PF3D7_0223300	PGABG01_0020100	Plasmodium gaboni strain G01	erythrocyte membrane protein 1, PfEMP1, putative	no
PF3D7_0223300	PGABG01_0020400	Plasmodium gaboni strain G01	erythrocyte membrane protein 1, PfEMP1, putative	no
PF3D7_0223300	PGABG01_0021200	Plasmodium gaboni strain G01	erythrocyte membrane protein 1, PfEMP1, putative	no
PF3D7_0223300	PGABG01_0021400	Plasmodium gaboni strain G01	erythrocyte membrane protein 1, PfEMP1, putative	no
PF3D7_0223300	PGABG01_0021500	Plasmodium gaboni strain G01	erythrocyte membrane protein 1, PfEMP1, putative	no
PF3D7_0223300	PGABG01_0021600	Plasmodium gaboni strain G01	erythrocyte membrane protein 1, PfEMP1, putative	no
PF3D7_0223300	PGABG01_0021800	Plasmodium gaboni strain G01	erythrocyte membrane protein 1, PfEMP1, putative	no
PF3D7_0223300	PGABG01_0021900	Plasmodium gaboni strain G01	erythrocyte membrane protein 1, PfEMP1, putative	no
PF3D7_0223300	PGABG01_0022200	Plasmodium gaboni strain G01	erythrocyte membrane protein 1, PfEMP1, putative	no
PF3D7_0223300	PGABG01_0022700	Plasmodium gaboni strain G01	erythrocyte membrane protein 1, PfEMP1, putative	no
PF3D7_0223300	PGABG01_0022800	Plasmodium gaboni strain G01	erythrocyte membrane protein 1, PfEMP1, putative	no
PF3D7_0223300	PGABG01_0022900	Plasmodium gaboni strain G01	erythrocyte membrane protein 1, PfEMP1, putative	no
PF3D7_0223300	PGABG01_0023300	Plasmodium gaboni strain G01	erythrocyte membrane protein 1, PfEMP1, putative	no
PF3D7_0223300	PGABG01_0024600	Plasmodium gaboni strain G01	erythrocyte membrane protein 1, PfEMP1, putative	no
PF3D7_0223300	PGABG01_0025200	Plasmodium gaboni strain G01	erythrocyte membrane protein 1 (PfEMP1), truncated, putative	no
PF3D7_0223300	PGABG01_0025900	Plasmodium gaboni strain G01	erythrocyte membrane protein 1, PfEMP1, putative	no
PF3D7_0223300	PGABG01_0027900	Plasmodium gaboni strain G01	erythrocyte membrane protein 1, PfEMP1, putative	no
PF3D7_0223300	PGABG01_0028200	Plasmodium gaboni strain G01	erythrocyte membrane protein 1, PfEMP1, putative	no
PF3D7_0223300	PGABG01_0029300	Plasmodium gaboni strain G01	erythrocyte membrane protein 1, PfEMP1, putative	no
PF3D7_0223300	PGABG01_0029400	Plasmodium gaboni strain G01	erythrocyte membrane protein 1, PfEMP1, putative	no
PF3D7_0223300	PGABG01_0029500	Plasmodium gaboni strain G01	erythrocyte membrane protein 1, PfEMP1, putative	no
PF3D7_0223300	PGABG01_0029600	Plasmodium gaboni strain G01	erythrocyte membrane protein 1 (PfEMP1), truncated, putative	no
PF3D7_0223300	PGABG01_0029700	Plasmodium gaboni strain G01	erythrocyte membrane protein 1 (PfEMP1), truncated, putative	no
PF3D7_0223300	PGABG01_0029800	Plasmodium gaboni strain G01	erythrocyte membrane protein 1 (PfEMP1), truncated, putative	no
PF3D7_0223300	PGABG01_0030100	Plasmodium gaboni strain G01	erythrocyte membrane protein 1, PfEMP1, putative	no
PF3D7_0223300	PGABG01_0031200	Plasmodium gaboni strain G01	erythrocyte membrane protein 1, PfEMP1, putative	no
PF3D7_0223300	PGABG01_0031300	Plasmodium gaboni strain G01	erythrocyte membrane protein 1, PfEMP1, putative	no
PF3D7_0223300	PGABG01_0032500	Plasmodium gaboni strain G01	erythrocyte membrane protein 1, PfEMP1, putative	no
PF3D7_0223300	PGABG01_0035300	Plasmodium gaboni strain G01	erythrocyte membrane protein 1 (PfEMP1), truncated, putative	no
PF3D7_0223300	PGABG01_0036000	Plasmodium gaboni strain G01	erythrocyte membrane protein 1, PfEMP1, putative	no
PF3D7_0223300	PGABG01_0301500	Plasmodium gaboni strain G01	erythrocyte membrane protein 1, PfEMP1, putative	no
PF3D7_0223300	PGABG01_0301700	Plasmodium gaboni strain G01	erythrocyte membrane protein 1, PfEMP1, putative	no
PF3D7_0223300	PGABG01_0323300	Plasmodium gaboni strain G01	erythrocyte membrane protein 1, PfEMP1, putative	no
PF3D7_0223300	PGABG01_0400600	Plasmodium gaboni strain G01	erythrocyte membrane protein 1, PfEMP1, putative	no
PF3D7_0223300	PGABG01_0400700	Plasmodium gaboni strain G01	erythrocyte membrane protein 1, PfEMP1, putative	no
PF3D7_0223300	PGABG01_0400900	Plasmodium gaboni strain G01	erythrocyte membrane protein 1, PfEMP1, putative	no
PF3D7_0223300	PGABG01_0401000	Plasmodium gaboni strain G01	erythrocyte membrane protein 1, PfEMP1, putative	no
PF3D7_0223300	PGABG01_0410500	Plasmodium gaboni strain G01	erythrocyte membrane protein 1 (PfEMP1), truncated, putative	no
PF3D7_0223300	PGABG01_0410600	Plasmodium gaboni strain G01	erythrocyte membrane protein 1, PfEMP1, putative	no
PF3D7_0223300	PGABG01_0410900	Plasmodium gaboni strain G01	erythrocyte membrane protein 1, PfEMP1, putative	no
PF3D7_0223300	PGABG01_0411100	Plasmodium gaboni strain G01	erythrocyte membrane protein 1 (PfEMP1), exon 1	no
PF3D7_0223300	PGABG01_0418500	Plasmodium gaboni strain G01	erythrocyte membrane protein 1, PfEMP1, putative	no
PF3D7_0223300	PGABG01_0418600	Plasmodium gaboni strain G01	erythrocyte membrane protein 1 (PfEMP1)-like pseudogene	no
PF3D7_0223300	PGABG01_0600100	Plasmodium gaboni strain G01	erythrocyte membrane protein 1, PfEMP1, putative	no
PF3D7_0223300	PGABG01_0616300	Plasmodium gaboni strain G01	erythrocyte membrane protein 1, PfEMP1, putative	no
PF3D7_0223300	PGABG01_0630000	Plasmodium gaboni strain G01	erythrocyte membrane protein 1, PfEMP1, putative	no
PF3D7_0223300	PGABG01_0700100	Plasmodium gaboni strain G01	erythrocyte membrane protein 1, PfEMP1, putative	no
PF3D7_0223300	PGABG01_0710500	Plasmodium gaboni strain G01	erythrocyte membrane protein 1, PfEMP1, putative	no
PF3D7_0223300	PGABG01_0710700	Plasmodium gaboni strain G01	erythrocyte membrane protein 1, PfEMP1, putative	no
PF3D7_0223300	PGABG01_0711000	Plasmodium gaboni strain G01	erythrocyte membrane protein 1 (PfEMP1), putative	no
PF3D7_0223300	PGABG01_0711200	Plasmodium gaboni strain G01	erythrocyte membrane protein 1, PfEMP1, putative	no
PF3D7_0223300	PGABG01_0808700	Plasmodium gaboni strain G01	erythrocyte membrane protein 1, PfEMP1, putative	no
PF3D7_0223300	PGABG01_0808900	Plasmodium gaboni strain G01	erythrocyte membrane protein 1 (PfEMP1), exon 2, putative	no
PF3D7_0223300	PGABG01_1033700	Plasmodium gaboni strain G01	duffy binding-like merozoite surface protein, putative	no
PF3D7_0223300	PGABG01_1033800	Plasmodium gaboni strain G01	duffy binding-like merozoite surface protein, putative	no
PF3D7_0223300	PGABG01_1033900	Plasmodium gaboni strain G01	duffy binding-like merozoite surface protein	no
PF3D7_0223300	PGABG01_1034300	Plasmodium gaboni strain G01	duffy binding-like merozoite surface protein, putative	no
PF3D7_0223300	PGABG01_1211200	Plasmodium gaboni strain G01	erythrocyte membrane protein 1, PfEMP1, putative	no
PF3D7_0223300	PGABG01_1218300	Plasmodium gaboni strain G01	erythrocyte membrane protein 1, PfEMP1, putative	no
PF3D7_0223300	PGABG01_1218500	Plasmodium gaboni strain G01	erythrocyte membrane protein 1 (PfEMP1)	no
PF3D7_0223300	PGABG01_1239000	Plasmodium gaboni strain G01	erythrocyte membrane protein 1, PfEMP1, putative	no
PF3D7_0223300	PGABG01_1239100	Plasmodium gaboni strain G01	erythrocyte membrane protein 1 (PfEMP1), truncated, putative	no
PF3D7_0223300	PGABG01_1239300	Plasmodium gaboni strain G01	erythrocyte membrane protein 1 (PfEMP1), truncated, putative	no
PF3D7_0223300	PGSY75_0002700	Plasmodium gaboni strain SY75	putative EMP1-like protein	no
PF3D7_0223300	PGSY75_0012100	Plasmodium gaboni strain SY75	duffy binding-like merozoite surface protein	no
PF3D7_0223300	PGSY75_0012200	Plasmodium gaboni strain SY75	duffy binding-like merozoite surface protein	no
PF3D7_0223300	PGSY75_0012600	Plasmodium gaboni strain SY75	duffy binding-like merozoite surface protein	no
PF3D7_0223300	PGSY75_0012700	Plasmodium gaboni strain SY75	duffy binding-like merozoite surface protein	no
PF3D7_0223300	PGSY75_0036800	Plasmodium gaboni strain SY75	putative EMP1-like protein	no
PF3D7_0223300	PGSY75_0036900	Plasmodium gaboni strain SY75	putative EMP1-like protein	no
PF3D7_0223300	PGSY75_0037000	Plasmodium gaboni strain SY75	putative EMP1-like protein	no
PF3D7_0223300	PGSY75_0037100	Plasmodium gaboni strain SY75	putative EMP1-like protein	no
PF3D7_0223300	PGSY75_0037200	Plasmodium gaboni strain SY75	putative EMP1-like protein	no
PF3D7_0223300	PGSY75_0037300	Plasmodium gaboni strain SY75	putative EMP1-like protein	no
PF3D7_0223300	PGSY75_0037400	Plasmodium gaboni strain SY75	putative EMP1-like protein	no
PF3D7_0223300	PGSY75_0037600	Plasmodium gaboni strain SY75	putative EMP1-like protein	no
PF3D7_0223300	PGSY75_0037700	Plasmodium gaboni strain SY75	unspecified product	no
PF3D7_0223300	PGSY75_0037800	Plasmodium gaboni strain SY75	putative EMP1-like protein	no
PF3D7_0223300	PGSY75_0037900	Plasmodium gaboni strain SY75	putative EMP1-like protein	no
PF3D7_0223300	PGSY75_0038000	Plasmodium gaboni strain SY75	putative EMP1-like protein	no
PF3D7_0223300	PGSY75_0038100	Plasmodium gaboni strain SY75	putative EMP1-like protein	no
PF3D7_0223300	PGSY75_0038200	Plasmodium gaboni strain SY75	putative EMP1-like protein	no
PF3D7_0223300	PGSY75_0038300	Plasmodium gaboni strain SY75	putative EMP1-like protein	no
PF3D7_0223300	PGSY75_0038400	Plasmodium gaboni strain SY75	putative EMP1-like protein	no
PF3D7_0223300	PGSY75_0038500	Plasmodium gaboni strain SY75	putative EMP1-like protein	no
PF3D7_0223300	PGSY75_0038600	Plasmodium gaboni strain SY75	putative EMP1-like protein	no
PF3D7_0223300	PGSY75_0038700	Plasmodium gaboni strain SY75	unspecified product	no
PF3D7_0223300	PGSY75_0038800	Plasmodium gaboni strain SY75	putative EMP1-like protein	no
PF3D7_0223300	PGSY75_0038900	Plasmodium gaboni strain SY75	putative EMP1-like protein	no
PF3D7_0223300	PGSY75_0039000	Plasmodium gaboni strain SY75	unspecified product	no
PF3D7_0223300	PGSY75_0039100	Plasmodium gaboni strain SY75	putative EMP1-like protein	no
PF3D7_0223300	PGSY75_0039200	Plasmodium gaboni strain SY75	putative EMP1-like protein	no
PF3D7_0223300	PGSY75_0039300	Plasmodium gaboni strain SY75	putative EMP1-like protein	no
PF3D7_0223300	PGSY75_0039400	Plasmodium gaboni strain SY75	putative EMP1-like protein	no
PF3D7_0223300	PGSY75_0039500	Plasmodium gaboni strain SY75	putative EMP1-like protein	no
PF3D7_0223300	PGSY75_0039600	Plasmodium gaboni strain SY75	putative EMP1-like protein	no
PF3D7_0223300	PGSY75_0039700	Plasmodium gaboni strain SY75	putative EMP1-like protein	no
PF3D7_0223300	PGSY75_0039800	Plasmodium gaboni strain SY75	putative EMP1-like protein	no
PF3D7_0223300	PGSY75_0039900	Plasmodium gaboni strain SY75	putative EMP1-like protein	no
PF3D7_0223300	PGSY75_0040000	Plasmodium gaboni strain SY75	putative EMP1-like protein	no
PF3D7_0223300	PGSY75_0040100	Plasmodium gaboni strain SY75	putative EMP1-like protein	no
PF3D7_0223300	PGSY75_0040200	Plasmodium gaboni strain SY75	putative EMP1-like protein	no
PF3D7_0223300	PGSY75_0040300	Plasmodium gaboni strain SY75	putative EMP1-like protein	no
PF3D7_0223300	PGSY75_0040400	Plasmodium gaboni strain SY75	putative EMP1-like protein	no
PF3D7_0223300	PGSY75_0040500	Plasmodium gaboni strain SY75	putative EMP1-like protein	no
PF3D7_0223300	PGSY75_0040600	Plasmodium gaboni strain SY75	putative EMP1-like protein	no
PF3D7_0223300	PGSY75_0040700	Plasmodium gaboni strain SY75	putative EMP1-like protein	no
PF3D7_0223300	PGSY75_0040800	Plasmodium gaboni strain SY75	putative EMP1-like protein	no
PF3D7_0223300	PGSY75_0040900	Plasmodium gaboni strain SY75	putative EMP1-like protein	no
PF3D7_0223300	PGSY75_0041000	Plasmodium gaboni strain SY75	putative EMP1-like protein	no
PF3D7_0223300	PGSY75_0041100	Plasmodium gaboni strain SY75	putative EMP1-like protein	no
PF3D7_0223300	PGSY75_0041200	Plasmodium gaboni strain SY75	putative EMP1-like protein	no
PF3D7_0223300	PGSY75_0041300	Plasmodium gaboni strain SY75	putative EMP1-like protein	no
PF3D7_0223300	PGSY75_0041400	Plasmodium gaboni strain SY75	unspecified product	no
PF3D7_0223300	PGSY75_0041500	Plasmodium gaboni strain SY75	putative EMP1-like protein	no
PF3D7_0223300	PGSY75_0041600	Plasmodium gaboni strain SY75	putative EMP1-like protein	no
PF3D7_0223300	PGSY75_0041700	Plasmodium gaboni strain SY75	putative EMP1-like protein	no
PF3D7_0223300	PGSY75_0041800	Plasmodium gaboni strain SY75	putative EMP1-like protein	no
PF3D7_0223300	PGSY75_0041900	Plasmodium gaboni strain SY75	putative EMP1-like protein	no
PF3D7_0223300	PGSY75_0042000	Plasmodium gaboni strain SY75	putative EMP1-like protein	no
PF3D7_0223300	PGSY75_0042100	Plasmodium gaboni strain SY75	putative EMP1-like protein	no
PF3D7_0223300	PGSY75_0042300	Plasmodium gaboni strain SY75	putative EMP1-like protein	no
PF3D7_0223300	PGSY75_0042400	Plasmodium gaboni strain SY75	putative EMP1-like protein	no
PF3D7_0223300	PGSY75_0042500	Plasmodium gaboni strain SY75	putative EMP1-like protein	no
PF3D7_0223300	PGSY75_0042600	Plasmodium gaboni strain SY75	putative EMP1-like protein	no
PF3D7_0223300	PGSY75_0042700	Plasmodium gaboni strain SY75	putative EMP1-like protein	no
PF3D7_0223300	PGSY75_0042800	Plasmodium gaboni strain SY75	putative EMP1-like protein	no
PF3D7_0223300	PGSY75_0042900	Plasmodium gaboni strain SY75	putative EMP1-like protein	no
PF3D7_0223300	PGSY75_0043000	Plasmodium gaboni strain SY75	putative EMP1-like protein	no
PF3D7_0223300	PGSY75_0043100	Plasmodium gaboni strain SY75	putative EMP1-like protein	no
PF3D7_0223300	PGSY75_0043200	Plasmodium gaboni strain SY75	putative EMP1-like protein	no
PF3D7_0223300	PGSY75_0043300	Plasmodium gaboni strain SY75	putative EMP1-like protein	no
PF3D7_0223300	PGSY75_0043400	Plasmodium gaboni strain SY75	unspecified product	no
PF3D7_0223300	PGSY75_0043500	Plasmodium gaboni strain SY75	putative EMP1-like protein	no
PF3D7_0223300	PGSY75_0043600	Plasmodium gaboni strain SY75	unspecified product	no
PF3D7_0223300	PGSY75_0043700	Plasmodium gaboni strain SY75	putative EMP1-like protein	no
PF3D7_0223300	PGSY75_0043800	Plasmodium gaboni strain SY75	putative EMP1-like protein	no
PF3D7_0223300	PGSY75_0043900	Plasmodium gaboni strain SY75	putative EMP1-like protein	no
PF3D7_0223300	PGSY75_0044000	Plasmodium gaboni strain SY75	putative EMP1-like protein	no
PF3D7_0223300	PGSY75_0044100	Plasmodium gaboni strain SY75	putative EMP1-like protein	no
PF3D7_0223300	PGSY75_0044200	Plasmodium gaboni strain SY75	putative EMP1-like protein	no
PF3D7_0223300	PGSY75_0044300	Plasmodium gaboni strain SY75	putative EMP1-like protein	no
PF3D7_0223300	PGSY75_0044400	Plasmodium gaboni strain SY75	putative EMP1-like protein	no
PF3D7_0223300	PGSY75_0044500	Plasmodium gaboni strain SY75	putative EMP1-like protein	no
PF3D7_0223300	PGSY75_0044600	Plasmodium gaboni strain SY75	putative EMP1-like protein	no
PF3D7_0223300	PGSY75_0044700	Plasmodium gaboni strain SY75	putative EMP1-like protein	no
PF3D7_0223300	PGSY75_0044800	Plasmodium gaboni strain SY75	putative EMP1-like protein	no
PF3D7_0223300	PGSY75_0044900	Plasmodium gaboni strain SY75	putative EMP1-like protein	no
PF3D7_0223300	PGSY75_0045000	Plasmodium gaboni strain SY75	putative EMP1-like protein	no
PF3D7_0223300	PGSY75_0045100	Plasmodium gaboni strain SY75	putative EMP1-like protein	no
PF3D7_0223300	PGSY75_0045200	Plasmodium gaboni strain SY75	putative EMP1-like protein	no
PF3D7_0223300	PGSY75_0045300	Plasmodium gaboni strain SY75	putative EMP1-like protein	no
PF3D7_0223300	PGSY75_0045400	Plasmodium gaboni strain SY75	putative EMP1-like protein	no
PF3D7_0223300	PGSY75_0045500	Plasmodium gaboni strain SY75	putative EMP1-like protein	no
PF3D7_0223300	PGSY75_0045600	Plasmodium gaboni strain SY75	putative EMP1-like protein	no
PF3D7_0223300	PGSY75_0045700	Plasmodium gaboni strain SY75	putative EMP1-like protein	no
PF3D7_0223300	PGSY75_0045800	Plasmodium gaboni strain SY75	putative EMP1-like protein	no
PF3D7_0223300	PGSY75_0045900	Plasmodium gaboni strain SY75	unspecified product	no
PF3D7_0223300	PGSY75_0046000	Plasmodium gaboni strain SY75	putative EMP1-like protein	no
PF3D7_0223300	PGSY75_0046100	Plasmodium gaboni strain SY75	putative EMP1-like protein	no
PF3D7_0223300	PGSY75_0046200	Plasmodium gaboni strain SY75	putative EMP1-like protein	no
PF3D7_0223300	PGSY75_0046500	Plasmodium gaboni strain SY75	unspecified product	no
PF3D7_0223300	PGSY75_0046600	Plasmodium gaboni strain SY75	unspecified product	no
PF3D7_0223300	PGSY75_0046700	Plasmodium gaboni strain SY75	unspecified product	no
PF3D7_0223300	PGSY75_0046900	Plasmodium gaboni strain SY75	putative EMP1-like protein	no
PF3D7_0223300	PGSY75_1035700	Plasmodium gaboni strain SY75	duffy binding-like merozoite surface protein	no
PF3D7_0223300	PGSY75_1219500	Plasmodium gaboni strain SY75	unspecified product	no
PF3D7_0223300	PPRFG01_0001300	Plasmodium praefalciparum strain G01	erythrocyte membrane protein 1, PfEMP1, putative	no
PF3D7_0223300	PPRFG01_0001400	Plasmodium praefalciparum strain G01	erythrocyte membrane protein 1, PfEMP1, putative	no
PF3D7_0223300	PPRFG01_0001500	Plasmodium praefalciparum strain G01	erythrocyte membrane protein 1, PfEMP1, putative	no
PF3D7_0223300	PPRFG01_0001600	Plasmodium praefalciparum strain G01	erythrocyte membrane protein 1, PfEMP1, putative	no
PF3D7_0223300	PPRFG01_0001700	Plasmodium praefalciparum strain G01	erythrocyte membrane protein 1, PfEMP1, putative	no
PF3D7_0223300	PPRFG01_0005500	Plasmodium praefalciparum strain G01	erythrocyte membrane protein 1, PfEMP1, putative	no
PF3D7_0223300	PPRFG01_0005600	Plasmodium praefalciparum strain G01	erythrocyte membrane protein 1, PfEMP1, putative	no
PF3D7_0223300	PPRFG01_0005700	Plasmodium praefalciparum strain G01	erythrocyte membrane protein 1, PfEMP1, putative	no
PF3D7_0223300	PPRFG01_0005800	Plasmodium praefalciparum strain G01	erythrocyte membrane protein 1, PfEMP1, putative	no
PF3D7_0223300	PPRFG01_00100700	Plasmodium praefalciparum strain G01	erythrocyte membrane protein 1 (PfEMP1), putative	no
PF3D7_0223300	PPRFG01_00100800	Plasmodium praefalciparum strain G01	erythrocyte membrane protein 1, PfEMP1, putative	no
PF3D7_0223300	PPRFG01_00100900	Plasmodium praefalciparum strain G01	erythrocyte membrane protein 1, PfEMP1, putative	no
PF3D7_0223300	PPRFG01_0011400	Plasmodium praefalciparum strain G01	erythrocyte membrane protein 1 (PfEMP1), putative	no
PF3D7_0223300	PPRFG01_0011500	Plasmodium praefalciparum strain G01	erythrocyte membrane protein 1, PfEMP1, putative	no
PF3D7_0223300	PPRFG01_00115300	Plasmodium praefalciparum strain G01	erythrocyte membrane protein 1, PfEMP1, putative	no
PF3D7_0223300	PPRFG01_00115400	Plasmodium praefalciparum strain G01	erythrocyte membrane protein 1, PfEMP1, putative	no
PF3D7_0223300	PPRFG01_0018300	Plasmodium praefalciparum strain G01	erythrocyte membrane protein 1, PfEMP1, putative	no
PF3D7_0223300	PPRFG01_0018500	Plasmodium praefalciparum strain G01	erythrocyte membrane protein 1, PfEMP1, putative	no
PF3D7_0223300	PPRFG01_0018600	Plasmodium praefalciparum strain G01	erythrocyte membrane protein 1, PfEMP1, putative	no
PF3D7_0223300	PPRFG01_0021300	Plasmodium praefalciparum strain G01	erythrocyte membrane protein 1, PfEMP1, putative	no
PF3D7_0223300	PPRFG01_0021400	Plasmodium praefalciparum strain G01	erythrocyte membrane protein 1, PfEMP1, putative	no
PF3D7_0223300	PPRFG01_0023900	Plasmodium praefalciparum strain G01	erythrocyte membrane protein 1, PfEMP1, putative	no
PF3D7_0223300	PPRFG01_0026100	Plasmodium praefalciparum strain G01	erythrocyte membrane protein 1 (PfEMP1), exon 1, pseudogene	no
PF3D7_0223300	PPRFG01_0027800	Plasmodium praefalciparum strain G01	erythrocyte membrane protein 1, PfEMP1, putative	no
PF3D7_0223300	PPRFG01_0027900	Plasmodium praefalciparum strain G01	erythrocyte membrane protein 1, PfEMP1, putative	no
PF3D7_0223300	PPRFG01_0029500	Plasmodium praefalciparum strain G01	erythrocyte membrane protein 1, PfEMP1, putative	no
PF3D7_0223300	PPRFG01_0029600	Plasmodium praefalciparum strain G01	erythrocyte membrane protein 1, PfEMP1, putative	no
PF3D7_0223300	PPRFG01_0031300	Plasmodium praefalciparum strain G01	erythrocyte membrane protein 1, PfEMP1, putative	no
PF3D7_0223300	PPRFG01_0031400	Plasmodium praefalciparum strain G01	erythrocyte membrane protein 1, PfEMP1, putative	no
PF3D7_0223300	PPRFG01_0034400	Plasmodium praefalciparum strain G01	erythrocyte membrane protein 1, PfEMP1, putative	no
PF3D7_0223300	PPRFG01_0034800	Plasmodium praefalciparum strain G01	erythrocyte membrane protein 1 (PfEMP1), putative	no
PF3D7_0223300	PPRFG01_0034900	Plasmodium praefalciparum strain G01	erythrocyte membrane protein 1, PfEMP1, putative	no
PF3D7_0223300	PPRFG01_0039900	Plasmodium praefalciparum strain G01	erythrocyte membrane protein 1 (PfEMP1), putative	no
PF3D7_0223300	PPRFG01_0041000	Plasmodium praefalciparum strain G01	erythrocyte membrane protein 1, PfEMP1, putative	no
PF3D7_0223300	PPRFG01_0041100	Plasmodium praefalciparum strain G01	erythrocyte membrane protein 1, PfEMP1, putative	no
PF3D7_0223300	PPRFG01_0048400	Plasmodium praefalciparum strain G01	erythrocyte membrane protein 1 (PfEMP1), exon 2, putative	no
PF3D7_0223300	PPRFG01_0048500	Plasmodium praefalciparum strain G01	erythrocyte membrane protein 1 (PfEMP1), putative	no
PF3D7_0223300	PPRFG01_0048600	Plasmodium praefalciparum strain G01	erythrocyte membrane protein 1 (PfEMP1), putative	no
PF3D7_0223300	PPRFG01_0048700	Plasmodium praefalciparum strain G01	erythrocyte membrane protein 1 (PfEMP1), putative	no
PF3D7_0223300	PPRFG01_0048800	Plasmodium praefalciparum strain G01	erythrocyte membrane protein 1 (PfEMP1), putative	no
PF3D7_0223300	PPRFG01_0048900	Plasmodium praefalciparum strain G01	erythrocyte membrane protein 1 (PfEMP1), putative	no
PF3D7_0223300	PPRFG01_0049000	Plasmodium praefalciparum strain G01	erythrocyte membrane protein 1 (PfEMP1), putative	no
PF3D7_0223300	PPRFG01_0049100	Plasmodium praefalciparum strain G01	erythrocyte membrane protein 1 (PfEMP1), putative	no
PF3D7_0223300	PPRFG01_0049200	Plasmodium praefalciparum strain G01	erythrocyte membrane protein 1 (PfEMP1), putative	no
PF3D7_0223300	PPRFG01_0053200	Plasmodium praefalciparum strain G01	erythrocyte membrane protein 1, PfEMP1, putative	no
PF3D7_0223300	PPRFG01_0058700	Plasmodium praefalciparum strain G01	erythrocyte membrane protein 1, PfEMP1, putative	no
PF3D7_0223300	PPRFG01_0058800	Plasmodium praefalciparum strain G01	erythrocyte membrane protein 1 (PfEMP1), putative	no
PF3D7_0223300	PPRFG01_0062800	Plasmodium praefalciparum strain G01	erythrocyte membrane protein 1, PfEMP1, putative	no
PF3D7_0223300	PPRFG01_0062900	Plasmodium praefalciparum strain G01	erythrocyte membrane protein 1, PfEMP1, putative	no
PF3D7_0223300	PPRFG01_0063000	Plasmodium praefalciparum strain G01	erythrocyte membrane protein 1, PfEMP1, putative	no
PF3D7_0223300	PPRFG01_0076000	Plasmodium praefalciparum strain G01	erythrocyte membrane protein 1, PfEMP1, putative	no
PF3D7_0223300	PPRFG01_0083200	Plasmodium praefalciparum strain G01	erythrocyte membrane protein 1 (PfEMP1), putative	no
PF3D7_0223300	PPRFG01_0083300	Plasmodium praefalciparum strain G01	erythrocyte membrane protein 1, PfEMP1, putative	no
PF3D7_0223300	PPRFG01_0086700	Plasmodium praefalciparum strain G01	erythrocyte membrane protein 1, PfEMP1, putative	no
PF3D7_0223300	PPRFG01_0086800	Plasmodium praefalciparum strain G01	erythrocyte membrane protein 1, PfEMP1, putative	no
PF3D7_0223300	PPRFG01_0086900	Plasmodium praefalciparum strain G01	erythrocyte membrane protein 1, PfEMP1, putative	no
PF3D7_0223300	PPRFG01_0087000	Plasmodium praefalciparum strain G01	erythrocyte membrane protein 1, PfEMP1, putative	no
PF3D7_0223300	PPRFG01_0087100	Plasmodium praefalciparum strain G01	erythrocyte membrane protein 1, PfEMP1, putative	no
PF3D7_0223300	PPRFG01_0087200	Plasmodium praefalciparum strain G01	erythrocyte membrane protein 1, PfEMP1, putative	no
PF3D7_0223300	PPRFG01_0087300	Plasmodium praefalciparum strain G01	erythrocyte membrane protein 1, PfEMP1, putative	no
PF3D7_0223300	PPRFG01_0087600	Plasmodium praefalciparum strain G01	erythrocyte membrane protein 1, PfEMP1, putative	no
PF3D7_0223300	PPRFG01_0087800	Plasmodium praefalciparum strain G01	erythrocyte membrane protein 1, PfEMP1, putative	no
PF3D7_0223300	PPRFG01_0087900	Plasmodium praefalciparum strain G01	erythrocyte membrane protein 1, PfEMP1, putative	no
PF3D7_0223300	PPRFG01_0088000	Plasmodium praefalciparum strain G01	erythrocyte membrane protein 1, PfEMP1, putative	no
PF3D7_0223300	PPRFG01_0092200	Plasmodium praefalciparum strain G01	erythrocyte membrane protein 1, PfEMP1, putative	no
PF3D7_0223300	PPRFG01_0092300	Plasmodium praefalciparum strain G01	erythrocyte membrane protein 1, PfEMP1, putative	no
PF3D7_0223300	PPRFG01_0098600	Plasmodium praefalciparum strain G01	erythrocyte membrane protein 1, PfEMP1, putative	no
PF3D7_0223300	PPRFG01_0098700	Plasmodium praefalciparum strain G01	erythrocyte membrane protein 1, PfEMP1, putative	no
PF3D7_0223300	PPRFG01_0113700	Plasmodium praefalciparum strain G01	erythrocyte membrane protein 1, PfEMP1, putative	no
PF3D7_0223300	PPRFG01_0113800	Plasmodium praefalciparum strain G01	erythrocyte membrane protein 1, PfEMP1, putative	no
PF3D7_0223300	PPRFG01_0221900	Plasmodium praefalciparum strain G01	hypothetical protein, putative	no
PF3D7_0223300	PPRFG01_0222000	Plasmodium praefalciparum strain G01	erythrocyte membrane protein 1 (PfEMP1), pseudogene	no
PF3D7_0223300	PPRFG01_0303600	Plasmodium praefalciparum strain G01	erythrocyte membrane protein 1 (PfEMP1), pseudogene	no
PF3D7_0223300	PPRFG01_0400100	Plasmodium praefalciparum strain G01	erythrocyte membrane protein 1 (PfEMP1)	no
PF3D7_0223300	PPRFG01_0402300	Plasmodium praefalciparum strain G01	erythrocyte membrane protein 1 (PfEMP1), pseudogene	no
PF3D7_0223300	PPRFG01_0411800	Plasmodium praefalciparum strain G01	erythrocyte membrane protein 1, PfEMP1, putative	no
PF3D7_0223300	PPRFG01_0412200	Plasmodium praefalciparum strain G01	erythrocyte membrane protein 1, PfEMP1, putative	no
PF3D7_0223300	PPRFG01_0412400	Plasmodium praefalciparum strain G01	erythrocyte membrane protein 1, PfEMP1	no
PF3D7_0223300	PPRFG01_0412500	Plasmodium praefalciparum strain G01	erythrocyte membrane protein 1, PfEMP1	no
PF3D7_0223300	PPRFG01_0412800	Plasmodium praefalciparum strain G01	erythrocyte membrane protein 1, PfEMP1, putative	no
PF3D7_0223300	PPRFG01_0418000	Plasmodium praefalciparum strain G01	erythrocyte membrane protein 1, PfEMP1	no
PF3D7_0223300	PPRFG01_0418100	Plasmodium praefalciparum strain G01	erythrocyte membrane protein 1, PfEMP1, putative	no
PF3D7_0223300	PPRFG01_0418300	Plasmodium praefalciparum strain G01	erythrocyte membrane protein 1, PfEMP1, putative	no
PF3D7_0223300	PPRFG01_0418500	Plasmodium praefalciparum strain G01	erythrocyte membrane protein 1, PfEMP1, putative	no
PF3D7_0223300	PPRFG01_0418900	Plasmodium praefalciparum strain G01	erythrocyte membrane protein 1, PfEMP1, putative	no
PF3D7_0223300	PPRFG01_0419100	Plasmodium praefalciparum strain G01	erythrocyte membrane protein 1, PfEMP1, putative	no
PF3D7_0223300	PPRFG01_0419300	Plasmodium praefalciparum strain G01	erythrocyte membrane protein 1 (PfEMP1), exon 2, pseudogene	no
PF3D7_0223300	PPRFG01_0423800	Plasmodium praefalciparum strain G01	erythrocyte membrane protein 1, PfEMP1, putative	no
PF3D7_0223300	PPRFG01_0425700	Plasmodium praefalciparum strain G01	erythrocyte membrane protein 1, PfEMP1, putative	no
PF3D7_0223300	PPRFG01_0425800	Plasmodium praefalciparum strain G01	erythrocyte membrane protein 1, PfEMP1, putative	no
PF3D7_0223300	PPRFG01_0500100	Plasmodium praefalciparum strain G01	erythrocyte membrane protein 1, PfEMP1, putative	no
PF3D7_0223300	PPRFG01_0500200	Plasmodium praefalciparum strain G01	erythrocyte membrane protein 1, PfEMP1, putative	no
PF3D7_0223300	PPRFG01_0534000	Plasmodium praefalciparum strain G01	erythrocyte membrane protein 1 (PfEMP1), pseudogene	no
PF3D7_0223300	PPRFG01_0534500	Plasmodium praefalciparum strain G01	erythrocyte membrane protein 1 (PfEMP1), pseudogene	no
PF3D7_0223300	PPRFG01_0536700	Plasmodium praefalciparum strain G01	erythrocyte membrane protein 1 (PfEMP1), putative	no
PF3D7_0223300	PPRFG01_0536800	Plasmodium praefalciparum strain G01	erythrocyte membrane protein 1, PfEMP1, putative	no
PF3D7_0223300	PPRFG01_0616200	Plasmodium praefalciparum strain G01	erythrocyte membrane protein 1, PfEMP1, putative	no
PF3D7_0223300	PPRFG01_0700100	Plasmodium praefalciparum strain G01	erythrocyte membrane protein 1, PfEMP1, putative	no
PF3D7_0223300	PPRFG01_0711500	Plasmodium praefalciparum strain G01	erythrocyte membrane protein 1, PfEMP1	no
PF3D7_0223300	PPRFG01_0711600	Plasmodium praefalciparum strain G01	erythrocyte membrane protein 1, PfEMP1, pseudogene	no
PF3D7_0223300	PPRFG01_0711900	Plasmodium praefalciparum strain G01	erythrocyte membrane protein 1, PfEMP1, putative	no
PF3D7_0223300	PPRFG01_0712000	Plasmodium praefalciparum strain G01	erythrocyte membrane protein 1, PfEMP1, putative	no
PF3D7_0223300	PPRFG01_0712200	Plasmodium praefalciparum strain G01	erythrocyte membrane protein 1, PfEMP1	no
PF3D7_0223300	PPRFG01_0712300	Plasmodium praefalciparum strain G01	erythrocyte membrane protein 1, PfEMP1, putative	no
PF3D7_0223300	PPRFG01_0712700	Plasmodium praefalciparum strain G01	erythrocyte membrane protein 1 (PfEMP1), exon 2, pseudogene	no
PF3D7_0223300	PPRFG01_0731000	Plasmodium praefalciparum strain G01	erythrocyte membrane protein 1, PfEMP1, putative	no
PF3D7_0223300	PPRFG01_0733300	Plasmodium praefalciparum strain G01	erythrocyte membrane protein 1 (PfEMP1), putative	no
PF3D7_0223300	PPRFG01_0800100	Plasmodium praefalciparum strain G01	erythrocyte membrane protein 1, PfEMP1	no
PF3D7_0223300	PPRFG01_0800200	Plasmodium praefalciparum strain G01	erythrocyte membrane protein 1, PfEMP1	no
PF3D7_0223300	PPRFG01_0801200	Plasmodium praefalciparum strain G01	erythrocyte membrane protein 1, PfEMP1	no
PF3D7_0223300	PPRFG01_0809700	Plasmodium praefalciparum strain G01	erythrocyte membrane protein 1, PfEMP1, putative	no
PF3D7_0223300	PPRFG01_0809900	Plasmodium praefalciparum strain G01	erythrocyte membrane protein 1, PfEMP1, putative	no
PF3D7_0223300	PPRFG01_0810200	Plasmodium praefalciparum strain G01	erythrocyte membrane protein 1, PfEMP1, putative	no
PF3D7_0223300	PPRFG01_0810500	Plasmodium praefalciparum strain G01	erythrocyte membrane protein 1, PfEMP1, putative	no
PF3D7_0223300	PPRFG01_0836400	Plasmodium praefalciparum strain G01	erythrocyte membrane protein 1, PfEMP1	no
PF3D7_0223300	PPRFG01_0836500	Plasmodium praefalciparum strain G01	erythrocyte membrane protein 1, PfEMP1, putative	no
PF3D7_0223300	PPRFG01_0836600	Plasmodium praefalciparum strain G01	erythrocyte membrane protein 1, PfEMP1, putative	no
PF3D7_0223300	PPRFG01_0938900	Plasmodium praefalciparum strain G01	erythrocyte membrane protein 1, PfEMP1, putative	no
PF3D7_0223300	PPRFG01_0939000	Plasmodium praefalciparum strain G01	erythrocyte membrane protein 1, PfEMP1, putative	no
PF3D7_0223300	PPRFG01_1002300	Plasmodium praefalciparum strain G01	erythrocyte membrane protein 1 (PfEMP1), pseudogene	no
PF3D7_0223300	PPRFG01_1036700	Plasmodium praefalciparum strain G01	duffy binding-like merozoite surface protein	no
PF3D7_0223300	PPRFG01_1100100	Plasmodium praefalciparum strain G01	erythrocyte membrane protein 1, PfEMP1, putative	no
PF3D7_0223300	PPRFG01_1100200	Plasmodium praefalciparum strain G01	erythrocyte membrane protein 1, PfEMP1, putative	no
PF3D7_0223300	PPRFG01_1151300	Plasmodium praefalciparum strain G01	erythrocyte membrane protein 1, PfEMP1, putative	no
PF3D7_0223300	PPRFG01_1214500	Plasmodium praefalciparum strain G01	erythrocyte membrane protein 1 (PfEMP1), pseudogene	no
PF3D7_0223300	PPRFG01_1235100	Plasmodium praefalciparum strain G01	erythrocyte membrane protein 1 (PfEMP1), pseudogene	no
PF3D7_0223300	PPRFG01_1235600	Plasmodium praefalciparum strain G01	erythrocyte membrane protein 1 (PfEMP1), pseudogene	no
PF3D7_0223300	PPRFG01_1254000	Plasmodium praefalciparum strain G01	erythrocyte membrane protein 1, PfEMP1, putative	no
PF3D7_0223300	PPRFG01_1256300	Plasmodium praefalciparum strain G01	erythrocyte membrane protein 1, PfEMP1, putative	no
PF3D7_0223300	PPRFG01_1256400	Plasmodium praefalciparum strain G01	erythrocyte membrane protein 1, PfEMP1, putative	no
PF3D7_0223300	PPRFG01_1375400	Plasmodium praefalciparum strain G01	erythrocyte membrane protein 1, PfEMP1	no
PF3D7_0223300	PPRFG01_1375500	Plasmodium praefalciparum strain G01	erythrocyte membrane protein 1, PfEMP1, putative	no
PF3D7_0223300	PPRFG01_1375600	Plasmodium praefalciparum strain G01	erythrocyte membrane protein 1, PfEMP1, putative	no
PF3D7_0223300	PPRFG01_1375700	Plasmodium praefalciparum strain G01	erythrocyte membrane protein 1 (PfEMP1), pseudogene	no
PF3D7_0223300	PPRFG01_1375800	Plasmodium praefalciparum strain G01	erythrocyte membrane protein 1 (PfEMP1), pseudogene	no
PF3D7_0223300	PPRFG01_1401300	Plasmodium praefalciparum strain G01	erythrocyte membrane protein 1, PfEMP1, exon 2, pseudogene	no
PF3D7_0223300	PRCDC_0000400	Plasmodium reichenowi CDC	erythrocyte membrane protein 1 (EMP1), pseudogene	no
PF3D7_0223300	PRCDC_0000500	Plasmodium reichenowi CDC	erythrocyte membrane protein 1 (EMP1), pseudogene	no
PF3D7_0223300	PRCDC_0001600	Plasmodium reichenowi CDC	erythrocyte membrane protein 1, EMP1	no
PF3D7_0223300	PRCDC_0001700	Plasmodium reichenowi CDC	erythrocyte membrane protein 1, EMP1	no
PF3D7_0223300	PRCDC_0001800	Plasmodium reichenowi CDC	erythrocyte membrane protein 1, EMP1	no
PF3D7_0223300	PRCDC_0002900	Plasmodium reichenowi CDC	erythrocyte membrane protein 1, EMP1	no
PF3D7_0223300	PRCDC_0003300	Plasmodium reichenowi CDC	erythrocyte membrane protein 1, EMP1	no
PF3D7_0223300	PRCDC_0003500	Plasmodium reichenowi CDC	erythrocyte membrane protein 1, EMP1	no
PF3D7_0223300	PRCDC_0003900	Plasmodium reichenowi CDC	erythrocyte membrane protein 1, EMP1	no
PF3D7_0223300	PRCDC_0004000	Plasmodium reichenowi CDC	erythrocyte membrane protein 1, EMP1	no
PF3D7_0223300	PRCDC_0004100	Plasmodium reichenowi CDC	erythrocyte membrane protein 1, EMP1	no
PF3D7_0223300	PRCDC_0004300	Plasmodium reichenowi CDC	erythrocyte membrane protein 1, EMP1	no
PF3D7_0223300	PRCDC_0004500	Plasmodium reichenowi CDC	erythrocyte membrane protein 1, EMP1	no
PF3D7_0223300	PRCDC_0006900	Plasmodium reichenowi CDC	erythrocyte membrane protein 1, EMP1	no
PF3D7_0223300	PRCDC_0007300	Plasmodium reichenowi CDC	erythrocyte membrane protein 1, EMP1	no
PF3D7_0223300	PRCDC_0007900	Plasmodium reichenowi CDC	erythrocyte membrane protein 1 (EMP1)-like protein	no
PF3D7_0223300	PRCDC_0008200	Plasmodium reichenowi CDC	erythrocyte membrane protein 1 (EMP1), exon 2, pseudogene	no
PF3D7_0223300	PRCDC_0010500	Plasmodium reichenowi CDC	erythrocyte membrane protein 1, EMP1	no
PF3D7_0223300	PRCDC_0010800	Plasmodium reichenowi CDC	erythrocyte membrane protein 1, EMP1, exon 2	no
PF3D7_0223300	PRCDC_0011300	Plasmodium reichenowi CDC	erythrocyte membrane protein 1 (EMP1), pseudogene	no
PF3D7_0223300	PRCDC_0011600	Plasmodium reichenowi CDC	erythrocyte membrane protein 1, EMP1	no
PF3D7_0223300	PRCDC_0012000	Plasmodium reichenowi CDC	erythrocyte membrane protein 1, EMP1	no
PF3D7_0223300	PRCDC_0012200	Plasmodium reichenowi CDC	erythrocyte membrane protein 1, EMP1	no
PF3D7_0223300	PRCDC_0012700	Plasmodium reichenowi CDC	erythrocyte membrane protein 1, EMP1	no
PF3D7_0223300	PRCDC_0013000	Plasmodium reichenowi CDC	erythrocyte membrane protein 1, EMP1, exon 2	no
PF3D7_0223300	PRCDC_0013100	Plasmodium reichenowi CDC	erythrocyte membrane protein 1, EMP1, exon 2	no
PF3D7_0223300	PRCDC_0013200	Plasmodium reichenowi CDC	erythrocyte membrane protein 1, EMP1, exon 2	no
PF3D7_0223300	PRCDC_0014800	Plasmodium reichenowi CDC	erythrocyte membrane protein 1 (EMP1), exon 2, pseudogene	no
PF3D7_0223300	PRCDC_0015400	Plasmodium reichenowi CDC	erythrocyte membrane protein 1, EMP1	no
PF3D7_0223300	PRCDC_0016700	Plasmodium reichenowi CDC	erythrocyte membrane protein 1, EMP1	no
PF3D7_0223300	PRCDC_0017700	Plasmodium reichenowi CDC	erythrocyte membrane protein 1, EMP1	no
PF3D7_0223300	PRCDC_0019700	Plasmodium reichenowi CDC	erythrocyte membrane protein 1, EMP1	no
PF3D7_0223300	PRCDC_0020000	Plasmodium reichenowi CDC	erythrocyte membrane protein 1, EMP1	no
PF3D7_0223300	PRCDC_0020700	Plasmodium reichenowi CDC	erythrocyte membrane protein 1, EMP1	no
PF3D7_0223300	PRCDC_0024500	Plasmodium reichenowi CDC	erythrocyte membrane protein 1, EMP1	no
PF3D7_0223300	PRCDC_0026700	Plasmodium reichenowi CDC	erythrocyte membrane protein 1, EMP1	no
PF3D7_0223300	PRCDC_0028700	Plasmodium reichenowi CDC	erythrocyte membrane protein 1 (EMP1), pseudogene	no
PF3D7_0223300	PRCDC_0031700	Plasmodium reichenowi CDC	erythrocyte membrane protein 1, EMP1	no
PF3D7_0223300	PRCDC_0036100	Plasmodium reichenowi CDC	erythrocyte membrane protein 1, EMP1	no
PF3D7_0223300	PRCDC_0036200	Plasmodium reichenowi CDC	erythrocyte membrane protein 1, EMP1	no
PF3D7_0223300	PRCDC_0036300	Plasmodium reichenowi CDC	erythrocyte membrane protein 1, EMP1	no
PF3D7_0223300	PRCDC_0036500	Plasmodium reichenowi CDC	erythrocyte membrane protein 1, EMP1	no
PF3D7_0223300	PRCDC_0036700	Plasmodium reichenowi CDC	erythrocyte membrane protein 1, EMP1	no
PF3D7_0223300	PRCDC_0036900	Plasmodium reichenowi CDC	erythrocyte membrane protein 1, EMP1	no
PF3D7_0223300	PRCDC_0037300	Plasmodium reichenowi CDC	erythrocyte membrane protein 1 (EMP1), pseudogene	no
PF3D7_0223300	PRCDC_0037500	Plasmodium reichenowi CDC	erythrocyte membrane protein 1, EMP1	no
PF3D7_0223300	PRCDC_0037600	Plasmodium reichenowi CDC	erythrocyte membrane protein 1, EMP1	no
PF3D7_0223300	PRCDC_0037700	Plasmodium reichenowi CDC	erythrocyte membrane protein 1, EMP1	no
PF3D7_0223300	PRCDC_0038700	Plasmodium reichenowi CDC	erythrocyte membrane protein 1, EMP1	no
PF3D7_0223300	PRCDC_0039700	Plasmodium reichenowi CDC	erythrocyte membrane protein 1, EMP1	no
PF3D7_0223300	PRCDC_0039900	Plasmodium reichenowi CDC	erythrocyte membrane protein 1, EMP1	no
PF3D7_0223300	PRCDC_0040800	Plasmodium reichenowi CDC	erythrocyte membrane protein 1, EMP1	no
PF3D7_0223300	PRCDC_0041200	Plasmodium reichenowi CDC	erythrocyte membrane protein 1, EMP1	no
PF3D7_0223300	PRCDC_0041300	Plasmodium reichenowi CDC	erythrocyte membrane protein 1, EMP1	no
PF3D7_0223300	PRCDC_0041400	Plasmodium reichenowi CDC	erythrocyte membrane protein 1, EMP1	no
PF3D7_0223300	PRCDC_0041800	Plasmodium reichenowi CDC	erythrocyte membrane protein 1 (EMP1), exon 2, pseudogene	no
PF3D7_0223300	PRCDC_0042900	Plasmodium reichenowi CDC	erythrocyte membrane protein 1, EMP1	no
PF3D7_0223300	PRCDC_0043100	Plasmodium reichenowi CDC	erythrocyte membrane protein 1, EMP1	no
PF3D7_0223300	PRCDC_0043300	Plasmodium reichenowi CDC	erythrocyte membrane protein 1, EMP1	no
PF3D7_0223300	PRCDC_0045200	Plasmodium reichenowi CDC	erythrocyte membrane protein 1, EMP1	no
PF3D7_0223300	PRCDC_0045500	Plasmodium reichenowi CDC	erythrocyte membrane protein 1 (EMP1), pseudogene	no
PF3D7_0223300	PRCDC_0048800	Plasmodium reichenowi CDC	erythrocyte membrane protein 1, EMP1, exon 2	no
PF3D7_0223300	PRCDC_0051800	Plasmodium reichenowi CDC	erythrocyte membrane protein 1 (PfEMP1)-like protein	no
PF3D7_0223300	PRCDC_0052300	Plasmodium reichenowi CDC	erythrocyte membrane protein 1, EMP1	no
PF3D7_0223300	PRCDC_0052400	Plasmodium reichenowi CDC	erythrocyte membrane protein 1, EMP1, exon 2	no
PF3D7_0223300	PRCDC_0053200	Plasmodium reichenowi CDC	erythrocyte membrane protein 1, EMP1, exon 2	no
PF3D7_0223300	PRCDC_0053400	Plasmodium reichenowi CDC	erythrocyte membrane protein 1, EMP1	no
PF3D7_0223300	PRCDC_0054200	Plasmodium reichenowi CDC	erythrocyte membrane protein 1 (EMP1), pseudogene	no
PF3D7_0223300	PRCDC_0054300	Plasmodium reichenowi CDC	erythrocyte membrane protein 1, EMP1, exon 2	no
PF3D7_0223300	PRCDC_0054700	Plasmodium reichenowi CDC	erythrocyte membrane protein 1 (PfEMP1), exon 2, pseudogene	no
PF3D7_0223300	PRCDC_0056800	Plasmodium reichenowi CDC	erythrocyte membrane protein 1, EMP1	no
PF3D7_0223300	PRCDC_0058200	Plasmodium reichenowi CDC	erythrocyte membrane protein 1 (EMP1), pseudogene	no
PF3D7_0223300	PRCDC_0058600	Plasmodium reichenowi CDC	erythrocyte membrane protein 1, EMP1	no
PF3D7_0223300	PRCDC_0059800	Plasmodium reichenowi CDC	erythrocyte membrane protein 1, EMP1, exon 2	no
PF3D7_0223300	PRCDC_0060100	Plasmodium reichenowi CDC	erythrocyte membrane protein 1, EMP1	no
PF3D7_0223300	PRCDC_0061000	Plasmodium reichenowi CDC	erythrocyte membrane protein 1, EMP1, exon 2	no
PF3D7_0223300	PRCDC_0061300	Plasmodium reichenowi CDC	erythrocyte membrane protein 1, EMP1, exon 2	no
PF3D7_0223300	PRCDC_0112000	Plasmodium reichenowi CDC	DBL containing protein, unknown function	no
PF3D7_0223300	PRCDC_0112600	Plasmodium reichenowi CDC	erythrocyte membrane protein 1 (EMP1), exon 2, pseudogene	no
PF3D7_0223300	PRCDC_0220100	Plasmodium reichenowi CDC	hypothetical protein	no
PF3D7_0223300	PRCDC_0220200	Plasmodium reichenowi CDC	erythrocyte membrane protein 1 (EMP1), pseudogene	no
PF3D7_0223300	PRCDC_0301500	Plasmodium reichenowi CDC	erythrocyte membrane protein 1, EMP1	no
PF3D7_0223300	PRCDC_0400100	Plasmodium reichenowi CDC	erythrocyte membrane protein 1, EMP1	no
PF3D7_0223300	PRCDC_0400300	Plasmodium reichenowi CDC	erythrocyte membrane protein 1, EMP1	no
PF3D7_0223300	PRCDC_0400400	Plasmodium reichenowi CDC	erythrocyte membrane protein 1 (EMP1), pseudogene	no
PF3D7_0223300	PRCDC_0409800	Plasmodium reichenowi CDC	erythrocyte membrane protein 1, EMP1	no
PF3D7_0223300	PRCDC_0410000	Plasmodium reichenowi CDC	erythrocyte membrane protein 1 (EMP1), pseudogene	no
PF3D7_0223300	PRCDC_0410300	Plasmodium reichenowi CDC	erythrocyte membrane protein 1, EMP1	no
PF3D7_0223300	PRCDC_0410900	Plasmodium reichenowi CDC	erythrocyte membrane protein 1, EMP1	no
PF3D7_0223300	PRCDC_0418200	Plasmodium reichenowi CDC	erythrocyte membrane protein 1, EMP1	no
PF3D7_0223300	PRCDC_0418400	Plasmodium reichenowi CDC	erythrocyte membrane protein 1 (EMP1), pseudogene	no
PF3D7_0223300	PRCDC_0418500	Plasmodium reichenowi CDC	erythrocyte membrane protein 1, EMP1	no
PF3D7_0223300	PRCDC_0418600	Plasmodium reichenowi CDC	erythrocyte membrane protein 1, EMP1	no
PF3D7_0223300	PRCDC_0418700	Plasmodium reichenowi CDC	erythrocyte membrane protein 1, EMP1	no
PF3D7_0223300	PRCDC_0418800	Plasmodium reichenowi CDC	erythrocyte membrane protein 1, EMP1, exon 2	no
PF3D7_0223300	PRCDC_0531700	Plasmodium reichenowi CDC	erythrocyte membrane protein 1 (EMP1), pseudogene	no
PF3D7_0223300	PRCDC_0532000	Plasmodium reichenowi CDC	erythrocyte membrane protein 1 (EMP1), pseudogene	no
PF3D7_0223300	PRCDC_0616100	Plasmodium reichenowi CDC	erythrocyte membrane protein 1 (EMP1), exon 2, pseudogene	no
PF3D7_0223300	PRCDC_0700100	Plasmodium reichenowi CDC	erythrocyte membrane protein 1, EMP1	no
PF3D7_0223300	PRCDC_0709900	Plasmodium reichenowi CDC	erythrocyte membrane protein 1, EMP1	no
PF3D7_0223300	PRCDC_0710100	Plasmodium reichenowi CDC	erythrocyte membrane protein 1, EMP1	no
PF3D7_0223300	PRCDC_0710400	Plasmodium reichenowi CDC	erythrocyte membrane protein 1, EMP1	no
PF3D7_0223300	PRCDC_0710500	Plasmodium reichenowi CDC	erythrocyte membrane protein 1, EMP1	no
PF3D7_0223300	PRCDC_0710600	Plasmodium reichenowi CDC	erythrocyte membrane protein 1 (EMP1), exon 2, pseudogene	no
PF3D7_0223300	PRCDC_0728700	Plasmodium reichenowi CDC	erythrocyte membrane protein 1 (EMP1), pseudogene	no
PF3D7_0223300	PRCDC_0808200	Plasmodium reichenowi CDC	erythrocyte membrane protein 1, EMP1	no
PF3D7_0223300	PRCDC_0808300	Plasmodium reichenowi CDC	erythrocyte membrane protein 1, EMP1	no
PF3D7_0223300	PRCDC_0808400	Plasmodium reichenowi CDC	erythrocyte membrane protein 1, EMP1	no
PF3D7_0223300	PRCDC_1000300	Plasmodium reichenowi CDC	erythrocyte membrane protein 1 (EMP1), pseudogene	no
PF3D7_0223300	PRCDC_1035000	Plasmodium reichenowi CDC	duffy binding-like merozoite surface protein	no
PF3D7_0223300	PRCDC_1039000	Plasmodium reichenowi CDC	erythrocyte membrane protein 1, EMP1	no
PF3D7_0223300	PRCDC_1100100	Plasmodium reichenowi CDC	erythrocyte membrane protein 1, EMP1	no
PF3D7_0223300	PRCDC_1100500	Plasmodium reichenowi CDC	erythrocyte membrane protein 1 (EMP1), pseudogene	no
PF3D7_0223300	PRCDC_1218600	Plasmodium reichenowi CDC	erythrocyte membrane protein 1, EMP1	no
PF3D7_0223300	PRCDC_1218700	Plasmodium reichenowi CDC	erythrocyte membrane protein 1 (EMP1), pseudogene	no
PF3D7_0223300	PRCDC_1218800	Plasmodium reichenowi CDC	erythrocyte membrane protein 1 (PfEMP1), exon 2, pseudogene	no
PF3D7_0223300	PRCDC_1239400	Plasmodium reichenowi CDC	erythrocyte membrane protein 1 (EMP1), pseudogene	no
PF3D7_0223300	PRCDC_1239500	Plasmodium reichenowi CDC	erythrocyte membrane protein 1, EMP1, exon 2	no
PF3D7_0223300	PRCDC_1239600	Plasmodium reichenowi CDC	erythrocyte membrane protein 1, EMP1	no
PF3D7_0223300	PRCDC_1239700	Plasmodium reichenowi CDC	erythrocyte membrane protein 1, EMP1	no
PF3D7_0223300	PRCDC_1239900	Plasmodium reichenowi CDC	erythrocyte membrane protein 1, EMP1	no
PF3D7_0223300	PRCDC_1240000	Plasmodium reichenowi CDC	erythrocyte membrane protein 1, EMP1	no
PF3D7_0223300	PRCDC_1240300	Plasmodium reichenowi CDC	erythrocyte membrane protein 1, EMP1, exon 2	no
PF3D7_0223300	PRG01_0000900	Plasmodium reichenowi G01	erythrocyte membrane protein 1, PfEMP1, putative	no
PF3D7_0223300	PRG01_0001300	Plasmodium reichenowi G01	erythrocyte membrane protein 1, PfEMP1, putative	no
PF3D7_0223300	PRG01_0001400	Plasmodium reichenowi G01	erythrocyte membrane protein 1, PfEMP1, putative	no
PF3D7_0223300	PRG01_0002400	Plasmodium reichenowi G01	erythrocyte membrane protein 1-like, putative	no
PF3D7_0223300	PRG01_0002500	Plasmodium reichenowi G01	erythrocyte membrane protein 1 (PfEMP1), exon 2, putative	no
PF3D7_0223300	PRG01_0002800	Plasmodium reichenowi G01	erythrocyte membrane protein 1, PfEMP1, putative	no
PF3D7_0223300	PRG01_0002900	Plasmodium reichenowi G01	erythrocyte membrane protein 1 (PfEMP1), exon 2, putative	no
PF3D7_0223300	PRG01_0003000	Plasmodium reichenowi G01	erythrocyte membrane protein 1 (PfEMP1), exon 2, putative	no
PF3D7_0223300	PRG01_0003300	Plasmodium reichenowi G01	erythrocyte membrane protein 1, PfEMP1, putative	no
PF3D7_0223300	PRG01_0003400	Plasmodium reichenowi G01	erythrocyte membrane protein 1, PfEMP1	no
PF3D7_0223300	PRG01_0008100	Plasmodium reichenowi G01	erythrocyte membrane protein 1, PfEMP1, putative	no
PF3D7_0223300	PRG01_0009200	Plasmodium reichenowi G01	erythrocyte membrane protein 1 (PfEMP1), putative	no
PF3D7_0223300	PRG01_0011200	Plasmodium reichenowi G01	erythrocyte membrane protein 1 (PfEMP1), exon 2, putative	no
PF3D7_0223300	PRG01_0011300	Plasmodium reichenowi G01	erythrocyte membrane protein 1-like, putative	no
PF3D7_0223300	PRG01_0013700	Plasmodium reichenowi G01	erythrocyte membrane protein 1, PfEMP1, putative	no
PF3D7_0223300	PRG01_0013900	Plasmodium reichenowi G01	erythrocyte membrane protein 1, PfEMP1, putative	no
PF3D7_0223300	PRG01_0014000	Plasmodium reichenowi G01	erythrocyte membrane protein 1, PfEMP1, putative	no
PF3D7_0223300	PRG01_0014700	Plasmodium reichenowi G01	erythrocyte membrane protein 1, PfEMP1, putative	no
PF3D7_0223300	PRG01_0015500	Plasmodium reichenowi G01	erythrocyte membrane protein 1, PfEMP1, putative	no
PF3D7_0223300	PRG01_0017200	Plasmodium reichenowi G01	erythrocyte membrane protein 1, PfEMP1, putative	no
PF3D7_0223300	PRG01_0018500	Plasmodium reichenowi G01	erythrocyte membrane protein 1, PfEMP1, putative	no
PF3D7_0223300	PRG01_0018600	Plasmodium reichenowi G01	erythrocyte membrane protein 1, PfEMP1, putative	no
PF3D7_0223300	PRG01_0026700	Plasmodium reichenowi G01	erythrocyte membrane protein 1, PfEMP1	no
PF3D7_0223300	PRG01_0027000	Plasmodium reichenowi G01	erythrocyte membrane protein 1, PfEMP1, putative	no
PF3D7_0223300	PRG01_0028700	Plasmodium reichenowi G01	erythrocyte membrane protein 1, PfEMP1, putative	no
PF3D7_0223300	PRG01_0028800	Plasmodium reichenowi G01	erythrocyte membrane protein 1, PfEMP1, putative	no
PF3D7_0223300	PRG01_0029900	Plasmodium reichenowi G01	erythrocyte membrane protein 1 (PfEMP1), putative	no
PF3D7_0223300	PRG01_0030000	Plasmodium reichenowi G01	erythrocyte membrane protein 1 (PfEMP1), exon 2, putative	no
PF3D7_0223300	PRG01_0030600	Plasmodium reichenowi G01	erythrocyte membrane protein 1 (PfEMP1), truncated, putative	no
PF3D7_0223300	PRG01_0033300	Plasmodium reichenowi G01	erythrocyte membrane protein 1, PfEMP1, putative	no
PF3D7_0223300	PRG01_0033400	Plasmodium reichenowi G01	erythrocyte membrane protein 1, PfEMP1, putative	no
PF3D7_0223300	PRG01_0034200	Plasmodium reichenowi G01	erythrocyte membrane protein 1 (PfEMP1), exon 2, putative	no
PF3D7_0223300	PRG01_0034300	Plasmodium reichenowi G01	hypothetical protein	no
PF3D7_0223300	PRG01_0037200	Plasmodium reichenowi G01	erythrocyte membrane protein 1 (PfEMP1), exon 2, putative	no
PF3D7_0223300	PRG01_0038000	Plasmodium reichenowi G01	erythrocyte membrane protein 1, PfEMP1, putative	no
PF3D7_0223300	PRG01_0041000	Plasmodium reichenowi G01	erythrocyte membrane protein 1, PfEMP1, putative	no
PF3D7_0223300	PRG01_0041100	Plasmodium reichenowi G01	erythrocyte membrane protein 1, PfEMP1, putative	no
PF3D7_0223300	PRG01_0041200	Plasmodium reichenowi G01	erythrocyte membrane protein 1, PfEMP1, putative	no
PF3D7_0223300	PRG01_0041300	Plasmodium reichenowi G01	erythrocyte membrane protein 1, PfEMP1, putative	no
PF3D7_0223300	PRG01_0042600	Plasmodium reichenowi G01	erythrocyte membrane protein 1 (PfEMP1), truncated, putative	no
PF3D7_0223300	PRG01_0043100	Plasmodium reichenowi G01	erythrocyte membrane protein 1, PfEMP1, putative	no
PF3D7_0223300	PRG01_0100500	Plasmodium reichenowi G01	erythrocyte membrane protein 1 (PfEMP1), exon 2	no
PF3D7_0223300	PRG01_0102000	Plasmodium reichenowi G01	erythrocyte membrane protein 1, PfEMP1, putative	no
PF3D7_0223300	PRG01_0114200	Plasmodium reichenowi G01	DBL containing protein, unknown function	no
PF3D7_0223300	PRG01_0114800	Plasmodium reichenowi G01	erythrocyte membrane protein 1 (PfEMP1), exon 2, putative	no
PF3D7_0223300	PRG01_0114900	Plasmodium reichenowi G01	erythrocyte membrane protein 1 (PfEMP1), exon 2, putative	no
PF3D7_0223300	PRG01_0200300	Plasmodium reichenowi G01	erythrocyte membrane protein 1 (PfEMP1), exon 2	no
PF3D7_0223300	PRG01_0300100	Plasmodium reichenowi G01	erythrocyte membrane protein 1, PfEMP1, putative	no
PF3D7_0223300	PRG01_0305300	Plasmodium reichenowi G01	erythrocyte membrane protein 1, PfEMP1, putative	no
PF3D7_0223300	PRG01_0305600	Plasmodium reichenowi G01	erythrocyte membrane protein 1, PfEMP1, putative	no
PF3D7_0223300	PRG01_0327400	Plasmodium reichenowi G01	erythrocyte membrane protein 1 (PfEMP1), exon 2, putative	no
PF3D7_0223300	PRG01_0327900	Plasmodium reichenowi G01	erythrocyte membrane protein 1, PfEMP1, putative	no
PF3D7_0223300	PRG01_0328300	Plasmodium reichenowi G01	erythrocyte membrane protein 1, PfEMP1, putative	no
PF3D7_0223300	PRG01_0329000	Plasmodium reichenowi G01	erythrocyte membrane protein 1, PfEMP1, putative	no
PF3D7_0223300	PRG01_0400100	Plasmodium reichenowi G01	erythrocyte membrane protein 1, PfEMP1, putative	no
PF3D7_0223300	PRG01_0400900	Plasmodium reichenowi G01	erythrocyte membrane protein 1 (PfEMP1), putative	no
PF3D7_0223300	PRG01_0402600	Plasmodium reichenowi G01	erythrocyte membrane protein 1, PfEMP1, putative	no
PF3D7_0223300	PRG01_0402800	Plasmodium reichenowi G01	erythrocyte membrane protein 1, PfEMP1, putative	no
PF3D7_0223300	PRG01_0403100	Plasmodium reichenowi G01	erythrocyte membrane protein 1, PfEMP1, putative	no
PF3D7_0223300	PRG01_0403500	Plasmodium reichenowi G01	erythrocyte membrane protein 1, PfEMP1, putative	no
PF3D7_0223300	PRG01_0403600	Plasmodium reichenowi G01	erythrocyte membrane protein 1, PfEMP1, putative	no
PF3D7_0223300	PRG01_0404100	Plasmodium reichenowi G01	erythrocyte membrane protein 1 (PfEMP1), putative	no
PF3D7_0223300	PRG01_0404300	Plasmodium reichenowi G01	erythrocyte membrane protein 1, PfEMP1, putative	no
PF3D7_0223300	PRG01_0404400	Plasmodium reichenowi G01	erythrocyte membrane protein 1, PfEMP1, putative	no
PF3D7_0223300	PRG01_0404500	Plasmodium reichenowi G01	erythrocyte membrane protein 1, PfEMP1, putative	no
PF3D7_0223300	PRG01_0414100	Plasmodium reichenowi G01	erythrocyte membrane protein 1, PfEMP1, putative	no
PF3D7_0223300	PRG01_0414300	Plasmodium reichenowi G01	erythrocyte membrane protein 1, PfEMP1, putative	no
PF3D7_0223300	PRG01_0414400	Plasmodium reichenowi G01	erythrocyte membrane protein 1, PfEMP1, putative	no
PF3D7_0223300	PRG01_0414500	Plasmodium reichenowi G01	erythrocyte membrane protein 1, PfEMP1, putative	no
PF3D7_0223300	PRG01_0414700	Plasmodium reichenowi G01	erythrocyte membrane protein 1, PfEMP1, putative	no
PF3D7_0223300	PRG01_0415000	Plasmodium reichenowi G01	erythrocyte membrane protein 1, PfEMP1, putative	no
PF3D7_0223300	PRG01_0415400	Plasmodium reichenowi G01	erythrocyte membrane protein 1, PfEMP1, putative	no
PF3D7_0223300	PRG01_0415500	Plasmodium reichenowi G01	erythrocyte membrane protein 1, PfEMP1, putative	no
PF3D7_0223300	PRG01_0415800	Plasmodium reichenowi G01	erythrocyte membrane protein 1, PfEMP1	no
PF3D7_0223300	PRG01_0416000	Plasmodium reichenowi G01	erythrocyte membrane protein 1, PfEMP1, putative	no
PF3D7_0223300	PRG01_0416100	Plasmodium reichenowi G01	erythrocyte membrane protein 1, PfEMP1, putative	no
PF3D7_0223300	PRG01_0416200	Plasmodium reichenowi G01	erythrocyte membrane protein 1, PfEMP1, putative	no
PF3D7_0223300	PRG01_0416500	Plasmodium reichenowi G01	erythrocyte membrane protein 1, PfEMP1, putative	no
PF3D7_0223300	PRG01_0416600	Plasmodium reichenowi G01	erythrocyte membrane protein 1, PfEMP1, putative	no
PF3D7_0223300	PRG01_0416700	Plasmodium reichenowi G01	erythrocyte membrane protein 1, PfEMP1, putative	no
PF3D7_0223300	PRG01_0417000	Plasmodium reichenowi G01	erythrocyte membrane protein 1, PfEMP1, putative	no
PF3D7_0223300	PRG01_0417200	Plasmodium reichenowi G01	erythrocyte membrane protein 1, PfEMP1, putative	no
PF3D7_0223300	PRG01_0417400	Plasmodium reichenowi G01	erythrocyte membrane protein 1, PfEMP1, putative	no
PF3D7_0223300	PRG01_0417500	Plasmodium reichenowi G01	erythrocyte membrane protein 1, PfEMP1, putative	no
PF3D7_0223300	PRG01_0417600	Plasmodium reichenowi G01	erythrocyte membrane protein 1, PfEMP1, putative	no
PF3D7_0223300	PRG01_0417900	Plasmodium reichenowi G01	erythrocyte membrane protein 1, PfEMP1, putative	no
PF3D7_0223300	PRG01_0418000	Plasmodium reichenowi G01	erythrocyte membrane protein 1, PfEMP1, putative	no
PF3D7_0223300	PRG01_0425400	Plasmodium reichenowi G01	erythrocyte membrane protein 1, PfEMP1	no
PF3D7_0223300	PRG01_0425600	Plasmodium reichenowi G01	erythrocyte membrane protein 1, PfEMP1	no
PF3D7_0223300	PRG01_0425700	Plasmodium reichenowi G01	erythrocyte membrane protein 1, PfEMP1, putative	no
PF3D7_0223300	PRG01_0426100	Plasmodium reichenowi G01	erythrocyte membrane protein 1, PfEMP1, putative	no
PF3D7_0223300	PRG01_0426200	Plasmodium reichenowi G01	erythrocyte membrane protein 1 (PfEMP1)-like, putative	no
PF3D7_0223300	PRG01_0430600	Plasmodium reichenowi G01	erythrocyte membrane protein 1, PfEMP1, putative	no
PF3D7_0223300	PRG01_0617100	Plasmodium reichenowi G01	erythrocyte membrane protein 1, PfEMP1	no
PF3D7_0223300	PRG01_0630800	Plasmodium reichenowi G01	erythrocyte membrane protein 1, PfEMP1, putative	no
PF3D7_0223300	PRG01_0631300	Plasmodium reichenowi G01	erythrocyte membrane protein 1, PfEMP1, putative	no
PF3D7_0223300	PRG01_0700100	Plasmodium reichenowi G01	erythrocyte membrane protein 1, PfEMP1, putative	no
PF3D7_0223300	PRG01_0710100	Plasmodium reichenowi G01	erythrocyte membrane protein 1, PfEMP1, putative	no
PF3D7_0223300	PRG01_0710200	Plasmodium reichenowi G01	erythrocyte membrane protein 1, PfEMP1, putative	no
PF3D7_0223300	PRG01_0710400	Plasmodium reichenowi G01	erythrocyte membrane protein 1, PfEMP1, putative	no
PF3D7_0223300	PRG01_0710600	Plasmodium reichenowi G01	erythrocyte membrane protein 1, PfEMP1, putative	no
PF3D7_0223300	PRG01_0711000	Plasmodium reichenowi G01	erythrocyte membrane protein 1, PfEMP1, putative	no
PF3D7_0223300	PRG01_0711200	Plasmodium reichenowi G01	erythrocyte membrane protein 1, PfEMP1, putative	no
PF3D7_0223300	PRG01_0711300	Plasmodium reichenowi G01	erythrocyte membrane protein 1, PfEMP1, putative	no
PF3D7_0223300	PRG01_0711400	Plasmodium reichenowi G01	erythrocyte membrane protein 1, PfEMP1, putative	no
PF3D7_0223300	PRG01_0711500	Plasmodium reichenowi G01	erythrocyte membrane protein 1, PfEMP1, putative	no
PF3D7_0223300	PRG01_0711700	Plasmodium reichenowi G01	erythrocyte membrane protein 1, PfEMP1, putative	no
PF3D7_0223300	PRG01_0711900	Plasmodium reichenowi G01	erythrocyte membrane protein 1, PfEMP1, putative	no
PF3D7_0223300	PRG01_0712100	Plasmodium reichenowi G01	erythrocyte membrane protein 1 (PfEMP1), putative	no
PF3D7_0223300	PRG01_0800100	Plasmodium reichenowi G01	erythrocyte membrane protein 1, PfEMP1, putative	no
PF3D7_0223300	PRG01_0800300	Plasmodium reichenowi G01	erythrocyte membrane protein 1, PfEMP1, putative	no
PF3D7_0223300	PRG01_0810500	Plasmodium reichenowi G01	erythrocyte membrane protein 1, PfEMP1, putative	no
PF3D7_0223300	PRG01_0810600	Plasmodium reichenowi G01	erythrocyte membrane protein 1, PfEMP1, putative	no
PF3D7_0223300	PRG01_0810700	Plasmodium reichenowi G01	erythrocyte membrane protein 1, PfEMP1, putative	no
PF3D7_0223300	PRG01_0811000	Plasmodium reichenowi G01	erythrocyte membrane protein 1, PfEMP1, putative	no
PF3D7_0223300	PRG01_0811100	Plasmodium reichenowi G01	erythrocyte membrane protein 1, PfEMP1, putative	no
PF3D7_0223300	PRG01_0811400	Plasmodium reichenowi G01	erythrocyte membrane protein 1, PfEMP1, putative	no
PF3D7_0223300	PRG01_0811700	Plasmodium reichenowi G01	erythrocyte membrane protein 1, PfEMP1, putative	no
PF3D7_0223300	PRG01_0811800	Plasmodium reichenowi G01	erythrocyte membrane protein 1, PfEMP1, putative	no
PF3D7_0223300	PRG01_0811900	Plasmodium reichenowi G01	erythrocyte membrane protein 1, PfEMP1	no
PF3D7_0223300	PRG01_0903000	Plasmodium reichenowi G01	erythrocyte membrane protein 1 (PfEMP1), putative	no
PF3D7_0223300	PRG01_0904300	Plasmodium reichenowi G01	erythrocyte membrane protein 1, PfEMP1, putative	no
PF3D7_0223300	PRG01_0904400	Plasmodium reichenowi G01	erythrocyte membrane protein 1, PfEMP1, putative	no
PF3D7_0223300	PRG01_0904600	Plasmodium reichenowi G01	erythrocyte membrane protein 1, PfEMP1	no
PF3D7_0223300	PRG01_0907200	Plasmodium reichenowi G01	erythrocyte membrane protein 1 (PfEMP1), truncated, putative	no
PF3D7_0223300	PRG01_0907900	Plasmodium reichenowi G01	erythrocyte membrane protein 1, PfEMP1, putative	no
PF3D7_0223300	PRG01_1034200	Plasmodium reichenowi G01	duffy binding-like merozoite surface protein	no
PF3D7_0223300	PRG01_1202000	Plasmodium reichenowi G01	erythrocyte membrane protein 1 (PfEMP1), exon 2, putative	no
PF3D7_0223300	PRG01_1202100	Plasmodium reichenowi G01	erythrocyte membrane protein 1, PfEMP1, putative	no
PF3D7_0223300	PRG01_1202500	Plasmodium reichenowi G01	erythrocyte membrane protein 1 (PfEMP1), putative	no
PF3D7_0223300	PRG01_1222900	Plasmodium reichenowi G01	erythrocyte membrane protein 1, PfEMP1, putative	no
PF3D7_0223300	PRG01_1223000	Plasmodium reichenowi G01	erythrocyte membrane protein 1 (PfEMP1), exon 2, putative	no
PF3D7_0223300	PRG01_1243500	Plasmodium reichenowi G01	erythrocyte membrane protein 1 (PfEMP1), putative	no
PF3D7_0223300	PRG01_1243600	Plasmodium reichenowi G01	erythrocyte membrane protein 1, PfEMP1, putative	no
PF3D7_0223300	PRG01_1243800	Plasmodium reichenowi G01	erythrocyte membrane protein 1 (PfEMP1), putative	no
PF3D7_0223300	PRG01_1243900	Plasmodium reichenowi G01	erythrocyte membrane protein 1, PfEMP1, putative	no
PF3D7_0223300	PRG01_1244000	Plasmodium reichenowi G01	erythrocyte membrane protein 1 (PfEMP1), putative	no
PF3D7_0223300	PRG01_1244100	Plasmodium reichenowi G01	erythrocyte membrane protein 1 (PfEMP1), putative	no
PF3D7_0223300	PRG01_1244200	Plasmodium reichenowi G01	erythrocyte membrane protein 1, PfEMP1	no
PF3D7_0223300	PRG01_1300100	Plasmodium reichenowi G01	erythrocyte membrane protein 1, PfEMP1, putative	no
PF3D7_0223300	PRG01_1400100	Plasmodium reichenowi G01	erythrocyte membrane protein 1, PfEMP1, putative	no
PF3D7_0223300	PRG01_1400300	Plasmodium reichenowi G01	erythrocyte membrane protein 1, PfEMP1, putative	no
PF3D7_0223300	PRG01_1480400	Plasmodium reichenowi G01	erythrocyte membrane protein 1, PfEMP1	no
PF3D7_0223300	PRG01_1481200	Plasmodium reichenowi G01	erythrocyte membrane protein 1 (EMP1), exon 2	no
PF3D7_0223300	PRG01_1481600	Plasmodium reichenowi G01	erythrocyte membrane protein 1, PfEMP1, putative	no
PF3D7_0223300	Pf7G8_000005200	Plasmodium falciparum 7G8	erythrocyte membrane protein 1, PfEMP1	no
PF3D7_0223300	Pf7G8_010005400	Plasmodium falciparum 7G8	erythrocyte membrane protein 1, PfEMP1	no
PF3D7_0223300	Pf7G8_010005600	Plasmodium falciparum 7G8	erythrocyte membrane protein 1, PfEMP1	no
PF3D7_0223300	Pf7G8_010018300	Plasmodium falciparum 7G8	erythrocyte membrane protein 1 (PfEMP1), exon 2, pseudogene	no
PF3D7_0223300	Pf7G8_020005600	Plasmodium falciparum 7G8	erythrocyte membrane protein 1, PfEMP1	no
PF3D7_0223300	Pf7G8_020026300	Plasmodium falciparum 7G8	hypothetical protein, conserved	no
PF3D7_0223300	Pf7G8_020026400	Plasmodium falciparum 7G8	erythrocyte membrane protein 1 (PfEMP1), pseudogene	no
PF3D7_0223300	Pf7G8_020026900	Plasmodium falciparum 7G8	erythrocyte membrane protein 1, PfEMP1	no
PF3D7_0223300	Pf7G8_030005800	Plasmodium falciparum 7G8	erythrocyte membrane protein 1 (PfEMP1), exon 2	no
PF3D7_0223300	Pf7G8_030005900	Plasmodium falciparum 7G8	erythrocyte membrane protein 1, PfEMP1	no
PF3D7_0223300	Pf7G8_030008200	Plasmodium falciparum 7G8	erythrocyte membrane protein 1 (PfEMP1), pseudogene	no
PF3D7_0223300	Pf7G8_030030400	Plasmodium falciparum 7G8	erythrocyte membrane protein 1, PfEMP1	no
PF3D7_0223300	Pf7G8_040005600	Plasmodium falciparum 7G8	erythrocyte membrane protein 1, PfEMP1	no
PF3D7_0223300	Pf7G8_040007900	Plasmodium falciparum 7G8	erythrocyte membrane protein 1 (PfEMP1), pseudogene	no
PF3D7_0223300	Pf7G8_040017600	Plasmodium falciparum 7G8	erythrocyte membrane protein 1, PfEMP1	no
PF3D7_0223300	Pf7G8_040017900	Plasmodium falciparum 7G8	erythrocyte membrane protein 1, PfEMP1	no
PF3D7_0223300	Pf7G8_040025600	Plasmodium falciparum 7G8	erythrocyte membrane protein 1, PfEMP1	no
PF3D7_0223300	Pf7G8_040025900	Plasmodium falciparum 7G8	erythrocyte membrane protein 1 (PfEMP1), pseudogene	no
PF3D7_0223300	Pf7G8_040030650	Plasmodium falciparum 7G8	erythrocyte membrane protein 1 (PfEMP1), exon 2	no
PF3D7_0223300	Pf7G8_040030800	Plasmodium falciparum 7G8	erythrocyte membrane protein 1, PfEMP1	no
PF3D7_0223300	Pf7G8_050005300	Plasmodium falciparum 7G8	erythrocyte membrane protein 1, PfEMP1	no
PF3D7_0223300	Pf7G8_050005500	Plasmodium falciparum 7G8	erythrocyte membrane protein 1, PfEMP1	no
PF3D7_0223300	Pf7G8_050037900	Plasmodium falciparum 7G8	erythrocyte membrane protein 1 (PfEMP1), pseudogene	no
PF3D7_0223300	Pf7G8_050038200	Plasmodium falciparum 7G8	erythrocyte membrane protein 1, PfEMP1	no
PF3D7_0223300	Pf7G8_050038400	Plasmodium falciparum 7G8	erythrocyte membrane protein 1, PfEMP1	no
PF3D7_0223300	Pf7G8_060005400	Plasmodium falciparum 7G8	erythrocyte membrane protein 1 (PfEMP1), pseudogene	no
PF3D7_0223300	Pf7G8_060022500	Plasmodium falciparum 7G8	erythrocyte membrane protein 1, PfEMP1	no
PF3D7_0223300	Pf7G8_070005200	Plasmodium falciparum 7G8	erythrocyte membrane protein 1, PfEMP1	no
PF3D7_0223300	Pf7G8_070017100	Plasmodium falciparum 7G8	erythrocyte membrane protein 1, PfEMP1	no
PF3D7_0223300	Pf7G8_070017300	Plasmodium falciparum 7G8	erythrocyte membrane protein 1, PfEMP1	no
PF3D7_0223300	Pf7G8_070017600	Plasmodium falciparum 7G8	erythrocyte membrane protein 1, PfEMP1	no
PF3D7_0223300	Pf7G8_070018000	Plasmodium falciparum 7G8	erythrocyte membrane protein 1, PfEMP1	no
PF3D7_0223300	Pf7G8_070018200	Plasmodium falciparum 7G8	erythrocyte membrane protein 1, PfEMP1	no
PF3D7_0223300	Pf7G8_070018300	Plasmodium falciparum 7G8	erythrocyte membrane protein 1, PfEMP1	no
PF3D7_0223300	Pf7G8_070018700	Plasmodium falciparum 7G8	acidic terminal segments, variant surface antigen of PfEMP1, putative	no
PF3D7_0223300	Pf7G8_070037000	Plasmodium falciparum 7G8	erythrocyte membrane protein 1 (PfEMP1), pseudogene	no
PF3D7_0223300	Pf7G8_080005400	Plasmodium falciparum 7G8	erythrocyte membrane protein 1, PfEMP1	no
PF3D7_0223300	Pf7G8_080013800	Plasmodium falciparum 7G8	erythrocyte membrane protein 1, PfEMP1	no
PF3D7_0223300	Pf7G8_080013900	Plasmodium falciparum 7G8	erythrocyte membrane protein 1, PfEMP1	no
PF3D7_0223300	Pf7G8_080014200	Plasmodium falciparum 7G8	erythrocyte membrane protein 1, PfEMP1	no
PF3D7_0223300	Pf7G8_080038300	Plasmodium falciparum 7G8	erythrocyte membrane protein 1, PfEMP1	no
PF3D7_0223300	Pf7G8_090005600	Plasmodium falciparum 7G8	erythrocyte membrane protein 1, PfEMP1	no
PF3D7_0223300	Pf7G8_090005800	Plasmodium falciparum 7G8	erythrocyte membrane protein 1 (PfEMP1), exon 2, pseudogene	no
PF3D7_0223300	Pf7G8_090042800	Plasmodium falciparum 7G8	erythrocyte membrane protein 1, PfEMP1	no
PF3D7_0223300	Pf7G8_100005400	Plasmodium falciparum 7G8	erythrocyte membrane protein 1 (PfEMP1), pseudogene	no
PF3D7_0223300	Pf7G8_100040000	Plasmodium falciparum 7G8	duffy binding-like merozoite surface protein	no
PF3D7_0223300	Pf7G8_110005000	Plasmodium falciparum 7G8	erythrocyte membrane protein 1 (PfEMP1), pseudogene	no
PF3D7_0223300	Pf7G8_120005400	Plasmodium falciparum 7G8	erythrocyte membrane protein 1, PfEMP1	no
PF3D7_0223300	Pf7G8_120005700	Plasmodium falciparum 7G8	erythrocyte membrane protein 1 (PfEMP1), pseudogene	no
PF3D7_0223300	Pf7G8_120024100	Plasmodium falciparum 7G8	erythrocyte membrane protein 1, PfEMP1	no
PF3D7_0223300	Pf7G8_120024200	Plasmodium falciparum 7G8	erythrocyte membrane protein 1 (PfEMP1), pseudogene	no
PF3D7_0223300	Pf7G8_120024300	Plasmodium falciparum 7G8	acidic terminal segments, variant surface antigen of PfEMP1, putative	no
PF3D7_0223300	Pf7G8_120045600	Plasmodium falciparum 7G8	acidic terminal segments, variant surface antigen of PfEMP1, putative	no
PF3D7_0223300	Pf7G8_120045700	Plasmodium falciparum 7G8	erythrocyte membrane protein 1, PfEMP1	no
PF3D7_0223300	Pf7G8_120045800	Plasmodium falciparum 7G8	erythrocyte membrane protein 1, PfEMP1	no
PF3D7_0223300	Pf7G8_120046200	Plasmodium falciparum 7G8	erythrocyte membrane protein 1, PfEMP1	no
PF3D7_0223300	Pf7G8_120046400	Plasmodium falciparum 7G8	erythrocyte membrane protein 1, PfEMP1	no
PF3D7_0223300	Pf7G8_120046600	Plasmodium falciparum 7G8	erythrocyte membrane protein 1, PfEMP1	no
PF3D7_0223300	Pf7G8_120046700	Plasmodium falciparum 7G8	erythrocyte membrane protein 1, PfEMP1	no
PF3D7_0223300	Pf7G8_120060000	Plasmodium falciparum 7G8	erythrocyte membrane protein 1, PfEMP1	no
PF3D7_0223300	Pf7G8_140005000	Plasmodium falciparum 7G8	erythrocyte membrane protein 1, PfEMP1	no
PF3D7_0223300	Pf7G8_140005600	Plasmodium falciparum 7G8	acidic terminal segments, variant surface antigen of PfEMP1, putative	no
PF3D7_0223300	Pf7G8_140006300	Plasmodium falciparum 7G8	acidic terminal segments, variant surface antigen of PfEMP1, putative	no
PF3D7_0223300	Pf7G8_140084600	Plasmodium falciparum 7G8	erythrocyte membrane protein 1, PfEMP1	no
PF3D7_0223300	PfCD01_000005700	Plasmodium falciparum CD01	acidic terminal segments, variant surface antigen of PfEMP1, putative	no
PF3D7_0223300	PfCD01_000005800	Plasmodium falciparum CD01	acidic terminal segments, variant surface antigen of PfEMP1, putative	no
PF3D7_0223300	PfCD01_000006600	Plasmodium falciparum CD01	erythrocyte membrane protein 1, PfEMP1	no
PF3D7_0223300	PfCD01_000007300	Plasmodium falciparum CD01	erythrocyte membrane protein 1 (PfEMP1), pseudogene	no
PF3D7_0223300	PfCD01_000008500	Plasmodium falciparum CD01	erythrocyte membrane protein 1-like	no
PF3D7_0223300	PfCD01_000009400	Plasmodium falciparum CD01	erythrocyte membrane protein 1, PfEMP1	no
PF3D7_0223300	PfCD01_000010300	Plasmodium falciparum CD01	erythrocyte membrane protein 1, PfEMP1	no
PF3D7_0223300	PfCD01_000010500	Plasmodium falciparum CD01	erythrocyte membrane protein 1 (PfEMP1), pseudogene	no
PF3D7_0223300	PfCD01_000010600	Plasmodium falciparum CD01	N-terminal segments of PfEMP1/Duffy binding domain/PFEMP DBL domain containing protein, putative	no
PF3D7_0223300	PfCD01_010006000	Plasmodium falciparum CD01	erythrocyte membrane protein 1, PfEMP1	no
PF3D7_0223300	PfCD01_010006200	Plasmodium falciparum CD01	erythrocyte membrane protein 1 (PfEMP1), exon 2, pseudogene	no
PF3D7_0223300	PfCD01_010018300	Plasmodium falciparum CD01	erythrocyte membrane protein 1 (PfEMP1), exon 2, pseudogene	no
PF3D7_0223300	PfCD01_010019500	Plasmodium falciparum CD01	erythrocyte membrane protein 1, PfEMP1	no
PF3D7_0223300	PfCD01_010019600	Plasmodium falciparum CD01	erythrocyte membrane protein 1, PfEMP1	no
PF3D7_0223300	PfCD01_020005900	Plasmodium falciparum CD01	erythrocyte membrane protein 1, PfEMP1	no
PF3D7_0223300	PfCD01_020006000	Plasmodium falciparum CD01	erythrocyte membrane protein 1, PfEMP1	no
PF3D7_0223300	PfCD01_020026500	Plasmodium falciparum CD01	hypothetical protein, conserved	no
PF3D7_0223300	PfCD01_020027200	Plasmodium falciparum CD01	erythrocyte membrane protein 1, PfEMP1	no
PF3D7_0223300	PfCD01_030005500	Plasmodium falciparum CD01	erythrocyte membrane protein 1, PfEMP1	no
PF3D7_0223300	PfCD01_030005900	Plasmodium falciparum CD01	acidic terminal segments, variant surface antigen of PfEMP1, putative	no
PF3D7_0223300	PfCD01_030007800	Plasmodium falciparum CD01	erythrocyte membrane protein 1 (PfEMP1), pseudogene	no
PF3D7_0223300	PfCD01_030029400	Plasmodium falciparum CD01	hypothetical protein, conserved	no
PF3D7_0223300	PfCD01_030030500	Plasmodium falciparum CD01	erythrocyte membrane protein 1, PfEMP1	no
PF3D7_0223300	PfCD01_040005000	Plasmodium falciparum CD01	erythrocyte membrane protein 1 (PfEMP1), pseudogene	no
PF3D7_0223300	PfCD01_040005200	Plasmodium falciparum CD01	erythrocyte membrane protein 1 (PfEMP1), pseudogene	no
PF3D7_0223300	PfCD01_040005300	Plasmodium falciparum CD01	erythrocyte membrane protein 1, PfEMP1	no
PF3D7_0223300	PfCD01_040007500	Plasmodium falciparum CD01	erythrocyte membrane protein 1 (PfEMP1), pseudogene	no
PF3D7_0223300	PfCD01_040017400	Plasmodium falciparum CD01	erythrocyte membrane protein 1, PfEMP1	no
PF3D7_0223300	PfCD01_040017800	Plasmodium falciparum CD01	erythrocyte membrane protein 1, PfEMP1	no
PF3D7_0223300	PfCD01_040018100	Plasmodium falciparum CD01	erythrocyte membrane protein 1, PfEMP1	no
PF3D7_0223300	PfCD01_040018200	Plasmodium falciparum CD01	erythrocyte membrane protein 1, PfEMP1	no
PF3D7_0223300	PfCD01_040018400	Plasmodium falciparum CD01	erythrocyte membrane protein 1, PfEMP1	no
PF3D7_0223300	PfCD01_040026200	Plasmodium falciparum CD01	erythrocyte membrane protein 1, PfEMP1	no
PF3D7_0223300	PfCD01_040026400	Plasmodium falciparum CD01	erythrocyte membrane protein 1, PfEMP1	no
PF3D7_0223300	PfCD01_040026500	Plasmodium falciparum CD01	erythrocyte membrane protein 1, PfEMP1	no
PF3D7_0223300	PfCD01_040026800	Plasmodium falciparum CD01	erythrocyte membrane protein 1 (PfEMP1), pseudogene	no
PF3D7_0223300	PfCD01_040031100	Plasmodium falciparum CD01	erythrocyte membrane protein 1, PfEMP1	no
PF3D7_0223300	PfCD01_050005600	Plasmodium falciparum CD01	erythrocyte membrane protein 1, PfEMP1	no
PF3D7_0223300	PfCD01_050038600	Plasmodium falciparum CD01	erythrocyte membrane protein 1 (PfEMP1), pseudogene	no
PF3D7_0223300	PfCD01_050039000	Plasmodium falciparum CD01	erythrocyte membrane protein 1 (PfEMP1), pseudogene	no
PF3D7_0223300	PfCD01_050039400	Plasmodium falciparum CD01	erythrocyte membrane protein 1, PfEMP1	no
PF3D7_0223300	PfCD01_050039600	Plasmodium falciparum CD01	erythrocyte membrane protein 1, PfEMP1	no
PF3D7_0223300	PfCD01_060005300	Plasmodium falciparum CD01	erythrocyte membrane protein 1, PfEMP1	no
PF3D7_0223300	PfCD01_060005500	Plasmodium falciparum CD01	erythrocyte membrane protein 1, PfEMP1	no
PF3D7_0223300	PfCD01_060005600	Plasmodium falciparum CD01	erythrocyte membrane protein 1 (PfEMP1), exon 2	no
PF3D7_0223300	PfCD01_060005800	Plasmodium falciparum CD01	erythrocyte membrane protein 1 (PfEMP1), exon 2	no
PF3D7_0223300	PfCD01_060023000	Plasmodium falciparum CD01	erythrocyte membrane protein 1, PfEMP1	no
PF3D7_0223300	PfCD01_070005300	Plasmodium falciparum CD01	erythrocyte membrane protein 1, PfEMP1	no
PF3D7_0223300	PfCD01_070015600	Plasmodium falciparum CD01	erythrocyte membrane protein 1, PfEMP1	no
PF3D7_0223300	PfCD01_070015700	Plasmodium falciparum CD01	erythrocyte membrane protein 1, PfEMP1	no
PF3D7_0223300	PfCD01_070016000	Plasmodium falciparum CD01	erythrocyte membrane protein 1, PfEMP1	no
PF3D7_0223300	PfCD01_070016300	Plasmodium falciparum CD01	erythrocyte membrane protein 1, PfEMP1	no
PF3D7_0223300	PfCD01_070016800	Plasmodium falciparum CD01	erythrocyte membrane protein 1, PfEMP1	no
PF3D7_0223300	PfCD01_070017100	Plasmodium falciparum CD01	erythrocyte membrane protein 1 (PfEMP1), pseudogene	no
PF3D7_0223300	PfCD01_070035600	Plasmodium falciparum CD01	erythrocyte membrane protein 1, PfEMP1	no
PF3D7_0223300	PfCD01_070035800	Plasmodium falciparum CD01	erythrocyte membrane protein 1, PfEMP1	no
PF3D7_0223300	PfCD01_070035900	Plasmodium falciparum CD01	erythrocyte membrane protein 1 (PfEMP1), pseudogene	no
PF3D7_0223300	PfCD01_080005300	Plasmodium falciparum CD01	erythrocyte membrane protein 1, PfEMP1	no
PF3D7_0223300	PfCD01_080005400	Plasmodium falciparum CD01	erythrocyte membrane protein 1, PfEMP1	no
PF3D7_0223300	PfCD01_080005500	Plasmodium falciparum CD01	erythrocyte membrane protein 1, PfEMP1	no
PF3D7_0223300	PfCD01_080013700	Plasmodium falciparum CD01	erythrocyte membrane protein 1, PfEMP1	no
PF3D7_0223300	PfCD01_080013800	Plasmodium falciparum CD01	erythrocyte membrane protein 1, PfEMP1	no
PF3D7_0223300	PfCD01_080014000	Plasmodium falciparum CD01	erythrocyte membrane protein 1, PfEMP1	no
PF3D7_0223300	PfCD01_080014400	Plasmodium falciparum CD01	erythrocyte membrane protein 1, PfEMP1	no
PF3D7_0223300	PfCD01_080014700	Plasmodium falciparum CD01	erythrocyte membrane protein 1, PfEMP1	no
PF3D7_0223300	PfCD01_080038900	Plasmodium falciparum CD01	acidic terminal segments, variant surface antigen of PfEMP1, putative	no
PF3D7_0223300	PfCD01_080039400	Plasmodium falciparum CD01	erythrocyte membrane protein 1, PfEMP1	no
PF3D7_0223300	PfCD01_090005600	Plasmodium falciparum CD01	erythrocyte membrane protein 1, PfEMP1	no
PF3D7_0223300	PfCD01_090005800	Plasmodium falciparum CD01	erythrocyte membrane protein 1, PfEMP1	no
PF3D7_0223300	PfCD01_090042500	Plasmodium falciparum CD01	erythrocyte membrane protein 1 (PfEMP1), exon 2	no
PF3D7_0223300	PfCD01_090042900	Plasmodium falciparum CD01	erythrocyte membrane protein 1, PfEMP1	no
PF3D7_0223300	PfCD01_100005600	Plasmodium falciparum CD01	erythrocyte membrane protein 1, PfEMP1	no
PF3D7_0223300	PfCD01_100006300	Plasmodium falciparum CD01	erythrocyte membrane protein 1 (PfEMP1), pseudogene	no
PF3D7_0223300	PfCD01_100040800	Plasmodium falciparum CD01	duffy binding-like merozoite surface protein	no
PF3D7_0223300	PfCD01_100045200	Plasmodium falciparum CD01	erythrocyte membrane protein 1 (PfEMP1), pseudogene	no
PF3D7_0223300	PfCD01_100045400	Plasmodium falciparum CD01	erythrocyte membrane protein 1, PfEMP1	no
PF3D7_0223300	PfCD01_100045500	Plasmodium falciparum CD01	erythrocyte membrane protein 1, PfEMP1	no
PF3D7_0223300	PfCD01_110005900	Plasmodium falciparum CD01	erythrocyte membrane protein 1, PfEMP1	no
PF3D7_0223300	PfCD01_110055500	Plasmodium falciparum CD01	erythrocyte membrane protein 1 (PfEMP1), pseudogene	no
PF3D7_0223300	PfCD01_120005500	Plasmodium falciparum CD01	erythrocyte membrane protein 1, PfEMP1	no
PF3D7_0223300	PfCD01_120005700	Plasmodium falciparum CD01	erythrocyte membrane protein 1, PfEMP1	no
PF3D7_0223300	PfCD01_120024200	Plasmodium falciparum CD01	erythrocyte membrane protein 1 (PfEMP1), pseudogene	no
PF3D7_0223300	PfCD01_120024600	Plasmodium falciparum CD01	Duffy binding domain/acidic terminal segments, variant surface antigen of PfEMP1, putative	no
PF3D7_0223300	PfCD01_120044900	Plasmodium falciparum CD01	acidic terminal segments, variant surface antigen of PfEMP1, putative	no
PF3D7_0223300	PfCD01_120045000	Plasmodium falciparum CD01	erythrocyte membrane protein 1, PfEMP1	no
PF3D7_0223300	PfCD01_120045100	Plasmodium falciparum CD01	erythrocyte membrane protein 1, PfEMP1	no
PF3D7_0223300	PfCD01_120045200	Plasmodium falciparum CD01	erythrocyte membrane protein 1, PfEMP1	no
PF3D7_0223300	PfCD01_120045400	Plasmodium falciparum CD01	erythrocyte membrane protein 1, PfEMP1	no
PF3D7_0223300	PfCD01_120045700	Plasmodium falciparum CD01	erythrocyte membrane protein 1, PfEMP1	no
PF3D7_0223300	PfCD01_120058300	Plasmodium falciparum CD01	erythrocyte membrane protein 1, PfEMP1	no
PF3D7_0223300	PfCD01_120058500	Plasmodium falciparum CD01	erythrocyte membrane protein 1, PfEMP1	no
PF3D7_0223300	PfCD01_130005500	Plasmodium falciparum CD01	erythrocyte membrane protein 1, PfEMP1	no
PF3D7_0223300	PfCD01_130005700	Plasmodium falciparum CD01	erythrocyte membrane protein 1 (PfEMP1), exon 2	no
PF3D7_0223300	PfCD01_130078400	Plasmodium falciparum CD01	erythrocyte membrane protein 1, PfEMP1	no
PF3D7_0223300	PfCD01_130078600	Plasmodium falciparum CD01	erythrocyte membrane protein 1, PfEMP1	no
PF3D7_0223300	PfCD01_140005600	Plasmodium falciparum CD01	erythrocyte membrane protein 1, PfEMP1	no
PF3D7_0223300	PfCD01_140005800	Plasmodium falciparum CD01	erythrocyte membrane protein 1 (PfEMP1), exon 2, pseudogene	no
PF3D7_0223300	PfCD01_140006600	Plasmodium falciparum CD01	acidic terminal segments, variant surface antigen of PfEMP1, putative	no
PF3D7_0223300	PfCD01_140085200	Plasmodium falciparum CD01	erythrocyte membrane protein 1 (PfEMP1), pseudogene	no
PF3D7_0223300	PfCD01_140086100	Plasmodium falciparum CD01	erythrocyte membrane protein 1, PfEMP1	no
PF3D7_0223300	PfCD01_140086300	Plasmodium falciparum CD01	erythrocyte membrane protein 1, PfEMP1	no
PF3D7_0223300	PfDd2_010005300	Plasmodium falciparum Dd2	erythrocyte membrane protein 1, PfEMP1	no
PF3D7_0223300	PfDd2_010005500	Plasmodium falciparum Dd2	erythrocyte membrane protein 1, PfEMP1	no
PF3D7_0223300	PfDd2_010017900	Plasmodium falciparum Dd2	erythrocyte membrane protein 1 (PfEMP1), exon 2, pseudogene	no
PF3D7_0223300	PfDd2_010019400	Plasmodium falciparum Dd2	erythrocyte membrane protein 1, PfEMP1	no
PF3D7_0223300	PfDd2_010019500	Plasmodium falciparum Dd2	erythrocyte membrane protein 1 (PfEMP1), exon 2	no
PF3D7_0223300	PfDd2_010019550	Plasmodium falciparum Dd2	erythrocyte membrane protein 1 (PfEMP1), exon 2	no
PF3D7_0223300	PfDd2_020024500	Plasmodium falciparum Dd2	acidic terminal segments, variant surface antigen of PfEMP1, putative	no
PF3D7_0223300	PfDd2_020025100	Plasmodium falciparum Dd2	erythrocyte membrane protein 1 (PfEMP1)	no
PF3D7_0223300	PfDd2_020025400	Plasmodium falciparum Dd2	erythrocyte membrane protein 1, PfEMP1	no
PF3D7_0223300	PfDd2_030005400	Plasmodium falciparum Dd2	erythrocyte membrane protein 1, PfEMP1	no
PF3D7_0223300	PfDd2_030007400	Plasmodium falciparum Dd2	erythrocyte membrane protein 1 (PfEMP1), pseudogene	no
PF3D7_0223300	PfDd2_030029000	Plasmodium falciparum Dd2	acidic terminal segments, variant surface antigen of PfEMP1, putative	no
PF3D7_0223300	PfDd2_030029800	Plasmodium falciparum Dd2	erythrocyte membrane protein 1, PfEMP1	no
PF3D7_0223300	PfDd2_040005000	Plasmodium falciparum Dd2	erythrocyte membrane protein 1 (PfEMP1), exon 2	no
PF3D7_0223300	PfDd2_040005100	Plasmodium falciparum Dd2	erythrocyte membrane protein 1, PfEMP1	no
PF3D7_0223300	PfDd2_040005400	Plasmodium falciparum Dd2	erythrocyte membrane protein 1 (PfEMP1)	no
PF3D7_0223300	PfDd2_040008100	Plasmodium falciparum Dd2	erythrocyte membrane protein 1 (PfEMP1), pseudogene	no
PF3D7_0223300	PfDd2_040017700	Plasmodium falciparum Dd2	erythrocyte membrane protein 1, PfEMP1	no
PF3D7_0223300	PfDd2_040017800	Plasmodium falciparum Dd2	erythrocyte membrane protein 1, PfEMP1	no
PF3D7_0223300	PfDd2_040018000	Plasmodium falciparum Dd2	erythrocyte membrane protein 1, PfEMP1	no
PF3D7_0223300	PfDd2_040018200	Plasmodium falciparum Dd2	erythrocyte membrane protein 1, PfEMP1	no
PF3D7_0223300	PfDd2_040025900	Plasmodium falciparum Dd2	erythrocyte membrane protein 1, PfEMP1	no
PF3D7_0223300	PfDd2_040026300	Plasmodium falciparum Dd2	erythrocyte membrane protein 1, PfEMP1	no
PF3D7_0223300	PfDd2_040026600	Plasmodium falciparum Dd2	acidic terminal segments, variant surface antigen of PfEMP1, putative	no
PF3D7_0223300	PfDd2_050005000	Plasmodium falciparum Dd2	erythrocyte membrane protein 1, PfEMP1	no
PF3D7_0223300	PfDd2_050037200	Plasmodium falciparum Dd2	acidic terminal segments, variant surface antigen of PfEMP1, putative	no
PF3D7_0223300	PfDd2_050037600	Plasmodium falciparum Dd2	erythrocyte membrane protein 1 (PfEMP1), pseudogene	no
PF3D7_0223300	PfDd2_050038300	Plasmodium falciparum Dd2	erythrocyte membrane protein 1 (PfEMP1)	no
PF3D7_0223300	PfDd2_050039000	Plasmodium falciparum Dd2	erythrocyte membrane protein 1, PfEMP1	no
PF3D7_0223300	PfDd2_060022300	Plasmodium falciparum Dd2	erythrocyte membrane protein 1, PfEMP1	no
PF3D7_0223300	PfDd2_060036900	Plasmodium falciparum Dd2	erythrocyte membrane protein 1, PfEMP1	no
PF3D7_0223300	PfDd2_070005300	Plasmodium falciparum Dd2	erythrocyte membrane protein 1, PfEMP1	no
PF3D7_0223300	PfDd2_070005500	Plasmodium falciparum Dd2	erythrocyte membrane protein 1, PfEMP1	no
PF3D7_0223300	PfDd2_070015900	Plasmodium falciparum Dd2	erythrocyte membrane protein 1, PfEMP1	no
PF3D7_0223300	PfDd2_070016000	Plasmodium falciparum Dd2	erythrocyte membrane protein 1, PfEMP1	no
PF3D7_0223300	PfDd2_070016200	Plasmodium falciparum Dd2	erythrocyte membrane protein 1, PfEMP1	no
PF3D7_0223300	PfDd2_070016300	Plasmodium falciparum Dd2	erythrocyte membrane protein 1, PfEMP1	no
PF3D7_0223300	PfDd2_070016400	Plasmodium falciparum Dd2	erythrocyte membrane protein 1, PfEMP1	no
PF3D7_0223300	PfDd2_070016500	Plasmodium falciparum Dd2	erythrocyte membrane protein 1, PfEMP1	no
PF3D7_0223300	PfDd2_070016900	Plasmodium falciparum Dd2	acidic terminal segments, variant surface antigen of PfEMP1, putative	no
PF3D7_0223300	PfDd2_070035700	Plasmodium falciparum Dd2	erythrocyte membrane protein 1, PfEMP1	no
PF3D7_0223300	PfDd2_070035800	Plasmodium falciparum Dd2	erythrocyte membrane protein 1, PfEMP1	no
PF3D7_0223300	PfDd2_080005500	Plasmodium falciparum Dd2	erythrocyte membrane protein 1, PfEMP1	no
PF3D7_0223300	PfDd2_080005700	Plasmodium falciparum Dd2	erythrocyte membrane protein 1-like	no
PF3D7_0223300	PfDd2_080013900	Plasmodium falciparum Dd2	erythrocyte membrane protein 1, PfEMP1	no
PF3D7_0223300	PfDd2_080014100	Plasmodium falciparum Dd2	erythrocyte membrane protein 1, PfEMP1	no
PF3D7_0223300	PfDd2_080014300	Plasmodium falciparum Dd2	erythrocyte membrane protein 1, PfEMP1	no
PF3D7_0223300	PfDd2_090006000	Plasmodium falciparum Dd2	erythrocyte membrane protein 1 (PfEMP1), exon 2	no
PF3D7_0223300	PfDd2_090006100	Plasmodium falciparum Dd2	erythrocyte membrane protein 1, PfEMP1	no
PF3D7_0223300	PfDd2_100005000	Plasmodium falciparum Dd2	erythrocyte membrane protein 1 (PfEMP1), pseudogene	no
PF3D7_0223300	PfDd2_100005600	Plasmodium falciparum Dd2	acidic terminal segments, variant surface antigen of PfEMP1, putative	no
PF3D7_0223300	PfDd2_100006200	Plasmodium falciparum Dd2	erythrocyte membrane protein 1 (PfEMP1), pseudogene	no
PF3D7_0223300	PfDd2_100040900	Plasmodium falciparum Dd2	duffy binding-like merozoite surface protein	no
PF3D7_0223300	PfDd2_100045300	Plasmodium falciparum Dd2	erythrocyte membrane protein 1, PfEMP1	no
PF3D7_0223300	PfDd2_100045900	Plasmodium falciparum Dd2	erythrocyte membrane protein 1, PfEMP1	no
PF3D7_0223300	PfDd2_100046000	Plasmodium falciparum Dd2	erythrocyte membrane protein 1, PfEMP1	no
PF3D7_0223300	PfDd2_110053300	Plasmodium falciparum Dd2	erythrocyte membrane protein 1, PfEMP1	no
PF3D7_0223300	PfDd2_110053400	Plasmodium falciparum Dd2	erythrocyte membrane protein 1, PfEMP1	no
PF3D7_0223300	PfDd2_120005600	Plasmodium falciparum Dd2	erythrocyte membrane protein 1, PfEMP1	no
PF3D7_0223300	PfDd2_120023900	Plasmodium falciparum Dd2	erythrocyte membrane protein 1, PfEMP1	no
PF3D7_0223300	PfDd2_120024000	Plasmodium falciparum Dd2	erythrocyte membrane protein 1 (PfEMP1), pseudogene	no
PF3D7_0223300	PfDd2_120024100	Plasmodium falciparum Dd2	erythrocyte membrane protein 1 (PfEMP1), exon 2, pseudogene	no
PF3D7_0223300	PfDd2_120045000	Plasmodium falciparum Dd2	acidic terminal segments, variant surface antigen of PfEMP1, putative	no
PF3D7_0223300	PfDd2_120045100	Plasmodium falciparum Dd2	erythrocyte membrane protein 1 (PfEMP1), pseudogene	no
PF3D7_0223300	PfDd2_120045300	Plasmodium falciparum Dd2	erythrocyte membrane protein 1, PfEMP1	no
PF3D7_0223300	PfDd2_120045700	Plasmodium falciparum Dd2	erythrocyte membrane protein 1, PfEMP1	no
PF3D7_0223300	PfDd2_120045900	Plasmodium falciparum Dd2	erythrocyte membrane protein 1, PfEMP1	no
PF3D7_0223300	PfDd2_120046200	Plasmodium falciparum Dd2	erythrocyte membrane protein 1, PfEMP1	no
PF3D7_0223300	PfDd2_130005700	Plasmodium falciparum Dd2	erythrocyte membrane protein 1, PfEMP1	no
PF3D7_0223300	PfDd2_130078700	Plasmodium falciparum Dd2	erythrocyte membrane protein 1, PfEMP1	no
PF3D7_0223300	PfDd2_130078800	Plasmodium falciparum Dd2	erythrocyte membrane protein 1, PfEMP1	no
PF3D7_0223300	PfDd2_140005500	Plasmodium falciparum Dd2	erythrocyte membrane protein 1 (PfEMP1), exon 2, pseudogene	no
PF3D7_0223300	PfGA01_000006700	Plasmodium falciparum GA01	erythrocyte membrane protein 1, PfEMP1	no
PF3D7_0223300	PfGA01_000006900	Plasmodium falciparum GA01	erythrocyte membrane protein 1, PfEMP1	no
PF3D7_0223300	PfGA01_000007100	Plasmodium falciparum GA01	erythrocyte membrane protein 1, PfEMP1	no
PF3D7_0223300	PfGA01_000007400	Plasmodium falciparum GA01	erythrocyte membrane protein 1, PfEMP1	no
PF3D7_0223300	PfGA01_000007500	Plasmodium falciparum GA01	erythrocyte membrane protein 1 (PfEMP1), pseudogene	no
PF3D7_0223300	PfGA01_000007700	Plasmodium falciparum GA01	erythrocyte membrane protein 1, PfEMP1	no
PF3D7_0223300	PfGA01_000009400	Plasmodium falciparum GA01	erythrocyte membrane protein 1, PfEMP1	no
PF3D7_0223300	PfGA01_000009600	Plasmodium falciparum GA01	erythrocyte membrane protein 1 (PfEMP1), exon 2	no
PF3D7_0223300	PfGA01_010005500	Plasmodium falciparum GA01	erythrocyte membrane protein 1, PfEMP1	no
PF3D7_0223300	PfGA01_010005600	Plasmodium falciparum GA01	erythrocyte membrane protein 1, PfEMP1	no
PF3D7_0223300	PfGA01_010005800	Plasmodium falciparum GA01	acidic terminal segments, variant surface antigen of PfEMP1, putative	no
PF3D7_0223300	PfGA01_010018200	Plasmodium falciparum GA01	acidic terminal segments, variant surface antigen of PfEMP1, putative	no
PF3D7_0223300	PfGA01_010018300	Plasmodium falciparum GA01	acidic terminal segments, variant surface antigen of PfEMP1, putative	no
PF3D7_0223300	PfGA01_010020000	Plasmodium falciparum GA01	acidic terminal segments, variant surface antigen of PfEMP1, putative	no
PF3D7_0223300	PfGA01_010020100	Plasmodium falciparum GA01	acidic terminal segments, variant surface antigen of PfEMP1, putative	no
PF3D7_0223300	PfGA01_010020300	Plasmodium falciparum GA01	erythrocyte membrane protein 1, PfEMP1	no
PF3D7_0223300	PfGA01_020024700	Plasmodium falciparum GA01	hypothetical protein, conserved	no
PF3D7_0223300	PfGA01_020025500	Plasmodium falciparum GA01	erythrocyte membrane protein 1, PfEMP1	no
PF3D7_0223300	PfGA01_030005800	Plasmodium falciparum GA01	erythrocyte membrane protein 1, PfEMP1	no
PF3D7_0223300	PfGA01_030006600	Plasmodium falciparum GA01	erythrocyte membrane protein 1 (PfEMP1), exon 2	no
PF3D7_0223300	PfGA01_030006700	Plasmodium falciparum GA01	erythrocyte membrane protein 1 (PfEMP1), exon 2	no
PF3D7_0223300	PfGA01_030008900	Plasmodium falciparum GA01	erythrocyte membrane protein 1 (PfEMP1), pseudogene	no
PF3D7_0223300	PfGA01_030030600	Plasmodium falciparum GA01	hypothetical protein	no
PF3D7_0223300	PfGA01_030031300	Plasmodium falciparum GA01	erythrocyte membrane protein 1 (PfEMP1), exon 2	no
PF3D7_0223300	PfGA01_030032000	Plasmodium falciparum GA01	erythrocyte membrane protein 1, PfEMP1	no
PF3D7_0223300	PfGA01_030032200	Plasmodium falciparum GA01	erythrocyte membrane protein 1, PfEMP1	no
PF3D7_0223300	PfGA01_040005600	Plasmodium falciparum GA01	erythrocyte membrane protein 1 (PfEMP1), pseudogene	no
PF3D7_0223300	PfGA01_040005800	Plasmodium falciparum GA01	erythrocyte membrane protein 1, PfEMP1	no
PF3D7_0223300	PfGA01_040007700	Plasmodium falciparum GA01	erythrocyte membrane protein 1 (PfEMP1), pseudogene	no
PF3D7_0223300	PfGA01_040017300	Plasmodium falciparum GA01	erythrocyte membrane protein 1, PfEMP1	no
PF3D7_0223300	PfGA01_040017500	Plasmodium falciparum GA01	erythrocyte membrane protein 1, PfEMP1	no
PF3D7_0223300	PfGA01_040017800	Plasmodium falciparum GA01	Duffy binding domain containing protein, putative	no
PF3D7_0223300	PfGA01_040025200	Plasmodium falciparum GA01	erythrocyte membrane protein 1, PfEMP1	no
PF3D7_0223300	PfGA01_040025400	Plasmodium falciparum GA01	acidic terminal segments, variant surface antigen of PfEMP1, putative	no
PF3D7_0223300	PfGA01_040025800	Plasmodium falciparum GA01	erythrocyte membrane protein 1, PfEMP1	no
PF3D7_0223300	PfGA01_040026000	Plasmodium falciparum GA01	acidic terminal segments, variant surface antigen of PfEMP1, putative	no
PF3D7_0223300	PfGA01_040030900	Plasmodium falciparum GA01	erythrocyte membrane protein 1, PfEMP1	no
PF3D7_0223300	PfGA01_050036700	Plasmodium falciparum GA01	acidic terminal segments, variant surface antigen of PfEMP1, putative	no
PF3D7_0223300	PfGA01_050037000	Plasmodium falciparum GA01	erythrocyte membrane protein 1 (PfEMP1), pseudogene	no
PF3D7_0223300	PfGA01_050037300	Plasmodium falciparum GA01	erythrocyte membrane protein 1, PfEMP1	no
PF3D7_0223300	PfGA01_050037600	Plasmodium falciparum GA01	erythrocyte membrane protein 1, PfEMP1	no
PF3D7_0223300	PfGA01_060005100	Plasmodium falciparum GA01	erythrocyte membrane protein 1, PfEMP1	no
PF3D7_0223300	PfGA01_060005600	Plasmodium falciparum GA01	erythrocyte membrane protein 1, PfEMP1	no
PF3D7_0223300	PfGA01_060022400	Plasmodium falciparum GA01	erythrocyte membrane protein 1, PfEMP1	no
PF3D7_0223300	PfGA01_070015100	Plasmodium falciparum GA01	erythrocyte membrane protein 1, PfEMP1	no
PF3D7_0223300	PfGA01_070015400	Plasmodium falciparum GA01	erythrocyte membrane protein 1, PfEMP1	no
PF3D7_0223300	PfGA01_070015600	Plasmodium falciparum GA01	erythrocyte membrane protein 1, PfEMP1	no
PF3D7_0223300	PfGA01_070015800	Plasmodium falciparum GA01	erythrocyte membrane protein 1, PfEMP1	no
PF3D7_0223300	PfGA01_070015900	Plasmodium falciparum GA01	erythrocyte membrane protein 1, PfEMP1	no
PF3D7_0223300	PfGA01_070016300	Plasmodium falciparum GA01	acidic terminal segments, variant surface antigen of PfEMP1, putative	no
PF3D7_0223300	PfGA01_070035100	Plasmodium falciparum GA01	acidic terminal segments, variant surface antigen of PfEMP1, putative	no
PF3D7_0223300	PfGA01_070036400	Plasmodium falciparum GA01	erythrocyte membrane protein 1, PfEMP1	no
PF3D7_0223300	PfGA01_070036500	Plasmodium falciparum GA01	erythrocyte membrane protein 1, PfEMP1	no
PF3D7_0223300	PfGA01_080012300	Plasmodium falciparum GA01	erythrocyte membrane protein 1, PfEMP1	no
PF3D7_0223300	PfGA01_080012500	Plasmodium falciparum GA01	erythrocyte membrane protein 1, PfEMP1	no
PF3D7_0223300	PfGA01_080012800	Plasmodium falciparum GA01	erythrocyte membrane protein 1, PfEMP1	no
PF3D7_0223300	PfGA01_080036000	Plasmodium falciparum GA01	erythrocyte membrane protein 1, PfEMP1	no
PF3D7_0223300	PfGA01_080036500	Plasmodium falciparum GA01	acidic terminal segments, variant surface antigen of PfEMP1, putative	no
PF3D7_0223300	PfGA01_080036900	Plasmodium falciparum GA01	erythrocyte membrane protein 1, PfEMP1	no
PF3D7_0223300	PfGA01_090005300	Plasmodium falciparum GA01	erythrocyte membrane protein 1, PfEMP1	no
PF3D7_0223300	PfGA01_090005500	Plasmodium falciparum GA01	erythrocyte membrane protein 1, PfEMP1	no
PF3D7_0223300	PfGA01_100005400	Plasmodium falciparum GA01	erythrocyte membrane protein 1, PfEMP1	no
PF3D7_0223300	PfGA01_100005800	Plasmodium falciparum GA01	erythrocyte membrane protein 1 (PfEMP1), exon 2	no
PF3D7_0223300	PfGA01_100006500	Plasmodium falciparum GA01	acidic terminal segments, variant surface antigen of PfEMP1, putative	no
PF3D7_0223300	PfGA01_100040900	Plasmodium falciparum GA01	duffy binding-like merozoite surface protein	no
PF3D7_0223300	PfGA01_100045300	Plasmodium falciparum GA01	erythrocyte membrane protein 1 (PfEMP1), exon 1	no
PF3D7_0223300	PfGA01_100045400	Plasmodium falciparum GA01	erythrocyte membrane protein 1 (PfEMP1), exon 1	no
PF3D7_0223300	PfGA01_100045500	Plasmodium falciparum GA01	erythrocyte membrane protein 1, PfEMP1	no
PF3D7_0223300	PfGA01_110005400	Plasmodium falciparum GA01	erythrocyte membrane protein 1, PfEMP1	no
PF3D7_0223300	PfGA01_110054000	Plasmodium falciparum GA01	acidic terminal segments, variant surface antigen of PfEMP1, putative	no
PF3D7_0223300	PfGA01_110054200	Plasmodium falciparum GA01	erythrocyte membrane protein 1, PfEMP1	no
PF3D7_0223300	PfGA01_110054400	Plasmodium falciparum GA01	erythrocyte membrane protein 1, PfEMP1	no
PF3D7_0223300	PfGA01_120005500	Plasmodium falciparum GA01	erythrocyte membrane protein 1, PfEMP1	no
PF3D7_0223300	PfGA01_120005700	Plasmodium falciparum GA01	erythrocyte membrane protein 1, PfEMP1	no
PF3D7_0223300	PfGA01_120024100	Plasmodium falciparum GA01	erythrocyte membrane protein 1, PfEMP1	no
PF3D7_0223300	PfGA01_120024300	Plasmodium falciparum GA01	erythrocyte membrane protein 1 (PfEMP1), pseudogene	no
PF3D7_0223300	PfGA01_120024400	Plasmodium falciparum GA01	acidic terminal segments, variant surface antigen of PfEMP1, putative	no
PF3D7_0223300	PfGA01_120044700	Plasmodium falciparum GA01	acidic terminal segments, variant surface antigen of PfEMP1, putative	no
PF3D7_0223300	PfGA01_120044800	Plasmodium falciparum GA01	erythrocyte membrane protein 1, PfEMP1	no
PF3D7_0223300	PfGA01_120044900	Plasmodium falciparum GA01	erythrocyte membrane protein 1, PfEMP1	no
PF3D7_0223300	PfGA01_120045100	Plasmodium falciparum GA01	erythrocyte membrane protein 1, PfEMP1	no
PF3D7_0223300	PfGA01_120045300	Plasmodium falciparum GA01	erythrocyte membrane protein 1 (PfEMP1), pseudogene	no
PF3D7_0223300	PfGA01_120045500	Plasmodium falciparum GA01	erythrocyte membrane protein 1, PfEMP1	no
PF3D7_0223300	PfGA01_120045900	Plasmodium falciparum GA01	erythrocyte membrane protein 1, PfEMP1	no
PF3D7_0223300	PfGA01_120046300	Plasmodium falciparum GA01	erythrocyte membrane protein 1, PfEMP1	no
PF3D7_0223300	PfGA01_120059800	Plasmodium falciparum GA01	erythrocyte membrane protein 1 (PfEMP1), exon 2	no
PF3D7_0223300	PfGA01_120060200	Plasmodium falciparum GA01	erythrocyte membrane protein 1 (PfEMP1), exon 2	no
PF3D7_0223300	PfGA01_120060400	Plasmodium falciparum GA01	erythrocyte membrane protein 1 (PfEMP1), exon 2	no
PF3D7_0223300	PfGA01_120060600	Plasmodium falciparum GA01	erythrocyte membrane protein 1, PfEMP1	no
PF3D7_0223300	PfGA01_120060800	Plasmodium falciparum GA01	erythrocyte membrane protein 1, PfEMP1	no
PF3D7_0223300	PfGA01_130005500	Plasmodium falciparum GA01	erythrocyte membrane protein 1, PfEMP1	no
PF3D7_0223300	PfGA01_130006100	Plasmodium falciparum GA01	erythrocyte membrane protein 1-like	no
PF3D7_0223300	PfGA01_130078800	Plasmodium falciparum GA01	acidic terminal segments, variant surface antigen of PfEMP1, putative	no
PF3D7_0223300	PfGA01_140005500	Plasmodium falciparum GA01	erythrocyte membrane protein 1, PfEMP1	no
PF3D7_0223300	PfGA01_140005700	Plasmodium falciparum GA01	acidic terminal segments, variant surface antigen of PfEMP1, putative	no
PF3D7_0223300	PfGA01_140005800	Plasmodium falciparum GA01	acidic terminal segments, variant surface antigen of PfEMP1, putative	no
PF3D7_0223300	PfGA01_140006600	Plasmodium falciparum GA01	acidic terminal segments, variant surface antigen of PfEMP1, putative	no
PF3D7_0223300	PfGA01_140085000	Plasmodium falciparum GA01	erythrocyte membrane protein 1, PfEMP1	no
PF3D7_0223300	PfGB4_000006700	Plasmodium falciparum GB4	erythrocyte membrane protein 1, PfEMP1	no
PF3D7_0223300	PfGB4_000006900	Plasmodium falciparum GB4	erythrocyte membrane protein 1, PfEMP1	no
PF3D7_0223300	PfGB4_000008200	Plasmodium falciparum GB4	erythrocyte membrane protein 1 (PfEMP1), exon 2	no
PF3D7_0223300	PfGB4_000008400	Plasmodium falciparum GB4	erythrocyte membrane protein 1, PfEMP1	no
PF3D7_0223300	PfGB4_000011000	Plasmodium falciparum GB4	erythrocyte membrane protein 1, PfEMP1	no
PF3D7_0223300	PfGB4_000011100	Plasmodium falciparum GB4	erythrocyte membrane protein 1, PfEMP1	no
PF3D7_0223300	PfGB4_000013100	Plasmodium falciparum GB4	acidic terminal segments, variant surface antigen of PfEMP1, putative	no
PF3D7_0223300	PfGB4_000013200	Plasmodium falciparum GB4	acidic terminal segments, variant surface antigen of PfEMP1, putative	no
PF3D7_0223300	PfGB4_000013800	Plasmodium falciparum GB4	erythrocyte membrane protein 1, PfEMP1	no
PF3D7_0223300	PfGB4_000015100	Plasmodium falciparum GB4	erythrocyte membrane protein 1 (PfEMP1), exon 2	no
PF3D7_0223300	PfGB4_000015900	Plasmodium falciparum GB4	erythrocyte membrane protein 1, PfEMP1	no
[truncated: 23,339 more rows]

## Sheet: Pf_Sr&Cr_Orthologs_PvSal1
Orthologs of seroreactive and crossreactive Pf antigens in PvSal-1
[Gene ID]	[Ortholog]	[Organism]	[Product]	[is syntenic]
PF3D7_0108300	PVX_081365	Plasmodium vivax Sal-1	hypothetical protein, conserved	yes
PF3D7_0202500	PVX_003565	Plasmodium vivax Sal-1	early transcribed membrane protein (ETRAMP)	yes
PF3D7_0205600	PVX_003715	Plasmodium vivax Sal-1	hypothetical protein, conserved	yes
PF3D7_0206900	PVX_003770	Plasmodium vivax Sal-1	merozoite surface protein 5	yes
PF3D7_0207700	PVX_003795	Plasmodium vivax Sal-1	serine-repeat antigen (SERA)	yes
PF3D7_0207700	PVX_003800	Plasmodium vivax Sal-1	serine-repeat antigen (SERA)	yes
PF3D7_0207700	PVX_003805	Plasmodium vivax Sal-1	serine-repeat antigen (SERA), putative	yes
PF3D7_0207700	PVX_003810	Plasmodium vivax Sal-1	serine-repeat antigen 5 (SERA), putative	yes
PF3D7_0207700	PVX_003820	Plasmodium vivax Sal-1	serine-repeat antigen 4 (SERA), putative	yes
PF3D7_0207700	PVX_003825	Plasmodium vivax Sal-1	serine-repeat antigen 4 (SERA)	yes
PF3D7_0207700	PVX_003830	Plasmodium vivax Sal-1	serine-repeat antigen 5 (SERA)	yes
PF3D7_0207700	PVX_003835	Plasmodium vivax Sal-1	serine-repeat antigen 1 (SERA)	yes
PF3D7_0207700	PVX_003840	Plasmodium vivax Sal-1	serine-repeat antigen 3 (SERA)	yes
PF3D7_0207700	PVX_003845	Plasmodium vivax Sal-1	serine-repeat antigen 4 (SERA)	yes
PF3D7_0207700	PVX_003850	Plasmodium vivax Sal-1	serine-repeat antigen 2 (SERA)	yes
PF3D7_0301700	PVX_119230	Plasmodium vivax Sal-1	Plasmodium exported protein, unknown function	no
PF3D7_0302500	PVX_086930	Plasmodium vivax Sal-1	cytoadherence linked asexual protein (CLAG), putative	no
PF3D7_0302500	PVX_094265	Plasmodium vivax Sal-1	cytoadherence-linked asexual protein (CLAG), putative	no
PF3D7_0302500	PVX_121885	Plasmodium vivax Sal-1	cytoadherence linked asexual protein, CLAG, putative	no
PF3D7_0310200	PVX_119615	Plasmodium vivax Sal-1	hypothetical protein, conserved	yes
PF3D7_0315400	PVX_095460	Plasmodium vivax Sal-1	hypothetical protein, conserved	yes
PF3D7_0404600	PVX_001010	Plasmodium vivax Sal-1	hypothetical protein, conserved	yes
PF3D7_0407700	PVX_000860	Plasmodium vivax Sal-1	hypothetical protein, conserved	yes
PF3D7_0422100	PVX_090145	Plasmodium vivax Sal-1	hypothetical protein, conserved	yes
PF3D7_0423700	PVX_090230	Plasmodium vivax Sal-1	early transcribed membrane protein (ETRAMP)	no
PF3D7_0511600	PVX_080657	Plasmodium vivax Sal-1	apical rhoptry neck protein, putative	yes
PF3D7_0516400	PVX_080430	Plasmodium vivax Sal-1	phosducin-like protein, putative	yes
PF3D7_0527200	PVX_079880	Plasmodium vivax Sal-1	ubiquitin carboxyl-terminal hydrolase, putative	yes
PF3D7_0530100	PVX_079760	Plasmodium vivax Sal-1	hypothetical protein, conserved	yes
PF3D7_0607600	PVX_113545	Plasmodium vivax Sal-1	spindle assembly abnormal protein 6, putative	yes
PF3D7_0618700	PVX_114060	Plasmodium vivax Sal-1	trafficking protein particle complex subunit 6A, putative	yes
PF3D7_0620400	PVX_114145	Plasmodium vivax Sal-1	merozoite surface protein 10, putative	yes
PF3D7_0629300	PVX_114565	Plasmodium vivax Sal-1	phospholipase, putative	yes
PF3D7_0630600	PVX_114630	Plasmodium vivax Sal-1	hypothetical protein, conserved	yes
PF3D7_0703700	PVX_087725	Plasmodium vivax Sal-1	hypothetical protein, conserved	yes
PF3D7_0707700	PVX_087910	Plasmodium vivax Sal-1	E3 ubiquitin-protein ligase, putative	yes
PF3D7_0713900	PVX_122920	Plasmodium vivax Sal-1	hypothetical protein, conserved	yes
PF3D7_0716300	PVX_000610	Plasmodium vivax Sal-1	hypothetical protein, conserved	yes
PF3D7_0719000	PVX_096370	Plasmodium vivax Sal-1	hypothetical protein, conserved	yes
PF3D7_0726600	PVX_081635	Plasmodium vivax Sal-1	hypothetical protein, conserved	yes
PF3D7_0807800	PVX_088150	Plasmodium vivax Sal-1	26S proteasome regulatory subunit RPN10, putative	yes
PF3D7_0808200	PVX_085030	Plasmodium vivax Sal-1	aspartyl protease, putative	no
PF3D7_0808200	PVX_088125	Plasmodium vivax Sal-1	aspartyl protease, putative	yes
PF3D7_0815500	PVX_089630	Plasmodium vivax Sal-1	hypothetical protein, conserved	yes
PF3D7_0818900	PVX_089425	Plasmodium vivax Sal-1	heat shock 70 kDa protein, putative	yes
PF3D7_0818900	PVX_099315	Plasmodium vivax Sal-1	heat shock protein 70, putative	no
PF3D7_0825700	PVX_089075	Plasmodium vivax Sal-1	hypothetical protein, conserved	yes
PF3D7_0827600	PVX_088975	Plasmodium vivax Sal-1	hypothetical protein, conserved	yes
PF3D7_0903500	PVX_098620	Plasmodium vivax Sal-1	hypothetical protein, conserved	yes
PF3D7_0909500	PVX_098915	Plasmodium vivax Sal-1	subpellicular microtubule protein 1, putative	yes
PF3D7_0909500	PVX_135260	Plasmodium vivax Sal-1	unspecified product	no
PF3D7_0911300	PVX_096410	Plasmodium vivax Sal-1	cysteine repeat modular protein 2, putative	no
PF3D7_0911300	PVX_099005	Plasmodium vivax Sal-1	cysteine repeat modular protein 1, putative	yes
PF3D7_0911900	PVX_099035	Plasmodium vivax Sal-1	inhibitor of cysteine proteases, putative	yes
PF3D7_0917900	PVX_089425	Plasmodium vivax Sal-1	heat shock 70 kDa protein, putative	no
PF3D7_0917900	PVX_099315	Plasmodium vivax Sal-1	heat shock protein 70, putative	yes
PF3D7_0929000	PVX_099905	Plasmodium vivax Sal-1	transcription initiation factor TFIID subunit 7, putative	yes
PF3D7_0930300	PVX_099980	Plasmodium vivax Sal-1	merozoite surface protein 1	yes
PF3D7_0933900	PVX_087020	Plasmodium vivax Sal-1	hypothetical protein, conserved	yes
PF3D7_1007700	PVX_094580	Plasmodium vivax Sal-1	transcription factor with AP2 domain(s), putative	yes
PF3D7_1014100	PVX_094920	Plasmodium vivax Sal-1	hypothetical protein, conserved	yes
PF3D7_1014600	PVX_094945	Plasmodium vivax Sal-1	transcriptional coactivator ADA2, putative	yes
PF3D7_1020300	PVX_001875	Plasmodium vivax Sal-1	cytoplasmic dynein intermediate chain, putative	yes
PF3D7_1022000	PVX_001965	Plasmodium vivax Sal-1	RNA-binding protein, putative	yes
PF3D7_1023100	PVX_081792	Plasmodium vivax Sal-1	hypothetical protein	no
PF3D7_1023100	PVX_091760	Plasmodium vivax Sal-1	dynein heavy chain, putative	no
PF3D7_1023100	PVX_098710	Plasmodium vivax Sal-1	dynein heavy chain, putative	no
PF3D7_1023100	PVX_111560	Plasmodium vivax Sal-1	dynein heavy chain, putative	yes
PF3D7_1028700	PVX_111290	Plasmodium vivax Sal-1	merozoite TRAP-like protein, putative	yes
PF3D7_1033200	PVX_111065	Plasmodium vivax Sal-1	early transcribed membrane protein (ETRAMP)	yes
PF3D7_1036900	PVX_110915	Plasmodium vivax Sal-1	hypothetical protein, conserved	yes
PF3D7_1106300	PVX_098910	Plasmodium vivax Sal-1	exoribonuclease, putative	no
PF3D7_1121800	PVX_091710	Plasmodium vivax Sal-1	hypothetical protein, conserved	yes
PF3D7_1123400	PVX_091785	Plasmodium vivax Sal-1	translation elongation factor EF-1, subunit alpha, putative	yes
PF3D7_1125800	PVX_091910	Plasmodium vivax Sal-1	kelch domain-containing protein	yes
PF3D7_1126400	PVX_091935	Plasmodium vivax Sal-1	hypothetical protein, conserved	yes
PF3D7_1133200	PVX_092265	Plasmodium vivax Sal-1	hypothetical protein, conserved	yes
PF3D7_1133400	PVX_092275	Plasmodium vivax Sal-1	apical membrane antigen 1	yes
PF3D7_1139300	PVX_092570	Plasmodium vivax Sal-1	transcription factor with AP2 domain(s), putative	yes
PF3D7_1149000	PVX_002550	Plasmodium vivax Sal-1	hypothetical protein, conserved	no
PF3D7_1149000	PVX_002705	Plasmodium vivax Sal-1	autophagy-related protein 11, putative	no
PF3D7_1149000	PVX_003585	Plasmodium vivax Sal-1	repetitive organellar protein, putative	no
PF3D7_1149000	PVX_088045	Plasmodium vivax Sal-1	hypothetical protein, conserved	no
PF3D7_1149000	PVX_100940	Plasmodium vivax Sal-1	hypothetical protein, conserved	no
PF3D7_1149000	PVX_101530	Plasmodium vivax Sal-1	Plasmodium exported protein, unknown function	no
PF3D7_1149000	PVX_113755	Plasmodium vivax Sal-1	hypothetical protein, conserved	no
PF3D7_1212900	PVX_123350	Plasmodium vivax Sal-1	bromodomain protein, putative	yes
PF3D7_1216500	PVX_123505	Plasmodium vivax Sal-1	male development gene 1, putative	yes
PF3D7_1222600	PVX_091040	Plasmodium vivax Sal-1	polyadenylate-binding protein-interacting protein 1, putative	no
PF3D7_1222600	PVX_092415	Plasmodium vivax Sal-1	hypothetical protein, conserved	no
PF3D7_1222600	PVX_092935	Plasmodium vivax Sal-1	hypothetical protein, conserved	no
PF3D7_1222600	PVX_099725	Plasmodium vivax Sal-1	protein kinase, putative	no
PF3D7_1222600	PVX_122680	Plasmodium vivax Sal-1	transcription factor with AP2 domain(s), putative	no
PF3D7_1222600	PVX_123760	Plasmodium vivax Sal-1	transcription factor with AP2 domain(s), putative	yes
PF3D7_1236100	PVX_100755	Plasmodium vivax Sal-1	clustered-asparagine-rich protein, putative	yes
PF3D7_1239800	PVX_002550	Plasmodium vivax Sal-1	hypothetical protein, conserved	no
PF3D7_1239800	PVX_002705	Plasmodium vivax Sal-1	autophagy-related protein 11, putative	no
PF3D7_1239800	PVX_003585	Plasmodium vivax Sal-1	repetitive organellar protein, putative	no
PF3D7_1239800	PVX_088045	Plasmodium vivax Sal-1	hypothetical protein, conserved	no
PF3D7_1239800	PVX_100940	Plasmodium vivax Sal-1	hypothetical protein, conserved	yes
PF3D7_1239800	PVX_101530	Plasmodium vivax Sal-1	Plasmodium exported protein, unknown function	no
PF3D7_1239800	PVX_113755	Plasmodium vivax Sal-1	hypothetical protein, conserved	no
PF3D7_1247100	PVX_101250	Plasmodium vivax Sal-1	hypothetical protein, conserved	yes
PF3D7_1250600	PVX_101425	Plasmodium vivax Sal-1	eukaryotic translation initiation factor 2b, subunit 2, putative	yes
PF3D7_1304300	PVX_122055	Plasmodium vivax Sal-1	hypothetical protein, conserved	yes
PF3D7_1328300	PVX_082365	Plasmodium vivax Sal-1	hypothetical protein, conserved	yes
PF3D7_1334800	PVX_082655	Plasmodium vivax Sal-1	merozoite surface protein 7 (MSP7), putative	yes
PF3D7_1334800	PVX_082665	Plasmodium vivax Sal-1	merozoite surface protein 7 (MSP7)	yes
PF3D7_1334800	PVX_082680	Plasmodium vivax Sal-1	merozoite surface protein 7 (MSP7), putative	yes
PF3D7_1346400	PVX_083220	Plasmodium vivax Sal-1	hypothetical protein, conserved	yes
PF3D7_1349600	PVX_083375	Plasmodium vivax Sal-1	hypothetical protein, conserved	yes
PF3D7_1355500	PVX_114750	Plasmodium vivax Sal-1	serine/threonine protein phosphatase 5, putative	yes
PF3D7_1409800	PVX_085960	Plasmodium vivax Sal-1	CUGBP Elav-like family member 2, putative	yes
PF3D7_1410400	PVX_085930	Plasmodium vivax Sal-1	rhoptry-associated protein 1, putative	yes
PF3D7_1419400	PVX_085510	Plasmodium vivax Sal-1	hypothetical protein, conserved	yes
PF3D7_1436300	PVX_084720	Plasmodium vivax Sal-1	translocon component PTEX150, putative	yes
PF3D7_1452000	PVX_117880	Plasmodium vivax Sal-1	rhoptry neck protein 2, putative	yes
PF3D7_1453700	PVX_117795	Plasmodium vivax Sal-1	hypothetical protein, conserved	yes
PF3D7_1468100	PVX_117060	Plasmodium vivax Sal-1	hypothetical protein, conserved	yes
PF3D7_1473100	PVX_116825	Plasmodium vivax Sal-1	hypothetical protein, conserved	yes

## Sheet: Pf_Sr_Orthologs_All species
Orthologs of exclusively seroreactive Pf antigens in all Plasmodium species
[Gene ID]	[Ortholog]	[Organism]	[Product]	[is syntenic]
PF3D7_0102500	AK88_02099	Plasmodium fragile strain nilgiri	hypothetical protein	no
PF3D7_0102500	AK88_05322	Plasmodium fragile strain nilgiri	hypothetical protein	no
PF3D7_0102500	C922_05356	Plasmodium inui San Antonio 1	hypothetical protein	no
PF3D7_0102500	PADL01_0001100	Plasmodium adleri G01	erythrocyte binding antigen-165, putative	no
PF3D7_0102500	PADL01_0002000	Plasmodium adleri G01	erythrocyte binding antigen-181	yes
PF3D7_0102500	PADL01_0013100	Plasmodium adleri G01	erythrocyte binding antigen-165, putative	no
PF3D7_0102500	PADL01_0029400	Plasmodium adleri G01	erythrocyte binding like protein 1, putative	no
PF3D7_0102500	PADL01_0729200	Plasmodium adleri G01	erythrocyte binding antigen-175	no
PF3D7_0102500	PADL01_1300300	Plasmodium adleri G01	erythrocyte binding antigen-140, putative	no
PF3D7_0102500	PBANKA_1332700	Plasmodium berghei ANKA	duffy-binding protein	no
PF3D7_0102500	PBILCG01_0044700	Plasmodium billcollinsi G01	erythrocyte binding antigen-165, putative	no
PF3D7_0102500	PBILCG01_0100900	Plasmodium billcollinsi G01	erythrocyte binding antigen-181	yes
PF3D7_0102500	PBILCG01_0601700	Plasmodium billcollinsi G01	erythrocyte binding antigen-175	no
PF3D7_0102500	PBILCG01_1302000	Plasmodium billcollinsi G01	erythrocyte binding antigen-140	no
PF3D7_0102500	PBLACG01_0015700	Plasmodium blacklocki G01	erythrocyte binding antigen-140	no
PF3D7_0102500	PBLACG01_0032600	Plasmodium blacklocki G01	erythrocyte binding antigen-165, putative	no
PF3D7_0102500	PBLACG01_0100100	Plasmodium blacklocki G01	erythrocyte binding antigen-181,putative	yes
PF3D7_0102500	PBLACG01_0728300	Plasmodium blacklocki G01	erythrocyte binding antigen-175	no
PF3D7_0102500	PCHAS_1337300	Plasmodium chabaudi chabaudi	duffy-binding protein	no
PF3D7_0102500	PCOAH_00013210	Plasmodium coatneyi Hackeri	alpha Duffy binding protein	no
PF3D7_0102500	PCOAH_00048070	Plasmodium coatneyi Hackeri	receptor gamma form	no
PF3D7_0102500	PCOAH_00051210	Plasmodium coatneyi Hackeri	Duffy-binding protein 1	no
PF3D7_0102500	PCYB_033090	Plasmodium cynomolgi strain B	Duffy binding protein 2	no
PF3D7_0102500	PCYB_063270	Plasmodium cynomolgi strain B	Duffy binding protein 1	no
PF3D7_0102500	PF3D7_0424300	Plasmodium falciparum 3D7	erythrocyte binding antigen-165, pseudogene	no
PF3D7_0102500	PF3D7_0731500	Plasmodium falciparum 3D7	erythrocyte binding antigen-175	no
PF3D7_0102500	PF3D7_1301600	Plasmodium falciparum 3D7	erythrocyte binding antigen-140	no
PF3D7_0102500	PF3D7_1371600	Plasmodium falciparum 3D7	erythrocyte binding like protein 1, pseudogene	no
PF3D7_0102500	PGABG01_0016200	Plasmodium gaboni strain G01	erythrocyte binding antigen-175	no
PF3D7_0102500	PGABG01_0026400	Plasmodium gaboni strain G01	erythrocyte binding antigen-140	no
PF3D7_0102500	PGABG01_0100900	Plasmodium gaboni strain G01	erythrocyte binding antigen-181	yes
PF3D7_0102500	PGABG01_0421300	Plasmodium gaboni strain G01	erythrocyte binding antigen-165, putative	no
PF3D7_0102500	PGABG01_1368500	Plasmodium gaboni strain G01	erythrocyte binding like protein 1, putative	no
PF3D7_0102500	PGSY75_0013000	Plasmodium gaboni strain SY75	duffy binding-like merozoite surface protein	no
PF3D7_0102500	PGSY75_0022200A	Plasmodium gaboni strain SY75	erythrocyte binding like protein 1	no
PF3D7_0102500	PGSY75_0102500	Plasmodium gaboni strain SY75	erythrocyte binding antigen-181	yes
PF3D7_0102500	PGSY75_0424300	Plasmodium gaboni strain SY75	erythrocyte binding antigen-165	no
PF3D7_0102500	PGSY75_0731500	Plasmodium gaboni strain SY75	erythrocyte binding antigen-175	no
PF3D7_0102500	PGSY75_1301600	Plasmodium gaboni strain SY75	erythrocyte binding antigen-140	no
PF3D7_0102500	PKNH_0623500	Plasmodium knowlesi strain H	duffy binding protein alpha	no
PF3D7_0102500	PKNH_1356900	Plasmodium knowlesi strain H	duffy binding protein gamma	no
PF3D7_0102500	PKNH_1400800	Plasmodium knowlesi strain H	duffy binding protein beta	no
PF3D7_0102500	PKNOH_S03338900	Plasmodium knowlesi strain Malayan Strain Pk1 A	Erythrocyte binding protein (Alpha)	no
PF3D7_0102500	PKNOH_S05400700	Plasmodium knowlesi strain Malayan Strain Pk1 A	Erythrocyte binding protein (Gamma)	no
PF3D7_0102500	PKNOH_S140217900	Plasmodium knowlesi strain Malayan Strain Pk1 A	Erythrocyte binding protein (Beta)	no
PF3D7_0102500	PPRFG01_0100600	Plasmodium praefalciparum strain G01	erythrocyte binding antigen-181	yes
PF3D7_0102500	PPRFG01_0422000	Plasmodium praefalciparum strain G01	erythrocyte binding antigen-165, putative	no
PF3D7_0102500	PPRFG01_0730500	Plasmodium praefalciparum strain G01	erythrocyte binding antigen-175	no
PF3D7_0102500	PPRFG01_1303100	Plasmodium praefalciparum strain G01	erythrocyte binding antigen-140	no
PF3D7_0102500	PPRFG01_1373000	Plasmodium praefalciparum strain G01	erythrocyte binding like protein 1, putative	no
PF3D7_0102500	PRCDC_0100400	Plasmodium reichenowi CDC	erythrocyte binding antigen-181, putative	yes
PF3D7_0102500	PRCDC_0421500	Plasmodium reichenowi CDC	erythrocyte binding antigen-165	no
PF3D7_0102500	PRCDC_0728300	Plasmodium reichenowi CDC	erythrocyte binding antigen-175	no
PF3D7_0102500	PRCDC_1300500	Plasmodium reichenowi CDC	erythrocyte binding antigen-140	no
PF3D7_0102500	PRG01_0014300	Plasmodium reichenowi G01	erythrocyte binding antigen-175	no
PF3D7_0102500	PRG01_0102900	Plasmodium reichenowi G01	erythrocyte binding antigen-181	yes
PF3D7_0102500	PRG01_0428900	Plasmodium reichenowi G01	erythrocyte binding antigen-165, putative	no
PF3D7_0102500	PRG01_1303400	Plasmodium reichenowi G01	erythrocyte binding antigen-140	no
PF3D7_0102500	PVP01_0102300	Plasmodium vivax P01	duffy binding protein 2	no
PF3D7_0102500	PVP01_0623800	Plasmodium vivax P01	duffy binding protein	no
PF3D7_0102500	PVX_110810	Plasmodium vivax Sal-1	Duffy receptor precursor	no
PF3D7_0102500	PY04764	Plasmodium yoelii yoelii 17XNL	duffy receptor, beta form precursor	no
PF3D7_0102500	PY17X_1337400	Plasmodium yoelii yoelii 17X	erythrocyte binding like protein	no
PF3D7_0102500	PYYM_1334400	Plasmodium yoelii yoelii YM	duffy-binding protein	no
PF3D7_0102500	PcyM_0102400	Plasmodium cynomolgi strain M	duffy binding protein 2, putative	no
PF3D7_0102500	PcyM_0628800	Plasmodium cynomolgi strain M	Duffy receptor precursor	no
PF3D7_0102500	PcyM_1152100	Plasmodium cynomolgi strain M	duffy binding protein, putative	no
PF3D7_0102500	Pf7G8_010006700	Plasmodium falciparum 7G8	erythrocyte binding antigen-181	yes
PF3D7_0102500	Pf7G8_040028600	Plasmodium falciparum 7G8	erythrocyte binding antigen-165	no
PF3D7_0102500	Pf7G8_070036300	Plasmodium falciparum 7G8	erythrocyte binding antigen-175	no
PF3D7_0102500	Pf7G8_130005600	Plasmodium falciparum 7G8	erythrocyte binding antigen-140	no
PF3D7_0102500	Pf7G8_130075500	Plasmodium falciparum 7G8	Duffy binding domain/Erythrocyte binding antigen 175, putative	no
PF3D7_0102500	PfCD01_010007000	Plasmodium falciparum CD01	erythrocyte binding antigen-181	yes
PF3D7_0102500	PfCD01_040029450	Plasmodium falciparum CD01	erythrocyte binding antigen-165, pseudogene	no
PF3D7_0102500	PfCD01_070034700	Plasmodium falciparum CD01	erythrocyte binding antigen-175	no
PF3D7_0102500	PfCD01_130006500	Plasmodium falciparum CD01	erythrocyte binding antigen-140	no
PF3D7_0102500	PfCD01_130076600	Plasmodium falciparum CD01	Duffy binding domain/Erythrocyte binding antigen 175, putative	no
PF3D7_0102500	PfDd2_010006300	Plasmodium falciparum Dd2	erythrocyte binding antigen-181	yes
PF3D7_0102500	PfDd2_040029250	Plasmodium falciparum Dd2	erythrocyte binding antigen-165, pseudogene	no
PF3D7_0102500	PfDd2_070034500	Plasmodium falciparum Dd2	erythrocyte binding antigen-175	no
PF3D7_0102500	PfDd2_130007000	Plasmodium falciparum Dd2	erythrocyte binding antigen-140	no
PF3D7_0102500	PfDd2_130076700	Plasmodium falciparum Dd2	erythrocyte binding like protein 1, pseudogene	no
PF3D7_0102500	PfGA01_010006900	Plasmodium falciparum GA01	erythrocyte binding antigen-181	yes
PF3D7_0102500	PfGA01_040028650	Plasmodium falciparum GA01	erythrocyte binding antigen-165, pseudogene	no
PF3D7_0102500	PfGA01_070034000	Plasmodium falciparum GA01	erythrocyte binding antigen-175	no
PF3D7_0102500	PfGA01_130007000	Plasmodium falciparum GA01	erythrocyte binding antigen-140	no
PF3D7_0102500	PfGA01_130077100	Plasmodium falciparum GA01	erythrocyte binding like protein 1, pseudogene	no
PF3D7_0102500	PfGB4_010006800	Plasmodium falciparum GB4	erythrocyte binding antigen-181	yes
PF3D7_0102500	PfGB4_040028950	Plasmodium falciparum GB4	erythrocyte binding antigen-165, pseudogene	no
PF3D7_0102500	PfGB4_070036200	Plasmodium falciparum GB4	erythrocyte binding antigen-175	no
PF3D7_0102500	PfGB4_130007100	Plasmodium falciparum GB4	erythrocyte binding antigen-140	no
PF3D7_0102500	PfGB4_130076900	Plasmodium falciparum GB4	Duffy binding domain/Erythrocyte binding antigen 175, putative	no
PF3D7_0102500	PfGN01_010007000	Plasmodium falciparum GN01	erythrocyte binding antigen-181	yes
PF3D7_0102500	PfGN01_040029400	Plasmodium falciparum GN01	Duffy binding domain/Erythrocyte binding antigen 175, putative	no
PF3D7_0102500	PfGN01_070036100	Plasmodium falciparum GN01	erythrocyte binding antigen-175	no
PF3D7_0102500	PfGN01_130007700	Plasmodium falciparum GN01	erythrocyte binding antigen-140	no
PF3D7_0102500	PfGN01_130077600	Plasmodium falciparum GN01	Duffy binding domain/Erythrocyte binding antigen 175, putative	no
PF3D7_0102500	PfHB3_010006700	Plasmodium falciparum HB3	erythrocyte binding antigen-181	yes
PF3D7_0102500	PfHB3_040027650	Plasmodium falciparum HB3	erythrocyte binding antigen-165, pseudogene	no
PF3D7_0102500	PfHB3_070034100	Plasmodium falciparum HB3	erythrocyte binding antigen-175	no
PF3D7_0102500	PfHB3_130007300	Plasmodium falciparum HB3	erythrocyte binding antigen-140	no
PF3D7_0102500	PfIT_000005900	Plasmodium falciparum IT	erythrocyte binding like protein 1	no
PF3D7_0102500	PfIT_010006000	Plasmodium falciparum IT	erythrocyte binding antigen-181	yes
PF3D7_0102500	PfIT_040028750	Plasmodium falciparum IT	erythrocyte binding antigen-165, pseudogene	no
PF3D7_0102500	PfIT_070035200	Plasmodium falciparum IT	erythrocyte binding antigen-175	no
PF3D7_0102500	PfIT_130006400	Plasmodium falciparum IT	erythrocyte binding antigen-140	no
PF3D7_0102500	PfKE01_010005800	Plasmodium falciparum KE01	erythrocyte binding antigen-181	yes
PF3D7_0102500	PfKE01_040030800	Plasmodium falciparum KE01	erythrocyte binding antigen-165	no
PF3D7_0102500	PfKE01_070034000	Plasmodium falciparum KE01	erythrocyte binding antigen-175	no
PF3D7_0102500	PfKE01_130006800	Plasmodium falciparum KE01	erythrocyte binding antigen-140	no
PF3D7_0102500	PfKE01_130076700	Plasmodium falciparum KE01	erythrocyte binding like protein 1, pseudogene	no
PF3D7_0102500	PfKH01_010007700	Plasmodium falciparum KH01	erythrocyte binding antigen-181	yes
PF3D7_0102500	PfKH01_040030650	Plasmodium falciparum KH01	erythrocyte binding antigen-165	no
PF3D7_0102500	PfKH01_070034900	Plasmodium falciparum KH01	erythrocyte binding antigen-175	no
PF3D7_0102500	PfKH01_130005400	Plasmodium falciparum KH01	erythrocyte binding antigen-140	no
PF3D7_0102500	PfKH01_130075000	Plasmodium falciparum KH01	erythrocyte binding like protein 1, pseudogene	no
PF3D7_0102500	PfKH02_000009600	Plasmodium falciparum KH02	erythrocyte binding antigen-140	no
PF3D7_0102500	PfKH02_010006400	Plasmodium falciparum KH02	erythrocyte binding antigen-181	yes
PF3D7_0102500	PfKH02_040029650	Plasmodium falciparum KH02	erythrocyte binding antigen-165	no
PF3D7_0102500	PfKH02_070034100	Plasmodium falciparum KH02	erythrocyte binding antigen-175	no
PF3D7_0102500	PfKH02_130074100	Plasmodium falciparum KH02	erythrocyte binding like protein 1, pseudogene	no
PF3D7_0102500	PfML01_000034100	Plasmodium falciparum ML01	erythrocyte binding antigen-140	no
PF3D7_0102500	PfML01_000037300	Plasmodium falciparum ML01	hypothetical protein	no
PF3D7_0102500	PfML01_000037400	Plasmodium falciparum ML01	erythrocyte binding antigen-140	no
PF3D7_0102500	PfML01_000037500	Plasmodium falciparum ML01	Erythrocyte binding antigen 175, putative	no
PF3D7_0102500	PfML01_000100800	Plasmodium falciparum ML01	Erythrocyte binding antigen 175, putative	no
PF3D7_0102500	PfML01_010006500	Plasmodium falciparum ML01	erythrocyte binding antigen-181	yes
PF3D7_0102500	PfML01_070034900	Plasmodium falciparum ML01	erythrocyte binding antigen-175	no
PF3D7_0102500	PfML01_130075200	Plasmodium falciparum ML01	Duffy binding domain/Erythrocyte binding antigen 175, putative	no
PF3D7_0102500	PfSD01_010006200	Plasmodium falciparum SD01	erythrocyte binding antigen-181	yes
PF3D7_0102500	PfSD01_070039850	Plasmodium falciparum SD01	erythrocyte binding antigen-165, pseudogene	no
PF3D7_0102500	PfSD01_070059500	Plasmodium falciparum SD01	erythrocyte binding antigen-175	no
PF3D7_0102500	PfSD01_130007400	Plasmodium falciparum SD01	erythrocyte binding antigen-140	no
PF3D7_0102500	PfSN01_000019200	Plasmodium falciparum SN01	erythrocyte binding antigen-140	no
PF3D7_0102500	PfSN01_010005400	Plasmodium falciparum SN01	erythrocyte binding antigen-181	yes
PF3D7_0102500	PfSN01_040028750	Plasmodium falciparum SN01	erythrocyte binding antigen-165, pseudogene	no
PF3D7_0102500	PfSN01_070035500	Plasmodium falciparum SN01	erythrocyte binding antigen-175	no
PF3D7_0102500	PfSN01_130074100	Plasmodium falciparum SN01	erythrocyte binding like protein 1, pseudogene	no
PF3D7_0102500	PfTG01_010007600	Plasmodium falciparum TG01	erythrocyte binding antigen-181	yes
PF3D7_0102500	PfTG01_070035500	Plasmodium falciparum TG01	erythrocyte binding antigen-175	no
PF3D7_0102500	PfTG01_130006900	Plasmodium falciparum TG01	erythrocyte binding antigen-140	no
PF3D7_0102500	PfTG01_130076800	Plasmodium falciparum TG01	Duffy binding domain/Erythrocyte binding antigen 175, putative	no
PF3D7_0102500	PmUG01_01013600	Plasmodium malariae UG01	duffy binding protein 2, pseudogene	no
PF3D7_0102500	PmUG01_12082000	Plasmodium malariae UG01	duffy-binding protein, putative	no
PF3D7_0102500	PocGH01_00129200	Plasmodium ovale curtisi GH01	duffy-binding protein, putative	no
PF3D7_0102500	PocGH01_00238600	Plasmodium ovale curtisi GH01	duffy binding protein 2, putative	no
PF3D7_0102500	YYE_00338	Plasmodium vinckei vinckei strain vinckei	hypothetical protein	no
PF3D7_0102500	YYG_04407	Plasmodium vinckei petteri strain CR	hypothetical protein	no
PF3D7_0108700	AK88_05381	Plasmodium fragile strain nilgiri	hypothetical protein	yes
PF3D7_0108700	C922_04887	Plasmodium inui San Antonio 1	hypothetical protein	yes
PF3D7_0108700	PADL01_0106200	Plasmodium adleri G01	secreted ookinete protein, putative	yes
PF3D7_0108700	PBANKA_0204800	Plasmodium berghei ANKA	secreted ookinete protein, putative	yes
PF3D7_0108700	PBILCG01_0107000	Plasmodium billcollinsi G01	secreted ookinete protein, putative	yes
PF3D7_0108700	PBLACG01_0106300	Plasmodium blacklocki G01	secreted ookinete protein, putative	yes
PF3D7_0108700	PCHAS_0203200	Plasmodium chabaudi chabaudi	secreted ookinete protein, putative	yes
PF3D7_0108700	PCOAH_00003550	Plasmodium coatneyi Hackeri	Uncharacterized protein	yes
PF3D7_0108700	PCYB_021550	Plasmodium cynomolgi strain B	hypothetical protein	yes
PF3D7_0108700	PGABG01_0107000	Plasmodium gaboni strain G01	secreted ookinete protein, putative	yes
PF3D7_0108700	PGAL8A_00376000	Plasmodium gallinaceum 8A	secreted ookinete protein, putative	no
PF3D7_0108700	PGSY75_0108700	Plasmodium gaboni strain SY75	putative secreted ookinete protein	yes
PF3D7_0108700	PKNH_0205000	Plasmodium knowlesi strain H	secreted ookinete protein, putative	yes
PF3D7_0108700	PKNOH_S09514300	Plasmodium knowlesi strain Malayan Strain Pk1 A	putative Secreted ookinete protein	yes
PF3D7_0108700	PPRFG01_0107000	Plasmodium praefalciparum strain G01	secreted ookinete protein, putative	yes
PF3D7_0108700	PRCDC_0106500	Plasmodium reichenowi CDC	secreted ookinete protein, putative	yes
PF3D7_0108700	PRELSG_0208300	Plasmodium relictum SGS1-like	secreted ookinete protein, putative	yes
PF3D7_0108700	PRG01_0109000	Plasmodium reichenowi G01	secreted ookinete protein, putative	yes
PF3D7_0108700	PVP01_0206300	Plasmodium vivax P01	secreted ookinete protein, putative	yes
PF3D7_0108700	PVX_081345	Plasmodium vivax Sal-1	secreted ookinete protein, putative	yes
PF3D7_0108700	PY04869	Plasmodium yoelii yoelii 17XNL	asparagine-rich protein	yes
PF3D7_0108700	PY17X_0206200	Plasmodium yoelii yoelii 17X	secreted ookinete protein, putative	yes
PF3D7_0108700	PYYM_0207700	Plasmodium yoelii yoelii YM	secreted ookinete protein, putative	yes
PF3D7_0108700	PcyM_0208500	Plasmodium cynomolgi strain M	secreted ookinete protein, putative	yes
PF3D7_0108700	Pf7G8_010012600	Plasmodium falciparum 7G8	secreted ookinete protein, putative	yes
PF3D7_0108700	PfCD01_010012900	Plasmodium falciparum CD01	secreted ookinete protein, putative	yes
PF3D7_0108700	PfDd2_010012200	Plasmodium falciparum Dd2	secreted ookinete protein, putative	yes
PF3D7_0108700	PfGA01_010012800	Plasmodium falciparum GA01	secreted ookinete protein, putative	yes
PF3D7_0108700	PfGB4_010012700	Plasmodium falciparum GB4	secreted ookinete protein, putative	yes
PF3D7_0108700	PfGN01_010012900	Plasmodium falciparum GN01	secreted ookinete protein, putative	yes
PF3D7_0108700	PfHB3_010012600	Plasmodium falciparum HB3	secreted ookinete protein, putative	yes
PF3D7_0108700	PfIT_010011900	Plasmodium falciparum IT	secreted ookinete protein, putative	yes
PF3D7_0108700	PfKE01_010011700	Plasmodium falciparum KE01	secreted ookinete protein, putative	yes
PF3D7_0108700	PfKH01_010013600	Plasmodium falciparum KH01	secreted ookinete protein, putative	yes
PF3D7_0108700	PfKH02_010012300	Plasmodium falciparum KH02	secreted ookinete protein, putative	yes
PF3D7_0108700	PfML01_010012400	Plasmodium falciparum ML01	secreted ookinete protein, putative	yes
PF3D7_0108700	PfSD01_010012100	Plasmodium falciparum SD01	secreted ookinete protein, putative	yes
PF3D7_0108700	PfSN01_010011300	Plasmodium falciparum SN01	secreted ookinete protein, putative	yes
PF3D7_0108700	PfTG01_010013500	Plasmodium falciparum TG01	secreted ookinete protein, putative	yes
PF3D7_0108700	PmUG01_02015200	Plasmodium malariae UG01	secreted ookinete protein, putative	yes
PF3D7_0108700	PocGH01_02013500	Plasmodium ovale curtisi GH01	secreted ookinete protein, putative	yes
PF3D7_0108700	YYE_04530	Plasmodium vinckei vinckei strain vinckei	hypothetical protein	yes
PF3D7_0108700	YYE_04531	Plasmodium vinckei vinckei strain vinckei	hypothetical protein	yes
PF3D7_0108700	YYG_04518	Plasmodium vinckei petteri strain CR	hypothetical protein	yes
PF3D7_0110000	PADL01_0107600	Plasmodium adleri G01	conserved Plasmodium protein, unknown function	yes
PF3D7_0110000	PBANKA_0203600	Plasmodium berghei ANKA	conserved Plasmodium protein, unknown function	yes
PF3D7_0110000	PBILCG01_0108400	Plasmodium billcollinsi G01	conserved Plasmodium protein, unknown function	yes
PF3D7_0110000	PBLACG01_0107700	Plasmodium blacklocki G01	conserved Plasmodium protein, unknown function	yes
PF3D7_0110000	PCHAS_0202000	Plasmodium chabaudi chabaudi	conserved Plasmodium protein, unknown function	yes
PF3D7_0110000	PCOAH_00003670	Plasmodium coatneyi Hackeri	Uncharacterized protein	yes
PF3D7_0110000	PCYB_021430	Plasmodium cynomolgi strain B	hypothetical protein	yes
PF3D7_0110000	PGABG01_0108400	Plasmodium gaboni strain G01	conserved Plasmodium protein, unknown function	yes
PF3D7_0110000	PGAL8A_00105900	Plasmodium gallinaceum 8A	conserved Plasmodium protein, unknown function	yes
PF3D7_0110000	PGSY75_0110000	Plasmodium gaboni strain SY75	hypothetical protein	yes
PF3D7_0110000	PKNH_0203800	Plasmodium knowlesi strain H	conserved Plasmodium protein, unknown function	yes
PF3D7_0110000	PKNOH_S09513000	Plasmodium knowlesi strain Malayan Strain Pk1 A	Uncharacterized protein	yes
PF3D7_0110000	PPRFG01_0108400	Plasmodium praefalciparum strain G01	conserved Plasmodium protein, unknown function	yes
PF3D7_0110000	PRCDC_0107800	Plasmodium reichenowi CDC	conserved Plasmodium protein, unknown function	yes
PF3D7_0110000	PRELSG_0207100	Plasmodium relictum SGS1-like	conserved Plasmodium protein, unknown function	yes
PF3D7_0110000	PRG01_0110400	Plasmodium reichenowi G01	conserved Plasmodium protein, unknown function	yes
PF3D7_0110000	PVP01_0205000	Plasmodium vivax P01	conserved Plasmodium protein, unknown function	yes
PF3D7_0110000	PVX_081290	Plasmodium vivax Sal-1	hypothetical protein	yes
PF3D7_0110000	PY00419	Plasmodium yoelii yoelii 17XNL	hypothetical protein	yes
PF3D7_0110000	PY17X_0205000	Plasmodium yoelii yoelii 17X	conserved Plasmodium protein, unknown function	yes
PF3D7_0110000	PYYM_0206500	Plasmodium yoelii yoelii YM	conserved Plasmodium protein, unknown function	yes
PF3D7_0110000	PcyM_0206700	Plasmodium cynomolgi strain M	conserved Plasmodium protein, unknown function	yes
PF3D7_0110000	Pf7G8_010013900	Plasmodium falciparum 7G8	conserved Plasmodium protein, unknown function	yes
PF3D7_0110000	PfCD01_010014200	Plasmodium falciparum CD01	conserved Plasmodium protein, unknown function	yes
PF3D7_0110000	PfDd2_010013500	Plasmodium falciparum Dd2	conserved Plasmodium protein, unknown function	yes
PF3D7_0110000	PfGA01_010014100	Plasmodium falciparum GA01	conserved Plasmodium protein, unknown function	yes
PF3D7_0110000	PfGB4_010014000	Plasmodium falciparum GB4	conserved Plasmodium protein, unknown function	yes
PF3D7_0110000	PfGN01_010014200	Plasmodium falciparum GN01	conserved Plasmodium protein, unknown function	yes
PF3D7_0110000	PfHB3_010013900	Plasmodium falciparum HB3	conserved Plasmodium protein, unknown function	yes
PF3D7_0110000	PfIT_010013200	Plasmodium falciparum IT	conserved Plasmodium protein, unknown function	yes
PF3D7_0110000	PfKE01_010013000	Plasmodium falciparum KE01	conserved Plasmodium protein, unknown function	yes
PF3D7_0110000	PfKH01_010014900	Plasmodium falciparum KH01	conserved Plasmodium protein, unknown function	yes
PF3D7_0110000	PfKH02_010013600	Plasmodium falciparum KH02	conserved Plasmodium protein, unknown function	yes
PF3D7_0110000	PfML01_010013700	Plasmodium falciparum ML01	conserved Plasmodium protein, unknown function	yes
PF3D7_0110000	PfSD01_010013400	Plasmodium falciparum SD01	conserved Plasmodium protein, unknown function	yes
PF3D7_0110000	PfSN01_010012600	Plasmodium falciparum SN01	conserved Plasmodium protein, unknown function	yes
PF3D7_0110000	PfTG01_010014800	Plasmodium falciparum TG01	conserved Plasmodium protein, unknown function	yes
PF3D7_0110000	PmUG01_02013900	Plasmodium malariae UG01	conserved Plasmodium protein, unknown function	yes
PF3D7_0110000	PocGH01_02012200	Plasmodium ovale curtisi GH01	conserved Plasmodium protein, unknown function	yes
PF3D7_0110000	YYE_04543	Plasmodium vinckei vinckei strain vinckei	hypothetical protein	yes
PF3D7_0110000	YYG_04506	Plasmodium vinckei petteri strain CR	hypothetical protein	yes
PF3D7_0202000	AK88_02675	Plasmodium fragile strain nilgiri	hypothetical protein	no
PF3D7_0202000	AK88_04566	Plasmodium fragile strain nilgiri	hypothetical protein	no
PF3D7_0202000	C922_02054	Plasmodium inui San Antonio 1	hypothetical protein	no
PF3D7_0202000	C922_04176	Plasmodium inui San Antonio 1	hypothetical protein	no
PF3D7_0202000	PADL01_0200800	Plasmodium adleri G01	knob-associated histidine-rich protein	yes
PF3D7_0202000	PBANKA_0927700	Plasmodium berghei ANKA	DDRGK domain-containing protein, putative	no
PF3D7_0202000	PBILCG01_0204700	Plasmodium billcollinsi G01	knob-associated histidine-rich protein	yes
PF3D7_0202000	PBILCG01_1117700	Plasmodium billcollinsi G01	conserved Plasmodium protein, unknown function	no
PF3D7_0202000	PCHAS_0916600	Plasmodium chabaudi chabaudi	DDRGK domain-containing protein, putative	no
PF3D7_0202000	PCOAH_00025230	Plasmodium coatneyi Hackeri	Uncharacterized protein	no
PF3D7_0202000	PCOAH_00048150	Plasmodium coatneyi Hackeri	Histidine-rich knob protein-like protein KPRPC	no
PF3D7_0202000	PCYB_042850	Plasmodium cynomolgi strain B	histidine-rich knob protein homolog KPRPC	no
PF3D7_0202000	PCYB_092670	Plasmodium cynomolgi strain B	hypothetical protein	no
PF3D7_0202000	PF3D7_1120600	Plasmodium falciparum 3D7	DDRGK domain-containing protein, putative	no
PF3D7_0202000	PGABG01_0028000	Plasmodium gaboni strain G01	knob-associated histidine-rich protein	yes
PF3D7_0202000	PGSY75_0202000	Plasmodium gaboni strain SY75	knob-associated histidine-rich protein	yes
PF3D7_0202000	PGSY75_1120600	Plasmodium gaboni strain SY75	hypothetical protein	no
PF3D7_0202000	PKNH_0918300	Plasmodium knowlesi strain H	DDRGK domain-containing protein, putative	no
PF3D7_0202000	PKNH_1325700	Plasmodium knowlesi strain H	knob-associated histidine-rich protein, putative	no
PF3D7_0202000	PKNOH_S05370200	Plasmodium knowlesi strain Malayan Strain Pk1 A	putative Knob-associated histidine-rich protein	no
PF3D7_0202000	PKNOH_S120137100	Plasmodium knowlesi strain Malayan Strain Pk1 A	Uncharacterized protein	no
PF3D7_0202000	PPRFG01_0202100	Plasmodium praefalciparum strain G01	knob-associated histidine-rich protein	yes
PF3D7_0202000	PPRFG01_1121300	Plasmodium praefalciparum strain G01	conserved Plasmodium protein, unknown function	no
PF3D7_0202000	PRCDC_0201100	Plasmodium reichenowi CDC	knob-associated histidine-rich protein	yes
PF3D7_0202000	PRCDC_1119000	Plasmodium reichenowi CDC	DDRGK domain-containing protein, putative	no
PF3D7_0202000	PRG01_0201300	Plasmodium reichenowi G01	knob-associated histidine-rich protein	yes
PF3D7_0202000	PRG01_1117800	Plasmodium reichenowi G01	conserved Plasmodium protein, unknown function	no
PF3D7_0202000	PVP01_0423500	Plasmodium vivax P01	knob-associated histidine-rich protein, putative	no
PF3D7_0202000	PVP01_0921200	Plasmodium vivax P01	DDRGK domain-containing protein, putative	no
PF3D7_0202000	PVX_003520	Plasmodium vivax Sal-1	knob-associated histidine-rich protein, putative	no
PF3D7_0202000	PVX_091660	Plasmodium vivax Sal-1	hypothetical protein	no
PF3D7_0202000	PY00892	Plasmodium yoelii yoelii 17XNL	hypothetical protein	no
PF3D7_0202000	PY17X_0929700	Plasmodium yoelii yoelii 17X	DDRGK domain-containing protein, putative	no
PF3D7_0202000	PYYM_0929100	Plasmodium yoelii yoelii YM	conserved Plasmodium protein, unknown function	no
PF3D7_0202000	PcyM_0423500	Plasmodium cynomolgi strain M	knob-associated histidine-rich protein, putative	no
PF3D7_0202000	PcyM_0923600	Plasmodium cynomolgi strain M	conserved Plasmodium protein, unknown function	no
PF3D7_0202000	Pf7G8_020006800	Plasmodium falciparum 7G8	knob-associated histidine-rich protein	yes
PF3D7_0202000	Pf7G8_110024200	Plasmodium falciparum 7G8	conserved Plasmodium protein, unknown function	no
PF3D7_0202000	PfCD01_020007100	Plasmodium falciparum CD01	knob-associated histidine-rich protein	yes
PF3D7_0202000	PfCD01_110026000	Plasmodium falciparum CD01	conserved Plasmodium protein, unknown function	no
PF3D7_0202000	PfDd2_020004900	Plasmodium falciparum Dd2	knob-associated histidine-rich protein	yes
PF3D7_0202000	PfDd2_110023600	Plasmodium falciparum Dd2	conserved Plasmodium protein, unknown function	no
PF3D7_0202000	PfGA01_020005100	Plasmodium falciparum GA01	knob-associated histidine-rich protein	yes
PF3D7_0202000	PfGA01_110024800	Plasmodium falciparum GA01	conserved Plasmodium protein, unknown function	no
PF3D7_0202000	PfGB4_020005100	Plasmodium falciparum GB4	knob-associated histidine-rich protein	yes
PF3D7_0202000	PfGB4_110027100	Plasmodium falciparum GB4	conserved Plasmodium protein, unknown function	no
PF3D7_0202000	PfGN01_020007500	Plasmodium falciparum GN01	knob-associated histidine-rich protein	yes
PF3D7_0202000	PfGN01_110025100	Plasmodium falciparum GN01	conserved Plasmodium protein, unknown function	no
PF3D7_0202000	PfHB3_020006800	Plasmodium falciparum HB3	knob-associated histidine-rich protein	yes
PF3D7_0202000	PfHB3_110023800	Plasmodium falciparum HB3	conserved Plasmodium protein, unknown function	no
PF3D7_0202000	PfIT_020006800	Plasmodium falciparum IT	knob-associated histidine-rich protein	yes
PF3D7_0202000	PfIT_110024900	Plasmodium falciparum IT	conserved Plasmodium protein, unknown function	no
PF3D7_0202000	PfKE01_110025100	Plasmodium falciparum KE01	conserved Plasmodium protein, unknown function	no
PF3D7_0202000	PfKH01_020007400	Plasmodium falciparum KH01	knob-associated histidine-rich protein	yes
PF3D7_0202000	PfKH01_110024700	Plasmodium falciparum KH01	conserved Plasmodium protein, unknown function	no
PF3D7_0202000	PfKH02_020006100	Plasmodium falciparum KH02	knob-associated histidine-rich protein	yes
PF3D7_0202000	PfKH02_110025600	Plasmodium falciparum KH02	conserved Plasmodium protein, unknown function	no
PF3D7_0202000	PfML01_000030600	Plasmodium falciparum ML01	knob-associated histidine-rich protein	yes
PF3D7_0202000	PfML01_020005000	Plasmodium falciparum ML01	knob-associated histidine-rich protein	no
PF3D7_0202000	PfML01_110025400	Plasmodium falciparum ML01	conserved Plasmodium protein, unknown function	no
PF3D7_0202000	PfSD01_020007600	Plasmodium falciparum SD01	knob-associated histidine-rich protein	yes
PF3D7_0202000	PfSD01_110023200	Plasmodium falciparum SD01	conserved Plasmodium protein, unknown function	no
PF3D7_0202000	PfSN01_020005100	Plasmodium falciparum SN01	knob-associated histidine-rich protein	yes
PF3D7_0202000	PfSN01_110023800	Plasmodium falciparum SN01	conserved Plasmodium protein, unknown function	no
PF3D7_0202000	PfTG01_020007100	Plasmodium falciparum TG01	knob-associated histidine-rich protein	yes
PF3D7_0202000	PfTG01_110025000	Plasmodium falciparum TG01	conserved Plasmodium protein, unknown function	no
PF3D7_0202000	PmUG01_04030700	Plasmodium malariae UG01	histidine-rich knob protein homolog KPRPC, putative	no
PF3D7_0202000	PmUG01_04030800	Plasmodium malariae UG01	Plasmodium exported protein, unknown function	no
PF3D7_0202000	PocGH01_00159000	Plasmodium ovale curtisi GH01	Plasmodium exported protein, unknown function	no
PF3D7_0202000	PocGH01_02024000	Plasmodium ovale curtisi GH01	knob-associated histidine-rich protein, putative	no
PF3D7_0202000	PocGH01_09026800	Plasmodium ovale curtisi GH01	DDRGK domain-containing protein, putative	no
PF3D7_0202000	YYE_02875	Plasmodium vinckei vinckei strain vinckei	hypothetical protein	no
PF3D7_0202000	YYG_01815	Plasmodium vinckei petteri strain CR	hypothetical protein	no
PF3D7_0206800	PADL01_0205500	Plasmodium adleri G01	merozoite surface protein 2	yes
PF3D7_0206800	PBILCG01_0209400	Plasmodium billcollinsi G01	merozoite surface protein 2	yes
PF3D7_0206800	PBLACG01_0203400	Plasmodium blacklocki G01	merozoite surface protein 2	yes
PF3D7_0206800	PGABG01_0204400	Plasmodium gaboni strain G01	merozoite surface protein 2	yes
PF3D7_0206800	PGSY75_0206800	Plasmodium gaboni strain SY75	merozoite surface protein 2	yes
PF3D7_0206800	PPRFG01_0206800	Plasmodium praefalciparum strain G01	merozoite surface protein 2	yes
PF3D7_0206800	PRCDC_0205800	Plasmodium reichenowi CDC	merozoite surface protein 2	yes
PF3D7_0206800	PRG01_0206000	Plasmodium reichenowi G01	merozoite surface protein 2	yes
PF3D7_0206800	Pf7G8_020011500	Plasmodium falciparum 7G8	merozoite surface protein 2	yes
PF3D7_0206800	PfCD01_020011700	Plasmodium falciparum CD01	merozoite surface protein 2	yes
PF3D7_0206800	PfDd2_020009600	Plasmodium falciparum Dd2	merozoite surface protein 2	yes
PF3D7_0206800	PfGB4_020009800	Plasmodium falciparum GB4	merozoite surface protein 2	yes
PF3D7_0206800	PfGN01_020012100	Plasmodium falciparum GN01	merozoite surface protein 2	yes
PF3D7_0206800	PfIT_020011500	Plasmodium falciparum IT	merozoite surface protein 2	yes
PF3D7_0206800	PfKE01_020009300	Plasmodium falciparum KE01	merozoite surface protein 2	yes
PF3D7_0206800	PfML01_020009700	Plasmodium falciparum ML01	merozoite surface protein 2	yes
PF3D7_0206800	PfSD01_020012300	Plasmodium falciparum SD01	merozoite surface protein 2	yes
PF3D7_0206800	PfSN01_020009800	Plasmodium falciparum SN01	merozoite surface protein 2	yes
PF3D7_0206800	PfTG01_020011800	Plasmodium falciparum TG01	merozoite surface protein 2	yes
PF3D7_0207000	AK88_03803	Plasmodium fragile strain nilgiri	hypothetical protein	yes
PF3D7_0207000	C922_02829	Plasmodium inui San Antonio 1	hypothetical protein	yes
PF3D7_0207000	PADL01_0205700	Plasmodium adleri G01	merozoite surface protein 4	yes
PF3D7_0207000	PBANKA_0304400	Plasmodium berghei ANKA	merozoite surface protein 4/5	yes
PF3D7_0207000	PBILCG01_0209600	Plasmodium billcollinsi G01	merozoite surface protein 4	yes
PF3D7_0207000	PBLACG01_0203700	Plasmodium blacklocki G01	merozoite surface protein 4	yes
PF3D7_0207000	PCHAS_0306600	Plasmodium chabaudi chabaudi	merozoite surface protein 4/5, putative	yes
PF3D7_0207000	PCYB_042340	Plasmodium cynomolgi strain B	merozoite surface protein 4	yes
PF3D7_0207000	PGABG01_0204600	Plasmodium gaboni strain G01	merozoite surface protein 4	yes
PF3D7_0207000	PGAL8A_00017500	Plasmodium gallinaceum 8A	merozoite surface protein 4, putative	yes
PF3D7_0207000	PGSY75_0207000	Plasmodium gaboni strain SY75	merozoite surface protein 4	yes
PF3D7_0207000	PKNH_0414100	Plasmodium knowlesi strain H	merozoite surface protein 4, putative	yes
PF3D7_0207000	PKNOH_S08495000	Plasmodium knowlesi strain Malayan Strain Pk1 A	putative Merozoite surface protein	yes
PF3D7_0207000	PPRFG01_0207000	Plasmodium praefalciparum strain G01	merozoite surface protein 4	yes
PF3D7_0207000	PRCDC_0206000	Plasmodium reichenowi CDC	merozoite surface protein 4	yes
PF3D7_0207000	PRELSG_0415100	Plasmodium relictum SGS1-like	merozoite surface protein 4, putative	yes
PF3D7_0207000	PRG01_0206200	Plasmodium reichenowi G01	merozoite surface protein 4	yes
PF3D7_0207000	PVP01_0418300	Plasmodium vivax P01	merozoite surface protein 4	yes
PF3D7_0207000	PVX_003775	Plasmodium vivax Sal-1	merozoite surface protein 4, putative	yes
PF3D7_0207000	PY07543	Plasmodium yoelii yoelii 17XNL	MSP4/5	no
PF3D7_0207000	PY17X_0305000	Plasmodium yoelii yoelii 17X	merozoite surface protein 4/5	yes
PF3D7_0207000	PYYM_0305300	Plasmodium yoelii yoelii YM	merozoite surface protein 4/5	yes
PF3D7_0207000	PcyM_0417800	Plasmodium cynomolgi strain M	merozoite surface protein 4, putative	yes
PF3D7_0207000	Pf7G8_020011700	Plasmodium falciparum 7G8	merozoite surface protein 4	yes
PF3D7_0207000	PfCD01_020011900	Plasmodium falciparum CD01	merozoite surface protein 4	yes
PF3D7_0207000	PfDd2_020009800	Plasmodium falciparum Dd2	merozoite surface protein 4	yes
PF3D7_0207000	PfGA01_020010000	Plasmodium falciparum GA01	merozoite surface protein 4	yes
PF3D7_0207000	PfGB4_020010000	Plasmodium falciparum GB4	merozoite surface protein 4	yes
PF3D7_0207000	PfGN01_020012300	Plasmodium falciparum GN01	merozoite surface protein 4	yes
PF3D7_0207000	PfHB3_020011700	Plasmodium falciparum HB3	merozoite surface protein 4	yes
PF3D7_0207000	PfIT_020011700	Plasmodium falciparum IT	merozoite surface protein 4	yes
PF3D7_0207000	PfKE01_020009500	Plasmodium falciparum KE01	merozoite surface protein 4	yes
PF3D7_0207000	PfKH01_020012200	Plasmodium falciparum KH01	merozoite surface protein 4	yes
PF3D7_0207000	PfKH02_020011000	Plasmodium falciparum KH02	merozoite surface protein 4	yes
PF3D7_0207000	PfML01_020009900	Plasmodium falciparum ML01	merozoite surface protein 4	yes
PF3D7_0207000	PfSD01_020012500	Plasmodium falciparum SD01	merozoite surface protein 4	yes
PF3D7_0207000	PfSN01_020010000	Plasmodium falciparum SN01	merozoite surface protein 4	yes
PF3D7_0207000	PfTG01_020012000	Plasmodium falciparum TG01	merozoite surface protein 4	yes
PF3D7_0207000	PmUG01_04025600	Plasmodium malariae UG01	merozoite surface protein 4, putative	yes
PF3D7_0207000	PocGH01_04023000	Plasmodium ovale curtisi GH01	merozoite surface protein 4, putative	yes
PF3D7_0207000	YYE_04627	Plasmodium vinckei vinckei strain vinckei	hypothetical protein	yes
PF3D7_0207000	YYG_05010	Plasmodium vinckei petteri strain CR	hypothetical protein	yes
PF3D7_0216700	AK88_01027	Plasmodium fragile strain nilgiri	hypothetical protein	no
PF3D7_0216700	AK88_01328	Plasmodium fragile strain nilgiri	hypothetical protein	no
PF3D7_0216700	AK88_02972	Plasmodium fragile strain nilgiri	hypothetical protein	no
PF3D7_0216700	AK88_02997	Plasmodium fragile strain nilgiri	hypothetical protein	no
PF3D7_0216700	AK88_03028	Plasmodium fragile strain nilgiri	hypothetical protein	yes
PF3D7_0216700	AK88_03366	Plasmodium fragile strain nilgiri	hypothetical protein	no
PF3D7_0216700	C922_00838	Plasmodium inui San Antonio 1	hypothetical protein	no
PF3D7_0216700	C922_02263	Plasmodium inui San Antonio 1	hypothetical protein	no
PF3D7_0216700	C922_02699	Plasmodium inui San Antonio 1	hypothetical protein	yes
PF3D7_0216700	C922_02731	Plasmodium inui San Antonio 1	hypothetical protein	yes
PF3D7_0216700	C922_02867	Plasmodium inui San Antonio 1	hypothetical protein	yes
PF3D7_0216700	C922_02959	Plasmodium inui San Antonio 1	hypothetical protein	no
PF3D7_0216700	C922_03579	Plasmodium inui San Antonio 1	hypothetical protein	no
PF3D7_0216700	PADL01_0201800	Plasmodium adleri G01	repetitive organellar protein, putative	yes
PF3D7_0216700	PADL01_0215500	Plasmodium adleri G01	autophagy-related protein 11, putative	yes
PF3D7_0216700	PADL01_0610500	Plasmodium adleri G01	leucine-rich repeat protein	no
PF3D7_0216700	PADL01_0709100	Plasmodium adleri G01	conserved Plasmodium protein, unknown function	no
PF3D7_0216700	PADL01_1034600	Plasmodium adleri G01	probable protein, unknown function	no
PF3D7_0216700	PADL01_1240600	Plasmodium adleri G01	conserved Plasmodium protein, unknown function	no
PF3D7_0216700	PBANKA_0110500	Plasmodium berghei ANKA	leucine-rich repeat protein	no
PF3D7_0216700	PBANKA_0301000	Plasmodium berghei ANKA	repetitive organellar protein, putative	yes
PF3D7_0216700	PBANKA_0313400	Plasmodium berghei ANKA	autophagy-related protein 11, putative	yes
PF3D7_0216700	PBANKA_1220800	Plasmodium berghei ANKA	conserved Plasmodium protein, unknown function	no
PF3D7_0216700	PBANKA_1306500	Plasmodium berghei ANKA	TRAP-like protein	no
PF3D7_0216700	PBANKA_1454200	Plasmodium berghei ANKA	conserved Plasmodium protein, unknown function	no
PF3D7_0216700	PBILCG01_0205700	Plasmodium billcollinsi G01	repetitive organellar protein, putative	yes
PF3D7_0216700	PBILCG01_0219400	Plasmodium billcollinsi G01	autophagy-related protein 11,putative	yes
PF3D7_0216700	PBILCG01_0612600	Plasmodium billcollinsi G01	leucine-rich repeat protein, putative	no
PF3D7_0216700	PBILCG01_0709600	Plasmodium billcollinsi G01	conserved Plasmodium protein, unknown function	no
PF3D7_0216700	PBILCG01_1239700	Plasmodium billcollinsi G01	conserved Plasmodium protein, unknown function	no
PF3D7_0216700	PBLACG01_0213500	Plasmodium blacklocki G01	autophagy-related protein 11, putative	yes
PF3D7_0216700	PBLACG01_0611200	Plasmodium blacklocki G01	leucine-rich repeat protein	no
PF3D7_0216700	PBLACG01_1239300	Plasmodium blacklocki G01	conserved Plasmodium protein, unknown function	no
PF3D7_0216700	PCHAS_0111100	Plasmodium chabaudi chabaudi	leucine-rich repeat protein	no
PF3D7_0216700	PCHAS_0303200	Plasmodium chabaudi chabaudi	repetitive organellar protein, putative	yes
PF3D7_0216700	PCHAS_0315500	Plasmodium chabaudi chabaudi	autophagy-related protein 11, putative	yes
PF3D7_0216700	PCHAS_1221500	Plasmodium chabaudi chabaudi	conserved Plasmodium protein, unknown function	no
PF3D7_0216700	PCHAS_1309700	Plasmodium chabaudi chabaudi	TRAP-like protein	no
PF3D7_0216700	PCHAS_1456500	Plasmodium chabaudi chabaudi	conserved Plasmodium protein, unknown function	no
PF3D7_0216700	PCOAH_00001020	Plasmodium coatneyi Hackeri	Uncharacterized protein	no
PF3D7_0216700	PCOAH_00008210	Plasmodium coatneyi Hackeri	Uncharacterized protein	yes
PF3D7_0216700	PCOAH_00009530	Plasmodium coatneyi Hackeri	Uncharacterized protein	yes
PF3D7_0216700	PCOAH_00035540	Plasmodium coatneyi Hackeri	Uncharacterized protein	no
PF3D7_0216700	PCOAH_00052690	Plasmodium coatneyi Hackeri	Uncharacterized protein	no
PF3D7_0216700	PCYB_006490	Plasmodium cynomolgi strain B	hypothetical protein	no
PF3D7_0216700	PCYB_011740	Plasmodium cynomolgi strain B	hypothetical protein	no
PF3D7_0216700	PCYB_041360	Plasmodium cynomolgi strain B	hypothetical protein	yes
PF3D7_0216700	PCYB_042710	Plasmodium cynomolgi strain B	hypothetical protein	yes
PF3D7_0216700	PCYB_114470	Plasmodium cynomolgi strain B	leucine-rich repeat protein	no
PF3D7_0216700	PCYB_146550	Plasmodium cynomolgi strain B	hypothetical protein	no
PF3D7_0216700	PF3D7_0203000	Plasmodium falciparum 3D7	repetitive organellar protein, putative	no
PF3D7_0216700	PF3D7_0500800	Plasmodium falciparum 3D7	mature parasite-infected erythrocyte surface antigen	no
PF3D7_0216700	PF3D7_0612200	Plasmodium falciparum 3D7	leucine-rich repeat protein	no
PF3D7_0216700	PF3D7_0710200	Plasmodium falciparum 3D7	conserved Plasmodium protein, unknown function	no
PF3D7_0216700	PF3D7_1038400	Plasmodium falciparum 3D7	gametocyte-specific protein	no
PF3D7_0216700	PF3D7_1149000	Plasmodium falciparum 3D7	antigen 332, DBL-like protein	no
PF3D7_0216700	PF3D7_1239800	Plasmodium falciparum 3D7	conserved Plasmodium protein, unknown function	no
PF3D7_0216700	PGABG01_0200700	Plasmodium gaboni strain G01	repetitive organellar protein, putative	yes
PF3D7_0216700	PGABG01_0214400	Plasmodium gaboni strain G01	autophagy-related protein 11, putative	yes
PF3D7_0216700	PGABG01_0611000	Plasmodium gaboni strain G01	leucine-rich repeat protein	no
PF3D7_0216700	PGABG01_0709000	Plasmodium gaboni strain G01	conserved Plasmodium protein, unknown function	no
PF3D7_0216700	PGABG01_1238600	Plasmodium gaboni strain G01	conserved Plasmodium protein, unknown function	no
PF3D7_0216700	PGAL8A_00021300	Plasmodium gallinaceum 8A	repetitive organellar protein, putative	no
PF3D7_0216700	PGAL8A_00050400	Plasmodium gallinaceum 8A	conserved Plasmodium protein, unknown function	no
PF3D7_0216700	PGAL8A_00122800	Plasmodium gallinaceum 8A	conserved Plasmodium protein, unknown function	no
PF3D7_0216700	PGAL8A_00123100	Plasmodium gallinaceum 8A	surface-associated interspersed protein (SURFIN)	no
PF3D7_0216700	PGAL8A_00140700	Plasmodium gallinaceum 8A	leucine-rich repeat protein	no
PF3D7_0216700	PGAL8A_00194400	Plasmodium gallinaceum 8A	surface-associated interspersed protein (SURFIN)	no
PF3D7_0216700	PGAL8A_00407400	Plasmodium gallinaceum 8A	autophagy-related protein 11, putative	yes
PF3D7_0216700	PGAL8A_00461500	Plasmodium gallinaceum 8A	conserved Plasmodium protein, unknown function	no
PF3D7_0216700	PGSY75_0203000	Plasmodium gaboni strain SY75	hypothetical protein	no
PF3D7_0216700	PGSY75_0216700	Plasmodium gaboni strain SY75	hypothetical protein	yes
PF3D7_0216700	PGSY75_0612200	Plasmodium gaboni strain SY75	leucine-rich repeat protein	no
PF3D7_0216700	PGSY75_0710200	Plasmodium gaboni strain SY75	hypothetical protein	no
PF3D7_0216700	PGSY75_1239800	Plasmodium gaboni strain SY75	hypothetical protein	no
PF3D7_0216700	PKNH_0108900	Plasmodium knowlesi strain H	conserved Plasmodium protein, unknown function	no
PF3D7_0216700	PKNH_0404200	Plasmodium knowlesi strain H	autophagy-related protein 11, putative	yes
PF3D7_0216700	PKNH_0418100	Plasmodium knowlesi strain H	repetitive organellar protein, putative	yes
PF3D7_0216700	PKNH_1137800	Plasmodium knowlesi strain H	leucine-rich repeat protein	no
PF3D7_0216700	PKNH_1433400	Plasmodium knowlesi strain H	conserved Plasmodium protein, unknown function	no
PF3D7_0216700	PKNH_1459900	Plasmodium knowlesi strain H	conserved Plasmodium protein, unknown function	no
PF3D7_0216700	PKNOH_S01017200	Plasmodium knowlesi strain Malayan Strain Pk1 A	Uncharacterized protein	no
PF3D7_0216700	PKNOH_S08491000	Plasmodium knowlesi strain Malayan Strain Pk1 A	Uncharacterized protein	yes
PF3D7_0216700	PKNOH_S08504900	Plasmodium knowlesi strain Malayan Strain Pk1 A	putative Autophagy-related protein 11	yes
PF3D7_0216700	PKNOH_S130204300	Plasmodium knowlesi strain Malayan Strain Pk1 A	Leucine-rich repeat protein	no
PF3D7_0216700	PKNOH_S140251400	Plasmodium knowlesi strain Malayan Strain Pk1 A	Uncharacterized protein	no
PF3D7_0216700	PKNOH_S140278500	Plasmodium knowlesi strain Malayan Strain Pk1 A	Uncharacterized protein	no
PF3D7_0216700	PPRFG01_0203100	Plasmodium praefalciparum strain G01	repetitive organellar protein, putative	yes
PF3D7_0216700	PPRFG01_0216800	Plasmodium praefalciparum strain G01	autophagy-related protein 11, putative	yes
PF3D7_0216700	PPRFG01_0502400	Plasmodium praefalciparum strain G01	erythrocyte membrane protein 2	no
PF3D7_0216700	PPRFG01_0611000	Plasmodium praefalciparum strain G01	leucine-rich repeat protein	no
PF3D7_0216700	PPRFG01_0710000	Plasmodium praefalciparum strain G01	conserved Plasmodium protein, unknown function	no
PF3D7_0216700	PPRFG01_1149400	Plasmodium praefalciparum strain G01	antigen 332, DBL-like protein	no
PF3D7_0216700	PPRFG01_1215000	Plasmodium praefalciparum strain G01	conserved Plasmodium protein, unknown function	no
PF3D7_0216700	PRCDC_0000600	Plasmodium reichenowi CDC	mature parasite-infected erythrocyte surface antigen	no
PF3D7_0216700	PRCDC_0202100	Plasmodium reichenowi CDC	repetitive organellar protein, putative	yes
PF3D7_0216700	PRCDC_0215600	Plasmodium reichenowi CDC	autophagy-related protein 11, putative	yes
PF3D7_0216700	PRCDC_0500100	Plasmodium reichenowi CDC	mature parasite-infected erythrocyte surface antigen	no
PF3D7_0216700	PRCDC_0610900	Plasmodium reichenowi CDC	leucine-rich repeat protein	no
PF3D7_0216700	PRCDC_0708400	Plasmodium reichenowi CDC	conserved Plasmodium protein, unknown function	no
PF3D7_0216700	PRCDC_1146900	Plasmodium reichenowi CDC	antigen 332, DBL-like protein	no
PF3D7_0216700	PRCDC_1239000	Plasmodium reichenowi CDC	conserved Plasmodium protein, unknown function	no
PF3D7_0216700	PRELSG_0013700	Plasmodium relictum SGS1-like	surface-associated interspersed protein (SURFIN)	no
PF3D7_0216700	PRELSG_0016700	Plasmodium relictum SGS1-like	fam-h protein	no
PF3D7_0216700	PRELSG_0108300	Plasmodium relictum SGS1-like	conserved Plasmodium protein, unknown function	no
PF3D7_0216700	PRELSG_0403300	Plasmodium relictum SGS1-like	autophagy-related protein 11, putative	yes
PF3D7_0216700	PRELSG_0418900	Plasmodium relictum SGS1-like	repetitive organellar protein, putative	no
PF3D7_0216700	PRELSG_0917400	Plasmodium relictum SGS1-like	DDRGK domain-containing protein, putative	no
PF3D7_0216700	PRELSG_1100100	Plasmodium relictum SGS1-like	conserved Plasmodium protein, unknown function	no
PF3D7_0216700	PRELSG_1136100	Plasmodium relictum SGS1-like	leucine-rich repeat protein	no
PF3D7_0216700	PRELSG_1455900	Plasmodium relictum SGS1-like	conserved Plasmodium protein, unknown function	no
PF3D7_0216700	PRG01_0006600	Plasmodium reichenowi G01	antigen 332, DBL-like protein, putative	no
PF3D7_0216700	PRG01_0006700	Plasmodium reichenowi G01	antigen 332, DBL-like protein, putative	no
PF3D7_0216700	PRG01_0006800	Plasmodium reichenowi G01	antigen 332, DBL-like protein, putative	no
PF3D7_0216700	PRG01_0006900	Plasmodium reichenowi G01	antigen 332, DBL-like protein, putative	no
PF3D7_0216700	PRG01_0007000	Plasmodium reichenowi G01	antigen 332, DBL-like protein, putative	no
PF3D7_0216700	PRG01_0027300	Plasmodium reichenowi G01	mature parasite-infected erythrocyte surface, putative	no
PF3D7_0216700	PRG01_0202300	Plasmodium reichenowi G01	repetitive organellar protein, putative	yes
PF3D7_0216700	PRG01_0215900	Plasmodium reichenowi G01	autophagy-related protein 11, putative	yes
PF3D7_0216700	PRG01_0611900	Plasmodium reichenowi G01	leucine-rich repeat protein	no
PF3D7_0216700	PRG01_0708600	Plasmodium reichenowi G01	conserved Plasmodium protein, unknown function	no
PF3D7_0216700	PRG01_1243100	Plasmodium reichenowi G01	conserved Plasmodium protein, unknown function	no
PF3D7_0216700	PVP01_0110600	Plasmodium vivax P01	conserved Plasmodium protein, unknown function	no
PF3D7_0216700	PVP01_0408300	Plasmodium vivax P01	autophagy-related protein 11, putative	yes
PF3D7_0216700	PVP01_0422100	Plasmodium vivax P01	repetitive organellar protein, putative	yes
PF3D7_0216700	PVP01_1136900	Plasmodium vivax P01	leucine-rich repeat protein	no
PF3D7_0216700	PVP01_1457900	Plasmodium vivax P01	conserved Plasmodium protein, unknown function	no
PF3D7_0216700	PVX_002550	Plasmodium vivax Sal-1	hypothetical protein, conserved	no
PF3D7_0216700	PVX_002705	Plasmodium vivax Sal-1	autophagy-related protein 11, putative	yes
PF3D7_0216700	PVX_003585	Plasmodium vivax Sal-1	repetitive organellar protein, putative	yes
PF3D7_0216700	PVX_088045	Plasmodium vivax Sal-1	hypothetical protein, conserved	no
PF3D7_0216700	PVX_100940	Plasmodium vivax Sal-1	hypothetical protein, conserved	no
PF3D7_0216700	PVX_101530	Plasmodium vivax Sal-1	Plasmodium exported protein, unknown function	no
PF3D7_0216700	PVX_113755	Plasmodium vivax Sal-1	hypothetical protein, conserved	no
PF3D7_0216700	PY00447	Plasmodium yoelii yoelii 17XNL	repeat organellar protein-related	no
PF3D7_0216700	PY02217	Plasmodium yoelii yoelii 17XNL	hypothetical protein	no
PF3D7_0216700	PY02271	Plasmodium yoelii yoelii 17XNL	hypothetical protein	no
PF3D7_0216700	PY02913	Plasmodium yoelii yoelii 17XNL	hypothetical protein	no
PF3D7_0216700	PY03350	Plasmodium yoelii yoelii 17XNL	erythrocyte membrane-associated giant protein antigen 332	no
PF3D7_0216700	PY03361	Plasmodium yoelii yoelii 17XNL	hypothetical protein	no
PF3D7_0216700	PY04214	Plasmodium yoelii yoelii 17XNL	repeat organellar protein-related	no
PF3D7_0216700	PY04691	Plasmodium yoelii yoelii 17XNL	R27-2 protein	no
PF3D7_0216700	PY04986	Plasmodium yoelii yoelii 17XNL	250-270 copies of a 13 AA repeat, NSSTPITSSSIL	no
PF3D7_0216700	PY05279	Plasmodium yoelii yoelii 17XNL	hypothetical protein	no
PF3D7_0216700	PY17X_0112100	Plasmodium yoelii yoelii 17X	leucine-rich repeat protein	no
PF3D7_0216700	PY17X_0301500	Plasmodium yoelii yoelii 17X	repetitive organellar protein, putative	no
PF3D7_0216700	PY17X_0313900	Plasmodium yoelii yoelii 17X	autophagy-related protein 11, putative	yes
PF3D7_0216700	PY17X_1224000	Plasmodium yoelii yoelii 17X	conserved Plasmodium protein, unknown function	no
PF3D7_0216700	PY17X_1310300	Plasmodium yoelii yoelii 17X	TRAP-like protein	no
PF3D7_0216700	PY17X_1456700	Plasmodium yoelii yoelii 17X	conserved Plasmodium protein, unknown function	no
PF3D7_0216700	PYYM_0111500	Plasmodium yoelii yoelii YM	leucine-rich repeat protein	no
PF3D7_0216700	PYYM_0301800	Plasmodium yoelii yoelii YM	repetitive organellar protein, putative	no
PF3D7_0216700	PYYM_0314200	Plasmodium yoelii yoelii YM	autophagy-related protein 11, putative	yes
PF3D7_0216700	PYYM_1223500	Plasmodium yoelii yoelii YM	conserved Plasmodium protein, unknown function	no
PF3D7_0216700	PYYM_1307300	Plasmodium yoelii yoelii YM	TRAP-like protein	no
PF3D7_0216700	PYYM_1458200	Plasmodium yoelii yoelii YM	conserved Plasmodium protein, unknown function	no
PF3D7_0216700	PcyM_0111700	Plasmodium cynomolgi strain M	conserved Plasmodium protein, unknown function	no
PF3D7_0216700	PcyM_0405400	Plasmodium cynomolgi strain M	autophagy-related protein 11, putative	yes
PF3D7_0216700	PcyM_0422000	Plasmodium cynomolgi strain M	repetitive organellar protein, putative	yes
PF3D7_0216700	PcyM_1139000	Plasmodium cynomolgi strain M	leucine-rich repeat protein	no
PF3D7_0216700	PcyM_1434200	Plasmodium cynomolgi strain M	conserved Plasmodium protein, unknown function	no
PF3D7_0216700	PcyM_1464000	Plasmodium cynomolgi strain M	conserved Plasmodium protein, unknown function	no
PF3D7_0216700	Pf7G8_020007800	Plasmodium falciparum 7G8	repetitive organellar protein, putative	yes
PF3D7_0216700	Pf7G8_020021200	Plasmodium falciparum 7G8	autophagy-related protein 11, putative	yes
PF3D7_0216700	Pf7G8_050006300	Plasmodium falciparum 7G8	mature parasite-infected erythrocyte surface antigen	no
PF3D7_0216700	Pf7G8_060017200	Plasmodium falciparum 7G8	leucine-rich repeat protein	no
PF3D7_0216700	Pf7G8_070015600	Plasmodium falciparum 7G8	conserved Plasmodium protein, unknown function	no
PF3D7_0216700	Pf7G8_120045200	Plasmodium falciparum 7G8	conserved Plasmodium protein, unknown function	no
PF3D7_0216700	PfCD01_020008100	Plasmodium falciparum CD01	repetitive organellar protein, putative	yes
PF3D7_0216700	PfCD01_020021400	Plasmodium falciparum CD01	autophagy-related protein 11, putative	yes
PF3D7_0216700	PfCD01_050007500	Plasmodium falciparum CD01	mature parasite-infected erythrocyte surface antigen	no
PF3D7_0216700	PfCD01_060017700	Plasmodium falciparum CD01	leucine-rich repeat protein	no
PF3D7_0216700	PfCD01_070014100	Plasmodium falciparum CD01	conserved Plasmodium protein, unknown function	no
PF3D7_0216700	PfCD01_110053900	Plasmodium falciparum CD01	antigen 332, DBL-like protein	no
PF3D7_0216700	PfCD01_120044500	Plasmodium falciparum CD01	conserved Plasmodium protein, unknown function	no
PF3D7_0216700	PfDd2_020005900	Plasmodium falciparum Dd2	repetitive organellar protein, putative	yes
PF3D7_0216700	PfDd2_020019400	Plasmodium falciparum Dd2	autophagy-related protein 11, putative	yes
PF3D7_0216700	PfDd2_050006000	Plasmodium falciparum Dd2	mature parasite-infected erythrocyte surface antigen	no
PF3D7_0216700	PfDd2_060017100	Plasmodium falciparum Dd2	leucine-rich repeat protein	no
PF3D7_0216700	PfDd2_070014400	Plasmodium falciparum Dd2	conserved Plasmodium protein, unknown function	no
PF3D7_0216700	PfDd2_110051600	Plasmodium falciparum Dd2	antigen 332, DBL-like protein	no
PF3D7_0216700	PfDd2_120044600	Plasmodium falciparum Dd2	conserved Plasmodium protein, unknown function	no
PF3D7_0216700	PfGA01_020006100	Plasmodium falciparum GA01	repetitive organellar protein, putative	yes
PF3D7_0216700	PfGA01_020019600	Plasmodium falciparum GA01	autophagy-related protein 11, putative	yes
PF3D7_0216700	PfGA01_050005500	Plasmodium falciparum GA01	mature parasite-infected erythrocyte surface antigen	no
PF3D7_0216700	PfGA01_060017100	Plasmodium falciparum GA01	leucine-rich repeat protein	no
PF3D7_0216700	PfGA01_070013600	Plasmodium falciparum GA01	conserved Plasmodium protein, unknown function	no
PF3D7_0216700	PfGA01_120044300	Plasmodium falciparum GA01	conserved Plasmodium protein, unknown function	no
PF3D7_0216700	PfGB4_020006100	Plasmodium falciparum GB4	repetitive organellar protein, putative	yes
PF3D7_0216700	PfGB4_020019400	Plasmodium falciparum GB4	autophagy-related protein 11, putative	yes
PF3D7_0216700	PfGB4_050006200	Plasmodium falciparum GB4	mature parasite-infected erythrocyte surface antigen	no
PF3D7_0216700	PfGB4_060016800	Plasmodium falciparum GB4	leucine-rich repeat protein	no
PF3D7_0216700	PfGB4_070015400	Plasmodium falciparum GB4	conserved Plasmodium protein, unknown function	no
PF3D7_0216700	PfGB4_110055000	Plasmodium falciparum GB4	antigen 332, DBL-like protein	no
PF3D7_0216700	PfGB4_120045000	Plasmodium falciparum GB4	conserved Plasmodium protein, unknown function	no
PF3D7_0216700	PfGN01_020008500	Plasmodium falciparum GN01	repetitive organellar protein, putative	yes
PF3D7_0216700	PfGN01_020021700	Plasmodium falciparum GN01	autophagy-related protein 11, putative	yes
PF3D7_0216700	PfGN01_050005900	Plasmodium falciparum GN01	mature parasite-infected erythrocyte surface antigen	no
PF3D7_0216700	PfGN01_060018000	Plasmodium falciparum GN01	leucine-rich repeat protein	no
PF3D7_0216700	PfGN01_070015300	Plasmodium falciparum GN01	conserved Plasmodium protein, unknown function	no
PF3D7_0216700	PfGN01_110052900	Plasmodium falciparum GN01	antigen 332, DBL-like protein	no
PF3D7_0216700	PfGN01_120045600	Plasmodium falciparum GN01	conserved Plasmodium protein, unknown function	no
PF3D7_0216700	PfHB3_020007800	Plasmodium falciparum HB3	repetitive organellar protein, putative	yes
PF3D7_0216700	PfHB3_020021200	Plasmodium falciparum HB3	autophagy-related protein 11, putative	yes
PF3D7_0216700	PfHB3_050006000	Plasmodium falciparum HB3	mature parasite-infected erythrocyte surface antigen	no
PF3D7_0216700	PfHB3_060016500	Plasmodium falciparum HB3	leucine-rich repeat protein	no
PF3D7_0216700	PfHB3_070014200	Plasmodium falciparum HB3	conserved Plasmodium protein, unknown function	no
PF3D7_0216700	PfHB3_120044500	Plasmodium falciparum HB3	conserved Plasmodium protein, unknown function	no
PF3D7_0216700	PfHB3_130077400	Plasmodium falciparum HB3	antigen 332, DBL-like protein	no
PF3D7_0216700	PfIT_020007800	Plasmodium falciparum IT	repetitive organellar protein, putative	yes
PF3D7_0216700	PfIT_020021200	Plasmodium falciparum IT	autophagy-related protein 11, putative	yes
PF3D7_0216700	PfIT_050006200	Plasmodium falciparum IT	mature parasite-infected erythrocyte surface antigen	no
PF3D7_0216700	PfIT_060016200	Plasmodium falciparum IT	leucine-rich repeat protein	no
PF3D7_0216700	PfIT_070015100	Plasmodium falciparum IT	conserved Plasmodium protein, unknown function	no
PF3D7_0216700	PfIT_120044700	Plasmodium falciparum IT	conserved Plasmodium protein, unknown function	no
PF3D7_0216700	PfKE01_020005600	Plasmodium falciparum KE01	repetitive organellar protein, putative	yes
PF3D7_0216700	PfKE01_020019000	Plasmodium falciparum KE01	autophagy-related protein 11, putative	yes
PF3D7_0216700	PfKE01_050005500	Plasmodium falciparum KE01	mature parasite-infected erythrocyte surface antigen	no
PF3D7_0216700	PfKE01_060018400	Plasmodium falciparum KE01	leucine-rich repeat protein	no
PF3D7_0216700	PfKE01_070013800	Plasmodium falciparum KE01	conserved Plasmodium protein, unknown function	no
PF3D7_0216700	PfKE01_110053000	Plasmodium falciparum KE01	antigen 332, DBL-like protein	no
PF3D7_0216700	PfKE01_120044600	Plasmodium falciparum KE01	conserved Plasmodium protein, unknown function	no
PF3D7_0216700	PfKH01_000030500	Plasmodium falciparum KH01	antigen 332, DBL-like protein	no
PF3D7_0216700	PfKH01_020008400	Plasmodium falciparum KH01	repetitive organellar protein, putative	yes
PF3D7_0216700	PfKH01_020021800	Plasmodium falciparum KH01	autophagy-related protein 11, putative	yes
PF3D7_0216700	PfKH01_050006500	Plasmodium falciparum KH01	mature parasite-infected erythrocyte surface antigen	no
PF3D7_0216700	PfKH01_060019400	Plasmodium falciparum KH01	leucine-rich repeat protein	no
PF3D7_0216700	PfKH01_070014200	Plasmodium falciparum KH01	conserved Plasmodium protein, unknown function	no
PF3D7_0216700	PfKH01_120046000	Plasmodium falciparum KH01	conserved Plasmodium protein, unknown function	no
PF3D7_0216700	PfKH02_020007100	Plasmodium falciparum KH02	repetitive organellar protein, putative	yes
PF3D7_0216700	PfKH02_020020500	Plasmodium falciparum KH02	autophagy-related protein 11, putative	yes
PF3D7_0216700	PfKH02_050006500	Plasmodium falciparum KH02	mature parasite-infected erythrocyte surface antigen	no
PF3D7_0216700	PfKH02_060018500	Plasmodium falciparum KH02	leucine-rich repeat protein	no
PF3D7_0216700	PfKH02_070013500	Plasmodium falciparum KH02	conserved Plasmodium protein, unknown function	no
PF3D7_0216700	PfKH02_120044700	Plasmodium falciparum KH02	conserved Plasmodium protein, unknown function	no
PF3D7_0216700	PfML01_000106700	Plasmodium falciparum ML01	Repeat of unknown function (DUF1103), putative	no
PF3D7_0216700	PfML01_000106800	Plasmodium falciparum ML01	hypothetical protein	no
PF3D7_0216700	PfML01_000107300	Plasmodium falciparum ML01	mature parasite-infected erythrocyte surface antigen	no
PF3D7_0216700	PfML01_020006000	Plasmodium falciparum ML01	repetitive organellar protein, putative	yes
PF3D7_0216700	PfML01_020019400	Plasmodium falciparum ML01	autophagy-related protein 11, putative	yes
PF3D7_0216700	PfML01_050005900	Plasmodium falciparum ML01	mature parasite-infected erythrocyte surface antigen	no
PF3D7_0216700	PfML01_060016200	Plasmodium falciparum ML01	leucine-rich repeat protein	no
PF3D7_0216700	PfML01_070014600	Plasmodium falciparum ML01	conserved Plasmodium protein, unknown function	no
PF3D7_0216700	PfML01_110053200	Plasmodium falciparum ML01	antigen 332, DBL-like protein	no
PF3D7_0216700	PfML01_120045600	Plasmodium falciparum ML01	conserved Plasmodium protein, unknown function	no
PF3D7_0216700	PfSD01_020008600	Plasmodium falciparum SD01	repetitive organellar protein, putative	yes
PF3D7_0216700	PfSD01_020021900	Plasmodium falciparum SD01	autophagy-related protein 11, putative	yes
PF3D7_0216700	PfSD01_050006000	Plasmodium falciparum SD01	mature parasite-infected erythrocyte surface antigen	no
PF3D7_0216700	PfSD01_060016200	Plasmodium falciparum SD01	leucine-rich repeat protein	no
PF3D7_0216700	PfSD01_070014100	Plasmodium falciparum SD01	conserved Plasmodium protein, unknown function	no
PF3D7_0216700	PfSD01_120044500	Plasmodium falciparum SD01	conserved Plasmodium protein, unknown function	no
PF3D7_0216700	PfSD01_130077900	Plasmodium falciparum SD01	antigen 332, DBL-like protein	no
PF3D7_0216700	PfSN01_020006100	Plasmodium falciparum SN01	repetitive organellar protein, putative	yes
PF3D7_0216700	PfSN01_020019500	Plasmodium falciparum SN01	autophagy-related protein 11, putative	yes
PF3D7_0216700	PfSN01_050006300	Plasmodium falciparum SN01	mature parasite-infected erythrocyte surface antigen	no
PF3D7_0216700	PfSN01_060017200	Plasmodium falciparum SN01	leucine-rich repeat protein	no
PF3D7_0216700	PfSN01_070015000	Plasmodium falciparum SN01	conserved Plasmodium protein, unknown function	no
PF3D7_0216700	PfSN01_120045100	Plasmodium falciparum SN01	conserved Plasmodium protein, unknown function	no
PF3D7_0216700	PfTG01_000014800	Plasmodium falciparum TG01	hypothetical protein	no
PF3D7_0216700	PfTG01_000014900	Plasmodium falciparum TG01	hypothetical protein	no
PF3D7_0216700	PfTG01_000017100	Plasmodium falciparum TG01	mature parasite-infected erythrocyte surface antigen	no
PF3D7_0216700	PfTG01_020008100	Plasmodium falciparum TG01	repetitive organellar protein, putative	yes
PF3D7_0216700	PfTG01_020021700	Plasmodium falciparum TG01	autophagy-related protein 11, putative	yes
PF3D7_0216700	PfTG01_050006000	Plasmodium falciparum TG01	mature parasite-infected erythrocyte surface antigen	no
PF3D7_0216700	PfTG01_060017700	Plasmodium falciparum TG01	leucine-rich repeat protein	no
PF3D7_0216700	PfTG01_070015200	Plasmodium falciparum TG01	conserved Plasmodium protein, unknown function	no
PF3D7_0216700	PfTG01_120044500	Plasmodium falciparum TG01	conserved Plasmodium protein, unknown function	no
PF3D7_0216700	PmUG01_01022000	Plasmodium malariae UG01	conserved Plasmodium protein, unknown function	no
PF3D7_0216700	PmUG01_04015700	Plasmodium malariae UG01	autophagy-related protein 11, putative	yes
PF3D7_0216700	PmUG01_04029400	Plasmodium malariae UG01	repetitive organellar protein, putative	yes
PF3D7_0216700	PmUG01_11050900	Plasmodium malariae UG01	leucine-rich repeat protein	no
PF3D7_0216700	PmUG01_12039300	Plasmodium malariae UG01	conserved Plasmodium protein, unknown function	no
PF3D7_0216700	PmUG01_14074000	Plasmodium malariae UG01	conserved Plasmodium protein, unknown function	no
PF3D7_0216700	PocGH01_00123400	Plasmodium ovale curtisi GH01	hypothetical protein	no
PF3D7_0216700	PocGH01_01018200	Plasmodium ovale curtisi GH01	conserved Plasmodium protein, unknown function	no
PF3D7_0216700	PocGH01_04013500	Plasmodium ovale curtisi GH01	autophagy-related protein 11, putative	yes
PF3D7_0216700	PocGH01_04026800	Plasmodium ovale curtisi GH01	repetitive organellar protein, putative	yes
PF3D7_0216700	PocGH01_11044700	Plasmodium ovale curtisi GH01	leucine-rich repeat protein	no
PF3D7_0216700	PocGH01_12072200	Plasmodium ovale curtisi GH01	TRAP-like protein, putative	no
PF3D7_0216700	PocGH01_14040000	Plasmodium ovale curtisi GH01	conserved Plasmodium protein, unknown function	no
PF3D7_0216700	PocGH01_14053200	Plasmodium ovale curtisi GH01	protein SOC2, putative	no
PF3D7_0216700	PocGH01_14065400	Plasmodium ovale curtisi GH01	conserved Plasmodium protein, unknown function	no
PF3D7_0216700	YYE_00070	Plasmodium vinckei vinckei strain vinckei	hypothetical protein	no
PF3D7_0216700	YYE_00787	Plasmodium vinckei vinckei strain vinckei	hypothetical protein	no
PF3D7_0216700	YYE_01549	Plasmodium vinckei vinckei strain vinckei	hypothetical protein	no
PF3D7_0216700	YYE_04590	Plasmodium vinckei vinckei strain vinckei	hypothetical protein	yes
PF3D7_0216700	YYE_04591	Plasmodium vinckei vinckei strain vinckei	hypothetical protein	yes
PF3D7_0216700	YYE_04715	Plasmodium vinckei vinckei strain vinckei	hypothetical protein	yes
PF3D7_0216700	YYE_04867	Plasmodium vinckei vinckei strain vinckei	hypothetical protein	no
PF3D7_0216700	YYG_00573	Plasmodium vinckei petteri strain CR	hypothetical protein	no
PF3D7_0216700	YYG_02366	Plasmodium vinckei petteri strain CR	hypothetical protein	no
PF3D7_0216700	YYG_03357	Plasmodium vinckei petteri strain CR	hypothetical protein	no
PF3D7_0216700	YYG_04664	Plasmodium vinckei petteri strain CR	hypothetical protein	no
PF3D7_0216700	YYG_04815	Plasmodium vinckei petteri strain CR	hypothetical protein	yes
PF3D7_0216700	YYG_04976	Plasmodium vinckei petteri strain CR	hypothetical protein	no
PF3D7_0219700	AK88_02999	Plasmodium fragile strain nilgiri	hypothetical protein	no
PF3D7_0219700	C922_02702	Plasmodium inui San Antonio 1	hypothetical protein	yes
PF3D7_0219700	PADL01_0218500	Plasmodium adleri G01	Plasmodium exported protein (PHISTc), unknown function	yes
PF3D7_0219700	PADL01_0218600	Plasmodium adleri G01	Plasmodium exported protein (PHISTc), unknown function	yes
PF3D7_0219700	PBILCG01_0222400	Plasmodium billcollinsi G01	Plasmodium exported protein (PHISTc), unknown function	yes
PF3D7_0219700	PBLACG01_0216700	Plasmodium blacklocki G01	Plasmodium exported protein (PHISTc), unknown function	yes
PF3D7_0219700	PBLACG01_0216800	Plasmodium blacklocki G01	Plasmodium exported protein (PHISTc), unknown function	yes
PF3D7_0219700	PCYB_041080	Plasmodium cynomolgi strain B	RAD protein	yes
PF3D7_0219700	PF3D7_0219800	Plasmodium falciparum 3D7	Plasmodium exported protein (PHISTc), unknown function	no
PF3D7_0219700	PGABG01_0033800	Plasmodium gaboni strain G01	Plasmodium exported protein (PHISTc), unknown, putative	yes
PF3D7_0219700	PGABG01_0033900	Plasmodium gaboni strain G01	Plasmodium exported protein (PHISTc), unknown function	yes
PF3D7_0219700	PGAL8A_00376900	Plasmodium gallinaceum 8A	Plasmodium exported protein (PHIST), unknown function	no
PF3D7_0219700	PGSY75_0219700	Plasmodium gaboni strain SY75	exported protein (PHISTc)	yes
PF3D7_0219700	PGSY75_0219800	Plasmodium gaboni strain SY75	exported protein (PHISTc)	yes
PF3D7_0219700	PKNH_0401100	Plasmodium knowlesi strain H	Plasmodium exported protein (PHISTc), unknown function	no
PF3D7_0219700	PKNOH_S08507700	Plasmodium knowlesi strain Malayan Strain Pk1 A	Uncharacterized protein	no
PF3D7_0219700	PPRFG01_0219800	Plasmodium praefalciparum strain G01	Plasmodium exported protein (PHISTc), unknown function	yes
PF3D7_0219700	PPRFG01_0219900	Plasmodium praefalciparum strain G01	Plasmodium exported protein (PHISTc), unknown function	yes
PF3D7_0219700	PRCDC_0218600	Plasmodium reichenowi CDC	Plasmodium exported protein (PHISTc), unknown function	yes
PF3D7_0219700	PRCDC_0218700	Plasmodium reichenowi CDC	Plasmodium exported protein (PHISTc), unknown function	yes
PF3D7_0219700	PRG01_0218900	Plasmodium reichenowi G01	Plasmodium exported protein (PHISTc), unknown function	yes
PF3D7_0219700	PRG01_0219000	Plasmodium reichenowi G01	Plasmodium exported protein (PHISTc), unknown function	yes
PF3D7_0219700	PVP01_0405200	Plasmodium vivax P01	Plasmodium exported protein (PHISTc), unknown function	yes
PF3D7_0219700	PVX_002565	Plasmodium vivax Sal-1	RAD protein (Pv-fam-e)	yes
PF3D7_0219700	PcyM_0402300	Plasmodium cynomolgi strain M	Plasmodium exported protein (PHISTc), unknown function	yes
PF3D7_0219700	Pf7G8_020024200	Plasmodium falciparum 7G8	Plasmodium exported protein (PHISTc), unknown function	yes
PF3D7_0219700	Pf7G8_020024300	Plasmodium falciparum 7G8	Plasmodium exported protein (PHISTc), unknown function	yes
PF3D7_0219700	PfCD01_020024400	Plasmodium falciparum CD01	Plasmodium exported protein (PHISTc), unknown function	yes
PF3D7_0219700	PfCD01_020024500	Plasmodium falciparum CD01	Plasmodium exported protein (PHISTc), unknown function	yes
PF3D7_0219700	PfDd2_020022400	Plasmodium falciparum Dd2	Plasmodium exported protein (PHISTc), unknown function	yes
PF3D7_0219700	PfDd2_020022500	Plasmodium falciparum Dd2	Plasmodium exported protein (PHISTc), unknown function	yes
PF3D7_0219700	PfGA01_020022600	Plasmodium falciparum GA01	Plasmodium exported protein (PHISTc), unknown function	yes
PF3D7_0219700	PfGA01_020022700	Plasmodium falciparum GA01	Plasmodium exported protein (PHISTc), unknown function	yes
PF3D7_0219700	PfGB4_020022400	Plasmodium falciparum GB4	Plasmodium exported protein (PHISTc), unknown function	yes
PF3D7_0219700	PfGB4_020022500	Plasmodium falciparum GB4	Plasmodium exported protein (PHISTc), unknown function	yes
PF3D7_0219700	PfGN01_020024700	Plasmodium falciparum GN01	Plasmodium exported protein (PHISTc), unknown function	yes
PF3D7_0219700	PfGN01_020024800	Plasmodium falciparum GN01	Plasmodium exported protein (PHISTc), unknown function	yes
PF3D7_0219700	PfHB3_020024200	Plasmodium falciparum HB3	Plasmodium exported protein (PHISTc), unknown function	yes
PF3D7_0219700	PfHB3_020024300	Plasmodium falciparum HB3	Plasmodium exported protein (PHISTc), unknown function	yes
PF3D7_0219700	PfIT_020024200	Plasmodium falciparum IT	Plasmodium exported protein (PHISTc), unknown function	yes
PF3D7_0219700	PfIT_020024300	Plasmodium falciparum IT	Plasmodium exported protein (PHISTc), unknown function	yes
PF3D7_0219700	PfKE01_020022000	Plasmodium falciparum KE01	Plasmodium exported protein (PHISTc), unknown function	yes
PF3D7_0219700	PfKE01_020022100	Plasmodium falciparum KE01	Plasmodium exported protein (PHISTc), unknown function	yes
PF3D7_0219700	PfKH01_020024800	Plasmodium falciparum KH01	Plasmodium exported protein (PHISTc), unknown function	yes
PF3D7_0219700	PfKH01_020024900	Plasmodium falciparum KH01	Plasmodium exported protein (PHISTc), unknown function	yes
PF3D7_0219700	PfKH02_020023500	Plasmodium falciparum KH02	Plasmodium exported protein (PHISTc), unknown function	yes
PF3D7_0219700	PfKH02_020023600	Plasmodium falciparum KH02	Plasmodium exported protein (PHISTc), unknown function	yes
PF3D7_0219700	PfML01_020022400	Plasmodium falciparum ML01	Plasmodium exported protein (PHISTc), unknown function	yes
PF3D7_0219700	PfML01_020022500	Plasmodium falciparum ML01	Plasmodium exported protein (PHISTc), unknown function	yes
PF3D7_0219700	PfSD01_020024900	Plasmodium falciparum SD01	Plasmodium exported protein (PHISTc), unknown function	yes
PF3D7_0219700	PfSD01_020025000	Plasmodium falciparum SD01	Plasmodium exported protein (PHISTc), unknown function	yes
PF3D7_0219700	PfSN01_020022500	Plasmodium falciparum SN01	Plasmodium exported protein (PHISTc), unknown function	yes
PF3D7_0219700	PfSN01_020022600	Plasmodium falciparum SN01	Plasmodium exported protein (PHISTc), unknown function	yes
PF3D7_0219700	PfTG01_020024600	Plasmodium falciparum TG01	Plasmodium exported protein (PHISTc), unknown function	yes
PF3D7_0219700	PfTG01_020024700	Plasmodium falciparum TG01	Plasmodium exported protein (PHISTc), unknown function	yes
PF3D7_0219700	PmUG01_04012600	Plasmodium malariae UG01	Plasmodium exported protein (PHIST), unknown function	yes
PF3D7_0219700	PocGH01_04010400	Plasmodium ovale curtisi GH01	Plasmodium exported protein (PHIST), unknown function	yes
PF3D7_0220600	PADL01_0024500	Plasmodium adleri G01	Plasmodium exported protein (hyp9), unknown function	yes
PF3D7_0220600	PADL01_0024600	Plasmodium adleri G01	Plasmodium exported protein (hyp9), unknown function	yes
PF3D7_0220600	PADL01_0200300	Plasmodium adleri G01	Plasmodium exported protein (hyp9), unknown function	no
PF3D7_0220600	PADL01_0729400	Plasmodium adleri G01	Plasmodium exported protein (hyp9), unknown function	no
PF3D7_0220600	PADL01_0830000	Plasmodium adleri G01	Plasmodium exported protein (hyp9), unknown function	no
PF3D7_0220600	PBILCG01_0204500	Plasmodium billcollinsi G01	Plasmodium exported protein (hyp9), unknown function	no
PF3D7_0220600	PBILCG01_0601500	Plasmodium billcollinsi G01	Plasmodium exported protein (hyp9), unknown function	no
PF3D7_0220600	PBILCG01_0834800	Plasmodium billcollinsi G01	Plasmodium exported protein (hyp9), unknown function	no
PF3D7_0220600	PBLACG01_0006000	Plasmodium blacklocki G01	Plasmodium exported protein (hyp9), unknown function	yes
PF3D7_0220600	PBLACG01_0006100	Plasmodium blacklocki G01	Plasmodium exported protein (hyp9), unknown function	yes
PF3D7_0220600	PBLACG01_0728500	Plasmodium blacklocki G01	Plasmodium exported protein (hyp9), unknown function	no
PF3D7_0220600	PBLACG01_0830300	Plasmodium blacklocki G01	Plasmodium exported protein (hyp9), unknown function	no
PF3D7_0220600	PF3D7_0201500	Plasmodium falciparum 3D7	Plasmodium exported protein (hyp9), unknown function	no
PF3D7_0220600	PF3D7_0220700	Plasmodium falciparum 3D7	Plasmodium exported protein (hyp9), unknown function	no
PF3D7_0220600	PF3D7_0731700	Plasmodium falciparum 3D7	Plasmodium exported protein (hyp9), unknown function	no
PF3D7_0220600	PF3D7_0830700	Plasmodium falciparum 3D7	Plasmodium exported protein (hyp9), unknown function	no
PF3D7_0220600	PGABG01_0030000	Plasmodium gaboni strain G01	Plasmodium exported protein (hyp9), unknown function	no
PF3D7_0220600	PGABG01_0830600	Plasmodium gaboni strain G01	Plasmodium exported protein (hyp9), unknown function	no
PF3D7_0220600	PGSY75_0201500	Plasmodium gaboni strain SY75	exported protein (hyp9)	no
PF3D7_0220600	PGSY75_0220600	Plasmodium gaboni strain SY75	exported protein (hyp9)	yes
PF3D7_0220600	PGSY75_0830700	Plasmodium gaboni strain SY75	exported protein (hyp9)	no
PF3D7_0220600	PPRFG01_0201600	Plasmodium praefalciparum strain G01	Plasmodium exported protein (hyp9), unknown function	yes
PF3D7_0220600	PPRFG01_0220700	Plasmodium praefalciparum strain G01	Plasmodium exported protein (hyp9), unknown function	yes
PF3D7_0220600	PPRFG01_0220800	Plasmodium praefalciparum strain G01	Plasmodium exported protein (hyp9), unknown function	yes
PF3D7_0220600	PPRFG01_0730700	Plasmodium praefalciparum strain G01	Plasmodium exported protein (hyp9), unknown function	no
PF3D7_0220600	PPRFG01_0832300	Plasmodium praefalciparum strain G01	Plasmodium exported protein (hyp9), unknown function	no
PF3D7_0220600	PRCDC_0200600	Plasmodium reichenowi CDC	Plasmodium exported protein (hyp9), unknown function	yes
PF3D7_0220600	PRCDC_0219500	Plasmodium reichenowi CDC	Plasmodium exported protein (hyp9), unknown function	yes
PF3D7_0220600	PRCDC_0219600	Plasmodium reichenowi CDC	Plasmodium exported protein (hyp9), unknown function	yes
PF3D7_0220600	PRCDC_0728500	Plasmodium reichenowi CDC	Plasmodium exported protein (hyp9), unknown function	no
PF3D7_0220600	PRCDC_0830000	Plasmodium reichenowi CDC	Plasmodium exported protein (hyp9), unknown function	no
PF3D7_0220600	PRG01_0014500	Plasmodium reichenowi G01	Plasmodium exported protein (hyp9), unknown function	no
PF3D7_0220600	PRG01_0035000	Plasmodium reichenowi G01	Plasmodium exported protein (hyp9), unknown function	no
PF3D7_0220600	PRG01_0038400	Plasmodium reichenowi G01	Plasmodium exported protein (hyp9), unknown function	yes
PF3D7_0220600	PRG01_0200800	Plasmodium reichenowi G01	Plasmodium exported protein (hyp9), unknown function	no
PF3D7_0220600	PRG01_0833600	Plasmodium reichenowi G01	Plasmodium exported protein (hyp9), unknown function	no
PF3D7_0220600	Pf7G8_020006300	Plasmodium falciparum 7G8	Plasmodium exported protein (hyp9), unknown function	yes
PF3D7_0220600	Pf7G8_020025100	Plasmodium falciparum 7G8	Plasmodium exported protein (hyp9), unknown function	yes
PF3D7_0220600	Pf7G8_020025200	Plasmodium falciparum 7G8	Plasmodium exported protein (hyp9), unknown function	yes
PF3D7_0220600	Pf7G8_070036500	Plasmodium falciparum 7G8	Plasmodium exported protein (hyp9), unknown function	no
PF3D7_0220600	Pf7G8_080035600	Plasmodium falciparum 7G8	Plasmodium exported protein (hyp9), unknown function	no
PF3D7_0220600	PfCD01_020006600	Plasmodium falciparum CD01	Plasmodium exported protein (hyp9), unknown function	yes
PF3D7_0220600	PfCD01_020025300	Plasmodium falciparum CD01	Plasmodium exported protein (hyp9), unknown function	yes
PF3D7_0220600	PfCD01_020025400	Plasmodium falciparum CD01	Plasmodium exported protein (hyp9), unknown function	yes
PF3D7_0220600	PfCD01_070034900	Plasmodium falciparum CD01	Plasmodium exported protein (hyp9), unknown function	no
PF3D7_0220600	PfCD01_080036100	Plasmodium falciparum CD01	Plasmodium exported protein (hyp9), unknown function	no
PF3D7_0220600	PfDd2_020023300	Plasmodium falciparum Dd2	Plasmodium exported protein (hyp9), unknown function	yes
PF3D7_0220600	PfDd2_020023400	Plasmodium falciparum Dd2	Plasmodium exported protein (hyp9), unknown function	yes
PF3D7_0220600	PfDd2_070034700	Plasmodium falciparum Dd2	Plasmodium exported protein (hyp9), unknown function	no
PF3D7_0220600	PfDd2_080035500	Plasmodium falciparum Dd2	Plasmodium exported protein (hyp9), unknown function	no
PF3D7_0220600	PfGA01_000005700	Plasmodium falciparum GA01	Plasmodium exported protein (hyp9), unknown function	no
PF3D7_0220600	PfGA01_020023500	Plasmodium falciparum GA01	Plasmodium exported protein (hyp9), unknown function	yes
PF3D7_0220600	PfGA01_020023600	Plasmodium falciparum GA01	Plasmodium exported protein (hyp9), unknown function	yes
PF3D7_0220600	PfGA01_070034200	Plasmodium falciparum GA01	Plasmodium exported protein (hyp9), unknown function	no
PF3D7_0220600	PfGA01_080034000	Plasmodium falciparum GA01	Plasmodium exported protein (hyp9), unknown function	no
PF3D7_0220600	PfGB4_000012200	Plasmodium falciparum GB4	Plasmodium exported protein (hyp9), unknown function	no
PF3D7_0220600	PfGB4_020023300	Plasmodium falciparum GB4	Plasmodium exported protein (hyp9), unknown function	yes
PF3D7_0220600	PfGB4_020023400	Plasmodium falciparum GB4	Plasmodium exported protein (hyp9), unknown function	yes
PF3D7_0220600	PfGB4_070036400	Plasmodium falciparum GB4	Plasmodium exported protein (hyp9), unknown function	no
PF3D7_0220600	PfGB4_080035200	Plasmodium falciparum GB4	Plasmodium exported protein (hyp9), unknown function	no
PF3D7_0220600	PfGN01_020007000	Plasmodium falciparum GN01	Plasmodium exported protein (hyp9), unknown function	yes
PF3D7_0220600	PfGN01_020025600	Plasmodium falciparum GN01	Plasmodium exported protein (hyp9), unknown function	yes
PF3D7_0220600	PfGN01_020025700	Plasmodium falciparum GN01	Plasmodium exported protein (hyp9), unknown function	yes
PF3D7_0220600	PfGN01_070036300	Plasmodium falciparum GN01	Plasmodium exported protein (hyp9), unknown function	no
PF3D7_0220600	PfGN01_080036100	Plasmodium falciparum GN01	Plasmodium exported protein (hyp9), unknown function	no
PF3D7_0220600	PfHB3_020006300	Plasmodium falciparum HB3	Plasmodium exported protein (hyp9), unknown function	yes
PF3D7_0220600	PfHB3_020025100	Plasmodium falciparum HB3	Plasmodium exported protein (hyp9), unknown function	yes
PF3D7_0220600	PfHB3_020025200	Plasmodium falciparum HB3	Plasmodium exported protein (hyp9), unknown function	yes
PF3D7_0220600	PfHB3_070034300	Plasmodium falciparum HB3	Plasmodium exported protein (hyp9), unknown function	no
PF3D7_0220600	PfHB3_080035800	Plasmodium falciparum HB3	Plasmodium exported protein (hyp9), unknown function	no
PF3D7_0220600	PfIT_020006300	Plasmodium falciparum IT	Plasmodium exported protein (hyp9), unknown function	yes
PF3D7_0220600	PfIT_020025100	Plasmodium falciparum IT	Plasmodium exported protein (hyp9), unknown function	yes
PF3D7_0220600	PfIT_020025200	Plasmodium falciparum IT	Plasmodium exported protein (hyp9), unknown function	yes
PF3D7_0220600	PfIT_070035400	Plasmodium falciparum IT	Plasmodium exported protein (hyp9), unknown function	no
PF3D7_0220600	PfIT_080035400	Plasmodium falciparum IT	Plasmodium exported protein (hyp9), unknown function	no
PF3D7_0220600	PfKE01_020022900	Plasmodium falciparum KE01	Plasmodium exported protein (hyp9), unknown function	yes
PF3D7_0220600	PfKE01_020023000	Plasmodium falciparum KE01	Plasmodium exported protein (hyp9), unknown function	yes
PF3D7_0220600	PfKE01_070034200	Plasmodium falciparum KE01	Plasmodium exported protein (hyp9), unknown function	no
PF3D7_0220600	PfKE01_080036100	Plasmodium falciparum KE01	Plasmodium exported protein (hyp9), unknown function	no
PF3D7_0220600	PfKH01_020006900	Plasmodium falciparum KH01	Plasmodium exported protein (hyp9), unknown function	yes
PF3D7_0220600	PfKH01_020025700	Plasmodium falciparum KH01	Plasmodium exported protein (hyp9), unknown function	yes
PF3D7_0220600	PfKH01_020025800	Plasmodium falciparum KH01	Plasmodium exported protein (hyp9), unknown function	yes
PF3D7_0220600	PfKH01_070035100	Plasmodium falciparum KH01	Plasmodium exported protein (hyp9), unknown function	no
PF3D7_0220600	PfKH01_080035600	Plasmodium falciparum KH01	Plasmodium exported protein (hyp9), unknown function	no
PF3D7_0220600	PfKH02_020005600	Plasmodium falciparum KH02	Plasmodium exported protein (hyp9), unknown function	yes
PF3D7_0220600	PfKH02_020024400	Plasmodium falciparum KH02	Plasmodium exported protein (hyp9), unknown function	yes
PF3D7_0220600	PfKH02_020024500	Plasmodium falciparum KH02	Plasmodium exported protein (hyp9), unknown function	yes
PF3D7_0220600	PfKH02_070034300	Plasmodium falciparum KH02	Plasmodium exported protein (hyp9), unknown function	no
PF3D7_0220600	PfKH02_080035900	Plasmodium falciparum KH02	Plasmodium exported protein (hyp9), unknown function	no
PF3D7_0220600	PfML01_000030100	Plasmodium falciparum ML01	Plasmodium exported protein (hyp9), unknown function	no
PF3D7_0220600	PfML01_000032800	Plasmodium falciparum ML01	hypothetical protein	no
PF3D7_0220600	PfML01_000100600	Plasmodium falciparum ML01	hypothetical protein	no
PF3D7_0220600	PfML01_020023300	Plasmodium falciparum ML01	Plasmodium exported protein (hyp9), unknown function	yes
PF3D7_0220600	PfML01_020023400	Plasmodium falciparum ML01	Plasmodium exported protein (hyp9), unknown function	yes
PF3D7_0220600	PfML01_070035100	Plasmodium falciparum ML01	Plasmodium exported protein (hyp9), unknown function	no
PF3D7_0220600	PfML01_080036200	Plasmodium falciparum ML01	Plasmodium exported protein (hyp9), unknown function	no
PF3D7_0220600	PfSD01_020007100	Plasmodium falciparum SD01	Plasmodium exported protein (hyp9), unknown function	yes
PF3D7_0220600	PfSD01_020025800	Plasmodium falciparum SD01	Plasmodium exported protein (hyp9), unknown function	yes
PF3D7_0220600	PfSD01_020025900	Plasmodium falciparum SD01	Plasmodium exported protein (hyp9), unknown function	yes
PF3D7_0220600	PfSD01_070059700	Plasmodium falciparum SD01	Plasmodium exported protein (hyp9), unknown function	no
PF3D7_0220600	PfSD01_080035700	Plasmodium falciparum SD01	Plasmodium exported protein (hyp9), unknown function	no
PF3D7_0220600	PfSN01_000021500	Plasmodium falciparum SN01	Plasmodium exported protein (hyp9), unknown function	no
PF3D7_0220600	PfSN01_020023400	Plasmodium falciparum SN01	Plasmodium exported protein (hyp9), unknown function	yes
PF3D7_0220600	PfSN01_020023500	Plasmodium falciparum SN01	Plasmodium exported protein (hyp9), unknown function	yes
PF3D7_0220600	PfSN01_070035700	Plasmodium falciparum SN01	Plasmodium exported protein (hyp9), unknown function	no
PF3D7_0220600	PfSN01_080035100	Plasmodium falciparum SN01	Plasmodium exported protein (hyp9), unknown function	no
PF3D7_0220600	PfTG01_020006700	Plasmodium falciparum TG01	Plasmodium exported protein (hyp9), unknown function	no
PF3D7_0220600	PfTG01_020025500	Plasmodium falciparum TG01	Plasmodium exported protein (hyp9), unknown function	yes
PF3D7_0220600	PfTG01_020025600	Plasmodium falciparum TG01	Plasmodium exported protein (hyp9), unknown function	yes
PF3D7_0220600	PfTG01_070035700	Plasmodium falciparum TG01	Plasmodium exported protein (hyp9), unknown function	no
PF3D7_0220600	PfTG01_080036300	Plasmodium falciparum TG01	Plasmodium exported protein (hyp9), unknown function	no
PF3D7_0302200	AK88_00314	Plasmodium fragile strain nilgiri	hypothetical protein	no
PF3D7_0302200	AK88_03566	Plasmodium fragile strain nilgiri	hypothetical protein	no
PF3D7_0302200	AK88_04704	Plasmodium fragile strain nilgiri	hypothetical protein	yes
PF3D7_0302200	C922_04959	Plasmodium inui San Antonio 1	hypothetical protein	no
PF3D7_0302200	C922_05059	Plasmodium inui San Antonio 1	hypothetical protein	no
PF3D7_0302200	C922_05060	Plasmodium inui San Antonio 1	hypothetical protein	no
PF3D7_0302200	C922_05061	Plasmodium inui San Antonio 1	hypothetical protein	no
PF3D7_0302200	C922_05706	Plasmodium inui San Antonio 1	hypothetical protein	no
PF3D7_0302200	C922_05707	Plasmodium inui San Antonio 1	hypothetical protein	no
PF3D7_0302200	C922_05772	Plasmodium inui San Antonio 1	hypothetical protein	no
PF3D7_0302200	C922_05859	Plasmodium inui San Antonio 1	hypothetical protein	no
PF3D7_0302200	PADL01_0003200	Plasmodium adleri G01	cytoadherence linked asexual protein 3.1, putative	no
PF3D7_0302200	PADL01_0005400	Plasmodium adleri G01	cytoadherence linked asexual protein 3.1, putative	no
PF3D7_0302200	PADL01_0007500	Plasmodium adleri G01	cytoadherence linked asexual protein 3.2, putative	no
PF3D7_0302200	PADL01_0008700	Plasmodium adleri G01	cytoadherence linked asexual protein 3.1, putative	no
PF3D7_0302200	PADL01_0010600	Plasmodium adleri G01	cytoadherence linked asexual protein 3.2, putative	no
PF3D7_0302200	PADL01_0011300	Plasmodium adleri G01	cytoadherence linked asexual protein 3.1, putative	no
PF3D7_0302200	PADL01_0011700	Plasmodium adleri G01	cytoadherence linked asexual protein 3.2	no
PF3D7_0302200	PADL01_0011900	Plasmodium adleri G01	cytoadherence linked asexual protein 3.1, putative	no
PF3D7_0302200	PADL01_0016600	Plasmodium adleri G01	cytoadherence linked asexual protein 9, putative	no
PF3D7_0302200	PADL01_0024700	Plasmodium adleri G01	cytoadherence linked asexual protein 2	no
PF3D7_0302200	PADL01_0025500	Plasmodium adleri G01	cytoadherence linked asexual protein 3.2, putative	no
PF3D7_0302200	PADL01_0032300	Plasmodium adleri G01	cytoadherence linked asexual protein 3.2, putative	no
PF3D7_0302200	PADL01_0032400	Plasmodium adleri G01	cytoadherence linked asexual protein 3.1, putative	no
PF3D7_0302200	PADL01_0032500	Plasmodium adleri G01	cytoadherence linked asexual protein 3.1, putative	no
PF3D7_0302200	PADL01_0033400	Plasmodium adleri G01	cytoadherence linked asexual protein 3.1, putative	no
PF3D7_0302200	PADL01_0112800	Plasmodium adleri G01	cytoadherence linked asexual protein 3.1, putative	no
PF3D7_0302200	PADL01_0300600	Plasmodium adleri G01	cytoadherence linked asexual protein 3.1, putative	no
PF3D7_0302200	PADL01_0301100	Plasmodium adleri G01	cytoadherence linked asexual protein 3.2	yes
PF3D7_0302200	PADL01_0301300	Plasmodium adleri G01	cytoadherence linked asexual protein 3.1, putative	yes
PF3D7_0302200	PADL01_0400400	Plasmodium adleri G01	cytoadherence linked asexual protein 3.1, putative	no
PF3D7_0302200	PADL01_0830800	Plasmodium adleri G01	cytoadherence linked asexual protein 8	no
PF3D7_0302200	PADL01_0900300	Plasmodium adleri G01	cytoadherence linked asexual protein 3.1, putative	no
PF3D7_0302200	PADL01_0935000	Plasmodium adleri G01	cytoadherence linked asexual protein 9, putative	no
PF3D7_0302200	PADL01_0935100	Plasmodium adleri G01	cytoadherence linked asexual protein 9, putative	no
PF3D7_0302200	PBANKA_0836300	Plasmodium berghei ANKA	cytoadherence linked asexual protein 9	no
PF3D7_0302200	PBANKA_1400600	Plasmodium berghei ANKA	cytoadherence linked asexual protein, putative	no
PF3D7_0302200	PBILCG01_0020400	Plasmodium billcollinsi G01	cytoadherence linked asexual protein 3.1	no
PF3D7_0302200	PBILCG01_0301900	Plasmodium billcollinsi G01	cytoadherence linked asexual protein 3.2	yes
PF3D7_0302200	PBILCG01_0835700	Plasmodium billcollinsi G01	cytoadherence linked asexual protein 8	no
PF3D7_0302200	PBILCG01_0937600	Plasmodium billcollinsi G01	cytoadherence linked asexual protein 9	no
PF3D7_0302200	PBILCG01_1479000	Plasmodium billcollinsi G01	cytoadherence linked asexual protein 3.1, putative	no
PF3D7_0302200	PBILCG01_1479100	Plasmodium billcollinsi G01	cytoadherence linked asexual protein 3.1, putative	no
PF3D7_0302200	PBLACG01_0003700	Plasmodium blacklocki G01	cytoadherence linked asexual protein 3.1, putative	no
PF3D7_0302200	PBLACG01_0003800	Plasmodium blacklocki G01	cytoadherence linked asexual protein 3.1, putative	no
PF3D7_0302200	PBLACG01_0004900	Plasmodium blacklocki G01	cytoadherence linked asexual protein 3.1, putative	no
PF3D7_0302200	PBLACG01_0009100	Plasmodium blacklocki G01	cytoadherence linked asexual protein 9, putative	no
PF3D7_0302200	PBLACG01_0009400	Plasmodium blacklocki G01	cytoadherence linked asexual protein 3.1, putative	no
PF3D7_0302200	PBLACG01_0011000	Plasmodium blacklocki G01	cytoadherence linked asexual protein 3.1, putative	no
PF3D7_0302200	PBLACG01_0012500	Plasmodium blacklocki G01	cytoadherence linked asexual protein 2,putative	no
PF3D7_0302200	PBLACG01_0013200	Plasmodium blacklocki G01	cytoadherence linked asexual protein 3.1, putative	no
PF3D7_0302200	PBLACG01_0013900	Plasmodium blacklocki G01	cytoadherence linked asexual protein 3.1, putative	no
PF3D7_0302200	PBLACG01_0015200	Plasmodium blacklocki G01	cytoadherence linked asexual protein 3.1, putative	no
PF3D7_0302200	PBLACG01_0017400	Plasmodium blacklocki G01	cytoadherence linked asexual protein 3.1, putative	no
PF3D7_0302200	PBLACG01_0020100	Plasmodium blacklocki G01	cytoadherence linked asexual protein 3.1, putative	no
PF3D7_0302200	PBLACG01_0024800	Plasmodium blacklocki G01	cytoadherence linked asexual protein 3.2, putative	no
PF3D7_0302200	PBLACG01_0026300	Plasmodium blacklocki G01	cytoadherence linked asexual protein 3.1, putative	no
PF3D7_0302200	PBLACG01_0027000	Plasmodium blacklocki G01	cytoadherence linked asexual protein 3.1, putative	no
PF3D7_0302200	PBLACG01_0028100	Plasmodium blacklocki G01	cytoadherence linked asexual protein 3.1, putative	no
PF3D7_0302200	PBLACG01_0028600	Plasmodium blacklocki G01	cytoadherence linked asexual protein 3.1, putative	no
PF3D7_0302200	PBLACG01_0029000	Plasmodium blacklocki G01	cytoadherence linked asexual protein 3.1, putative	no
PF3D7_0302200	PBLACG01_0029500	Plasmodium blacklocki G01	cytoadherence linked asexual protein 3.2, putative	no
PF3D7_0302200	PBLACG01_0031800	Plasmodium blacklocki G01	cytoadherence linked asexual protein 3.1, putative	no
PF3D7_0302200	PBLACG01_0031900	Plasmodium blacklocki G01	cytoadherence linked asexual protein 3.2, putative	no
PF3D7_0302200	PBLACG01_0036500	Plasmodium blacklocki G01	cytoadherence linked asexual protein 3.1, putative	no
PF3D7_0302200	PBLACG01_0036800	Plasmodium blacklocki G01	cytoadherence linked asexual protein 3.1, putative	no
PF3D7_0302200	PBLACG01_0037100	Plasmodium blacklocki G01	cytoadherence linked asexual protein 3.1, putative	no
PF3D7_0302200	PBLACG01_0037200	Plasmodium blacklocki G01	cytoadherence linked asexual protein 3.1, putative	no
PF3D7_0302200	PBLACG01_0300200	Plasmodium blacklocki G01	cytoadherence linked asexual protein 3.1, putative	no
PF3D7_0302200	PBLACG01_0302500	Plasmodium blacklocki G01	cytoadherence linked asexual protein 3.2	yes
PF3D7_0302200	PBLACG01_0700200	Plasmodium blacklocki G01	cytoadherence linked asexual protein 3.1, putative	no
PF3D7_0302200	PBLACG01_0700800	Plasmodium blacklocki G01	cytoadherence linked asexual protein 3.1, putative	no
PF3D7_0302200	PBLACG01_0800300	Plasmodium blacklocki G01	cytoadherence linked asexual protein 3.1, putative	no
PF3D7_0302200	PBLACG01_0830800	Plasmodium blacklocki G01	cytoadherence linked asexual protein 8	no
PF3D7_0302200	PBLACG01_0900100	Plasmodium blacklocki G01	cytoadherence linked asexual protein 3.1, putative	no
PF3D7_0302200	PBLACG01_0900200	Plasmodium blacklocki G01	cytoadherence linked asexual protein 3.1, putative	no
PF3D7_0302200	PBLACG01_0935700	Plasmodium blacklocki G01	cytoadherence linked asexual protein 9, putative	no
PF3D7_0302200	PCHAS_0836600	Plasmodium chabaudi chabaudi	cytoadherence linked asexual protein 9, putative	no
PF3D7_0302200	PCHAS_1402500	Plasmodium chabaudi chabaudi	cytoadherence linked asexual protein, putative	no
PF3D7_0302200	PCHAS_1468100	Plasmodium chabaudi chabaudi	cytoadherence linked asexual protein, putative	no
PF3D7_0302200	PCOAH_00015500	Plasmodium coatneyi Hackeri	Cytoadherence linked asexual protein (Clag)	no
PF3D7_0302200	PCOAH_00037340	Plasmodium coatneyi Hackeri	Cytoadherence linked asexual protein	no
PF3D7_0302200	PCYB_074300	Plasmodium cynomolgi strain B	cytoadherence linked asexual protein	no
PF3D7_0302200	PCYB_141030	Plasmodium cynomolgi strain B	cytoadherence linked asexual protein CLAG	no
PF3D7_0302200	PF3D7_0220800	Plasmodium falciparum 3D7	cytoadherence linked asexual protein 2	no
PF3D7_0302200	PF3D7_0302500	Plasmodium falciparum 3D7	cytoadherence linked asexual protein 3.1	no
PF3D7_0302200	PF3D7_0831600	Plasmodium falciparum 3D7	cytoadherence linked asexual protein 8	no
PF3D7_0302200	PF3D7_0935800	Plasmodium falciparum 3D7	cytoadherence linked asexual protein 9	no
PF3D7_0302200	PGABG01_0009200	Plasmodium gaboni strain G01	cytoadherence linked asexual protein 3.2, putative	no
PF3D7_0302200	PGABG01_0009300	Plasmodium gaboni strain G01	cytoadherence linked asexual protein 3.2, putative	no
PF3D7_0302200	PGABG01_0009500	Plasmodium gaboni strain G01	cytoadherence linked asexual protein 3.1, putative	no
PF3D7_0302200	PGABG01_0017500	Plasmodium gaboni strain G01	cytoadherence linked asexual protein 3.1, putative	no
PF3D7_0302200	PGABG01_0019100	Plasmodium gaboni strain G01	cytoadherence linked asexual protein 9, putative	no
PF3D7_0302200	PGABG01_0019200	Plasmodium gaboni strain G01	cytoadherence linked asexual protein 9, putative	no
PF3D7_0302200	PGABG01_0021700	Plasmodium gaboni strain G01	cytoadherence linked asexual protein 2	no
PF3D7_0302200	PGABG01_0030400	Plasmodium gaboni strain G01	cytoadherence linked asexual protein 3.1, putative	no
PF3D7_0302200	PGABG01_0035800	Plasmodium gaboni strain G01	cytoadherence linked asexual protein 3.1, putative	no
PF3D7_0302200	PGABG01_0035900	Plasmodium gaboni strain G01	cytoadherence linked asexual protein 3.1, putative	no
PF3D7_0302200	PGABG01_0301400	Plasmodium gaboni strain G01	cytoadherence linked asexual protein 3.2	yes
PF3D7_0302200	PGABG01_0301600	Plasmodium gaboni strain G01	cytoadherence linked asexual protein 3.1	yes
PF3D7_0302200	PGABG01_0301800	Plasmodium gaboni strain G01	cytoadherence linked asexual protein 3.1, putative	yes
PF3D7_0302200	PGABG01_0831400	Plasmodium gaboni strain G01	cytoadherence linked asexual protein 8	no
PF3D7_0302200	PGABG01_1218400	Plasmodium gaboni strain G01	cytoadherence linked asexual protein 3.1, putative	no
PF3D7_0302200	PGAL8A_00001800	Plasmodium gallinaceum 8A	cytoadherence linked asexual protein 3.2, putative	yes
PF3D7_0302200	PGAL8A_00272200	Plasmodium gallinaceum 8A	cytoadherence linked asexual protein, putative	no
PF3D7_0302200	PGAL8A_00321300	Plasmodium gallinaceum 8A	cytoadherence linked asexual protein, putative	no
PF3D7_0302200	PGAL8A_00475400	Plasmodium gallinaceum 8A	cytoadherence linked asexual protein, putative	no
PF3D7_0302200	PGSY75_0026400	Plasmodium gaboni strain SY75	cytoadherence linked asexual protein	no
PF3D7_0302200	PGSY75_0028200	Plasmodium gaboni strain SY75	cytoadherence linked asexual protein	no
PF3D7_0302200	PGSY75_0028300	Plasmodium gaboni strain SY75	cytoadherence linked asexual protein	no
PF3D7_0302200	PGSY75_0028400	Plasmodium gaboni strain SY75	cytoadherence linked asexual protein	no
PF3D7_0302200	PGSY75_0028500	Plasmodium gaboni strain SY75	cytoadherence linked asexual protein	no
PF3D7_0302200	PGSY75_0028600	Plasmodium gaboni strain SY75	cytoadherence linked asexual protein	no
PF3D7_0302200	PGSY75_0028700	Plasmodium gaboni strain SY75	cytoadherence linked asexual protein	no
PF3D7_0302200	PGSY75_0028900	Plasmodium gaboni strain SY75	cytoadherence linked asexual protein	no
PF3D7_0302200	PGSY75_0029000	Plasmodium gaboni strain SY75	cytoadherence linked asexual protein	no
PF3D7_0302200	PGSY75_0029200	Plasmodium gaboni strain SY75	cytoadherence linked asexual protein	no
PF3D7_0302200	PGSY75_0029400	Plasmodium gaboni strain SY75	cytoadherence linked asexual protein	no
PF3D7_0302200	PGSY75_0220800	Plasmodium gaboni strain SY75	cytoadherence linked asexual protein 2	no
PF3D7_0302200	PGSY75_0302200	Plasmodium gaboni strain SY75	cytoadherence linked asexual protein 3.2	yes
PF3D7_0302200	PGSY75_0831600	Plasmodium gaboni strain SY75	cytoadherence linked asexual protein 8	no
PF3D7_0302200	PGSY75_0935800	Plasmodium gaboni strain SY75	cytoadherence linked asexual protein 9	no
PF3D7_0302200	PKNH_0734400	Plasmodium knowlesi strain H	cytoadherence linked asexual protein, CLAG, putative	no
PF3D7_0302200	PKNH_1401300	Plasmodium knowlesi strain H	cytoadherence linked asexual protein, putative	no
PF3D7_0302200	PKNOH_S06436500	Plasmodium knowlesi strain Malayan Strain Pk1 A	putative Cytoadherence linked asexual protein - CLAG	no
PF3D7_0302200	PKNOH_S140218400	Plasmodium knowlesi strain Malayan Strain Pk1 A	putative Cytoadherence linked asexual protein	no
PF3D7_0302200	PPRFG01_00111500	Plasmodium praefalciparum strain G01	cytoadherence linked asexual protein 3.1, putative	no
PF3D7_0302200	PPRFG01_0220900	Plasmodium praefalciparum strain G01	cytoadherence linked asexual protein 2	no
PF3D7_0302200	PPRFG01_0303400	Plasmodium praefalciparum strain G01	cytoadherence linked asexual protein 3.1, putative	yes
PF3D7_0302200	PPRFG01_0303500	Plasmodium praefalciparum strain G01	cytoadherence linked asexual protein 3.1	yes
PF3D7_0302200	PPRFG01_0303800	Plasmodium praefalciparum strain G01	cytoadherence linked asexual protein 3.1	yes
PF3D7_0302200	PPRFG01_0833200	Plasmodium praefalciparum strain G01	cytoadherence linked asexual protein 8	no
PF3D7_0302200	PPRFG01_0934900	Plasmodium praefalciparum strain G01	cytoadherence linked asexual protein 9	no
PF3D7_0302200	PRCDC_0219700	Plasmodium reichenowi CDC	cytoadherence linked asexual protein 2	no
PF3D7_0302200	PRCDC_0301300	Plasmodium reichenowi CDC	cytoadherence linked asexual protein 3.2	yes
PF3D7_0302200	PRCDC_0301800	Plasmodium reichenowi CDC	cytoadherence linked asexual protein 3.1	yes
PF3D7_0302200	PRCDC_0830800	Plasmodium reichenowi CDC	cytoadherence linked asexual protein 8	no
PF3D7_0302200	PRCDC_0933800	Plasmodium reichenowi CDC	cytoadherence linked asexual protein 9, pseudogene	no
PF3D7_0302200	PRCDC_0933900	Plasmodium reichenowi CDC	cytoadherence linked asexual protein 9	no
PF3D7_0302200	PRELSG_0003500	Plasmodium relictum SGS1-like	cytoadherence linked asexual protein, putative	no
PF3D7_0302200	PRELSG_0014000	Plasmodium relictum SGS1-like	cytoadherence linked asexual protein, putative	no
PF3D7_0302200	PRELSG_0018500	Plasmodium relictum SGS1-like	cytoadherence linked asexual protein, putative	no
PF3D7_0302200	PRELSG_0019100	Plasmodium relictum SGS1-like	cytoadherence linked asexual protein, putative	no
PF3D7_0302200	PRELSG_0023500	Plasmodium relictum SGS1-like	cytoadherence linked asexual protein, putative	no
PF3D7_0302200	PRELSG_0027800	Plasmodium relictum SGS1-like	cytoadherence linked asexual protein, putative, pseudogene	no
PF3D7_0302200	PRELSG_0028600	Plasmodium relictum SGS1-like	cytoadherence linked asexual protein, putative	no
PF3D7_0302200	PRELSG_0833200	Plasmodium relictum SGS1-like	cytoadherence linked asexual protein, putative	yes
PF3D7_0302200	PRELSG_9901800	Plasmodium relictum SGS1-like	cytoadherence linked asexual protein, putative	no
PF3D7_0302200	PRG01_0034900	Plasmodium reichenowi G01	cytoadherence linked asexual protein 2	no
PF3D7_0302200	PRG01_0305100	Plasmodium reichenowi G01	cytoadherence linked asexual protein 3.2, putative	yes
PF3D7_0302200	PRG01_0305900	Plasmodium reichenowi G01	cytoadherence linked asexual protein 3.1	yes
PF3D7_0302200	PRG01_0834500	Plasmodium reichenowi G01	cytoadherence linked asexual protein 8	no
PF3D7_0302200	PRG01_0943400	Plasmodium reichenowi G01	cytoadherence linked asexual protein 9, putative	no
PF3D7_0302200	PRG01_0943500	Plasmodium reichenowi G01	cytoadherence linked asexual protein 9	no
PF3D7_0302200	PVP01_0734500	Plasmodium vivax P01	cytoadherence linked asexual protein 7	no
PF3D7_0302200	PVP01_0800900	Plasmodium vivax P01	cytoadherence-linked asexual protein (CLAG), putative	no
PF3D7_0302200	PVP01_1401400	Plasmodium vivax P01	cytoadherence linked asexual protein, CLAG, putative	no
PF3D7_0302200	PVX_086930	Plasmodium vivax Sal-1	cytoadherence linked asexual protein (CLAG), putative	no
PF3D7_0302200	PVX_094265	Plasmodium vivax Sal-1	cytoadherence-linked asexual protein (CLAG), putative	no
PF3D7_0302200	PVX_121885	Plasmodium vivax Sal-1	cytoadherence linked asexual protein, CLAG, putative	no
PF3D7_0302200	PY02932	Plasmodium yoelii yoelii 17XNL	PyRhopH1A-related	no
PF3D7_0302200	PY04666	Plasmodium yoelii yoelii 17XNL	PyRhopH1A-related	no
PF3D7_0302200	PY06117	Plasmodium yoelii yoelii 17XNL	PyRhopHA1 paralog	no
PF3D7_0302200	PY17X_0839700	Plasmodium yoelii yoelii 17X	cytoadherence linked asexual protein 9	no
PF3D7_0302200	PY17X_1402200	Plasmodium yoelii yoelii 17X	cytoadherence linked asexual protein, putative	no
PF3D7_0302200	PYYM_0839400	Plasmodium yoelii yoelii YM	cytoadherence linked asexual protein 9	no
PF3D7_0302200	PYYM_1404200	Plasmodium yoelii yoelii YM	cytoadherence linked asexual protein, putative	no
PF3D7_0302200	PcyM_0737900	Plasmodium cynomolgi strain M	cytoadherence linked asexual protein 7	no
PF3D7_0302200	PcyM_1402000	Plasmodium cynomolgi strain M	cytoadherence linked asexual protein, putative	no
PF3D7_0302200	Pf7G8_020025300	Plasmodium falciparum 7G8	cytoadherence linked asexual protein 2	no
PF3D7_0302200	Pf7G8_030008000	Plasmodium falciparum 7G8	cytoadherence linked asexual protein 2	yes
PF3D7_0302200	Pf7G8_030008300	Plasmodium falciparum 7G8	cytoadherence linked asexual protein 3.1	yes
PF3D7_0302200	Pf7G8_070006300	Plasmodium falciparum 7G8	cytoadherence linked asexual protein	no
PF3D7_0302200	Pf7G8_080036500	Plasmodium falciparum 7G8	cytoadherence linked asexual protein 8	no
PF3D7_0302200	Pf7G8_090040900	Plasmodium falciparum 7G8	cytoadherence linked asexual protein 9	no
PF3D7_0302200	Pf7G8_100043600	Plasmodium falciparum 7G8	cytoadherence linked asexual protein 2	no
PF3D7_0302200	PfCD01_000008300	Plasmodium falciparum CD01	cytoadherence linked asexual protein 2	no
PF3D7_0302200	PfCD01_020025500	Plasmodium falciparum CD01	cytoadherence linked asexual protein 2	no
PF3D7_0302200	PfCD01_030007600	Plasmodium falciparum CD01	cytoadherence linked asexual protein 2	yes
PF3D7_0302200	PfCD01_030007900	Plasmodium falciparum CD01	cytoadherence linked asexual protein 2	yes
PF3D7_0302200	PfCD01_080037000	Plasmodium falciparum CD01	cytoadherence linked asexual protein 2	no
PF3D7_0302200	PfCD01_090040500	Plasmodium falciparum CD01	cytoadherence linked asexual protein 2	no
PF3D7_0302200	PfDd2_020023500	Plasmodium falciparum Dd2	cytoadherence linked asexual protein 2	no
PF3D7_0302200	PfDd2_030007200	Plasmodium falciparum Dd2	cytoadherence linked asexual protein 3.2	yes
PF3D7_0302200	PfDd2_030007500	Plasmodium falciparum Dd2	cytoadherence linked asexual protein 3.1	yes
PF3D7_0302200	PfDd2_080036400	Plasmodium falciparum Dd2	cytoadherence linked asexual protein 8	no
PF3D7_0302200	PfDd2_090041100	Plasmodium falciparum Dd2	cytoadherence linked asexual protein 9	no
PF3D7_0302200	PfGA01_020023700	Plasmodium falciparum GA01	cytoadherence linked asexual protein 2	no
PF3D7_0302200	PfGA01_030008600	Plasmodium falciparum GA01	cytoadherence linked asexual protein 2	yes
PF3D7_0302200	PfGA01_030009100	Plasmodium falciparum GA01	cytoadherence linked asexual protein 2	yes
PF3D7_0302200	PfGA01_040029900	Plasmodium falciparum GA01	cytoadherence linked asexual protein 2	no
PF3D7_0302200	PfGA01_080034900	Plasmodium falciparum GA01	cytoadherence linked asexual protein 2	no
PF3D7_0302200	PfGB4_000009200	Plasmodium falciparum GB4	cytoadherence linked asexual protein 2	no
PF3D7_0302200	PfGB4_020023500	Plasmodium falciparum GB4	cytoadherence linked asexual protein 2	no
PF3D7_0302200	PfGB4_030008100	Plasmodium falciparum GB4	cytoadherence linked asexual protein 3.2	yes
PF3D7_0302200	PfGB4_080036100	Plasmodium falciparum GB4	cytoadherence linked asexual protein 2	no
PF3D7_0302200	PfGN01_020025800	Plasmodium falciparum GN01	cytoadherence linked asexual protein 2	no
PF3D7_0302200	PfGN01_030007900	Plasmodium falciparum GN01	cytoadherence linked asexual protein 3.2	yes
PF3D7_0302200	PfGN01_030008100	Plasmodium falciparum GN01	cytoadherence linked asexual protein 3.1	yes
PF3D7_0302200	PfGN01_080037000	Plasmodium falciparum GN01	cytoadherence linked asexual protein 8	no
PF3D7_0302200	PfGN01_090041000	Plasmodium falciparum GN01	cytoadherence linked asexual protein 9	no
PF3D7_0302200	PfHB3_000009500	Plasmodium falciparum HB3	cytoadherence linked asexual protein 2	no
PF3D7_0302200	PfHB3_020025300	Plasmodium falciparum HB3	cytoadherence linked asexual protein 2	no
PF3D7_0302200	PfHB3_030006100	Plasmodium falciparum HB3	cytoadherence linked asexual protein 3.2	yes
PF3D7_0302200	PfHB3_030006300	Plasmodium falciparum HB3	cytoadherence linked asexual protein 3.1	yes
PF3D7_0302200	PfHB3_080036700	Plasmodium falciparum HB3	cytoadherence linked asexual protein 8	no
PF3D7_0302200	PfHB3_100043500	Plasmodium falciparum HB3	cytoadherence linked asexual protein 2	no
PF3D7_0302200	PfIT_020025300	Plasmodium falciparum IT	cytoadherence linked asexual protein 2	no
PF3D7_0302200	PfIT_030007000	Plasmodium falciparum IT	cytoadherence linked asexual protein 3.2	yes
PF3D7_0302200	PfIT_030007300	Plasmodium falciparum IT	cytoadherence linked asexual protein 3.1	yes
PF3D7_0302200	PfIT_060036000	Plasmodium falciparum IT	cytoadherence linked asexual protein 2	no
PF3D7_0302200	PfIT_080036300	Plasmodium falciparum IT	cytoadherence linked asexual protein 8	no
PF3D7_0302200	PfIT_090040500	Plasmodium falciparum IT	cytoadherence linked asexual protein 9	no
PF3D7_0302200	PfKE01_020023100	Plasmodium falciparum KE01	cytoadherence linked asexual protein 2	no
PF3D7_0302200	PfKE01_030006900	Plasmodium falciparum KE01	cytoadherence linked asexual protein 2	yes
PF3D7_0302200	PfKE01_080037000	Plasmodium falciparum KE01	cytoadherence linked asexual protein 8	no
PF3D7_0302200	PfKH01_020025900	Plasmodium falciparum KH01	cytoadherence linked asexual protein 2	no
PF3D7_0302200	PfKH01_030007000	Plasmodium falciparum KH01	cytoadherence linked asexual protein 3.2	yes
PF3D7_0302200	PfKH01_030007400	Plasmodium falciparum KH01	cytoadherence linked asexual protein 2	yes
PF3D7_0302200	PfKH01_080036500	Plasmodium falciparum KH01	cytoadherence linked asexual protein 2	no
PF3D7_0302200	PfKH01_090040200	Plasmodium falciparum KH01	cytoadherence linked asexual protein 2	no
PF3D7_0302200	PfKH02_020024600	Plasmodium falciparum KH02	cytoadherence linked asexual protein 2	no
PF3D7_0302200	PfKH02_030007800	Plasmodium falciparum KH02	cytoadherence linked asexual protein 2	yes
PF3D7_0302200	PfKH02_030008000	Plasmodium falciparum KH02	cytoadherence linked asexual protein 2	yes
PF3D7_0302200	PfKH02_080036800	Plasmodium falciparum KH02	cytoadherence linked asexual protein 2	no
PF3D7_0302200	PfKH02_090040800	Plasmodium falciparum KH02	cytoadherence linked asexual protein 2	no
PF3D7_0302200	PfML01_000109900	Plasmodium falciparum ML01	cytoadherence linked asexual protein 2	yes
PF3D7_0302200	PfML01_000110300	Plasmodium falciparum ML01	cytoadherence linked asexual protein 2	no
PF3D7_0302200	PfML01_020023500	Plasmodium falciparum ML01	cytoadherence linked asexual protein 2	no
PF3D7_0302200	PfML01_030007500	Plasmodium falciparum ML01	cytoadherence linked asexual protein 2	yes
PF3D7_0302200	PfML01_080037200	Plasmodium falciparum ML01	cytoadherence linked asexual protein 2	no
PF3D7_0302200	PfML01_090040600	Plasmodium falciparum ML01	cytoadherence linked asexual protein 2	no
PF3D7_0302200	PfSD01_020026000	Plasmodium falciparum SD01	cytoadherence linked asexual protein 2	no
PF3D7_0302200	PfSD01_030007400	Plasmodium falciparum SD01	cytoadherence linked asexual protein 2	yes
PF3D7_0302200	PfSD01_030007600	Plasmodium falciparum SD01	cytoadherence linked asexual protein 2	no
PF3D7_0302200	PfSD01_080036600	Plasmodium falciparum SD01	cytoadherence linked asexual protein 2	no
PF3D7_0302200	PfSD01_090041000	Plasmodium falciparum SD01	cytoadherence linked asexual protein 2	no
PF3D7_0302200	PfSN01_000008500	Plasmodium falciparum SN01	cytoadherence linked asexual protein 2	no
PF3D7_0302200	PfSN01_020023600	Plasmodium falciparum SN01	cytoadherence linked asexual protein 2	no
PF3D7_0302200	PfSN01_030007700	Plasmodium falciparum SN01	cytoadherence linked asexual protein 2	yes
PF3D7_0302200	PfSN01_030008200	Plasmodium falciparum SN01	cytoadherence linked asexual protein 2	yes
PF3D7_0302200	PfSN01_080036000	Plasmodium falciparum SN01	cytoadherence linked asexual protein 2	no
PF3D7_0302200	PfSN01_140007100	Plasmodium falciparum SN01	cytoadherence linked asexual protein 2	no
PF3D7_0302200	PfTG01_000027400	Plasmodium falciparum TG01	cytoadherence linked asexual protein 2	yes
PF3D7_0302200	PfTG01_000027800	Plasmodium falciparum TG01	cytoadherence linked asexual protein 2	no
PF3D7_0302200	PfTG01_020025700	Plasmodium falciparum TG01	cytoadherence linked asexual protein 2	no
PF3D7_0302200	PfTG01_030008900	Plasmodium falciparum TG01	cytoadherence linked asexual protein 2	yes
PF3D7_0302200	PfTG01_080037200	Plasmodium falciparum TG01	cytoadherence linked asexual protein 2	no
PF3D7_0302200	PfTG01_090040400	Plasmodium falciparum TG01	cytoadherence linked asexual protein 2	no
PF3D7_0302200	PmUG01_07047700	Plasmodium malariae UG01	cytoadherence linked asexual protein, putative	no
PF3D7_0302200	PmUG01_08017100	Plasmodium malariae UG01	cytoadherence linked asexual protein, putative	no
PF3D7_0302200	PmUG01_08053700	Plasmodium malariae UG01	cytoadherence linked asexual protein, putative	yes
PF3D7_0302200	PmUG01_14015700	Plasmodium malariae UG01	cytoadherence linked asexual protein, putative	no
PF3D7_0302200	PocGH01_00081300	Plasmodium ovale curtisi GH01	cytoadherence linked asexual protein, putative	no
PF3D7_0302200	PocGH01_00152200	Plasmodium ovale curtisi GH01	cytoadherence linked asexual protein, putative	no
PF3D7_0302200	PocGH01_07043400	Plasmodium ovale curtisi GH01	cytoadherence linked asexual protein, putative	no
PF3D7_0302200	YYE_01322	Plasmodium vinckei vinckei strain vinckei	hypothetical protein	no
PF3D7_0302200	YYE_03490	Plasmodium vinckei vinckei strain vinckei	hypothetical protein	no
PF3D7_0302200	YYG_00031	Plasmodium vinckei petteri strain CR	hypothetical protein	no
PF3D7_0302200	YYG_02895	Plasmodium vinckei petteri strain CR	hypothetical protein	no
PF3D7_0302800	AK88_04707	Plasmodium fragile strain nilgiri	hypothetical protein	yes
PF3D7_0302800	C922_03986	Plasmodium inui San Antonio 1	hypothetical protein	yes
PF3D7_0302800	PADL01_0301600	Plasmodium adleri G01	conserved Plasmodium protein, unknown function	yes
PF3D7_0302800	PBANKA_0401400	Plasmodium berghei ANKA	conserved Plasmodium protein, unknown function	yes
PF3D7_0302800	PBILCG01_0302200	Plasmodium billcollinsi G01	conserved Plasmodium protein, unknown function	yes
PF3D7_0302800	PBLACG01_0302800	Plasmodium blacklocki G01	conserved Plasmodium protein, unknown function	yes
PF3D7_0302800	PCHAS_0402300	Plasmodium chabaudi chabaudi	conserved Plasmodium protein, unknown function	yes
PF3D7_0302800	PCOAH_00019550	Plasmodium coatneyi Hackeri	Uncharacterized protein	yes
PF3D7_0302800	PCYB_084640	Plasmodium cynomolgi strain B	hypothetical protein	yes
PF3D7_0302800	PGABG01_0302100	Plasmodium gaboni strain G01	conserved Plasmodium protein, unknown function	yes
PF3D7_0302800	PGAL8A_00002100	Plasmodium gallinaceum 8A	conserved Plasmodium protein, unknown function	yes
PF3D7_0302800	PGSY75_0302800	Plasmodium gaboni strain SY75	hypothetical protein	yes
PF3D7_0302800	PKNH_0840300	Plasmodium knowlesi strain H	conserved Plasmodium protein, unknown function	yes
PF3D7_0302800	PKNOH_S100069200	Plasmodium knowlesi strain Malayan Strain Pk1 A	Uncharacterized protein	yes
PF3D7_0302800	PPRFG01_0304100	Plasmodium praefalciparum strain G01	conserved Plasmodium protein, unknown function	yes
PF3D7_0302800	PRCDC_0302100	Plasmodium reichenowi CDC	conserved Plasmodium protein, unknown function	yes
PF3D7_0302800	PRELSG_0832900	Plasmodium relictum SGS1-like	conserved Plasmodium protein, unknown function	yes
PF3D7_0302800	PRG01_0306200	Plasmodium reichenowi G01	conserved Plasmodium protein, unknown function	yes
PF3D7_0302800	PVP01_0837400	Plasmodium vivax P01	conserved Plasmodium protein, unknown function	yes
PF3D7_0302800	PVX_119265	Plasmodium vivax Sal-1	hypothetical protein, conserved	yes
PF3D7_0302800	PY03963	Plasmodium yoelii yoelii 17XNL	Plasmodium vivax PV1H14060_P	yes
PF3D7_0302800	PY17X_0403600	Plasmodium yoelii yoelii 17X	conserved Plasmodium protein, unknown function	yes
PF3D7_0302800	PYYM_0403800	Plasmodium yoelii yoelii YM	conserved Plasmodium protein, unknown function	yes
PF3D7_0302800	PcyM_0841700	Plasmodium cynomolgi strain M	conserved Plasmodium protein, unknown function	yes
PF3D7_0302800	Pf7G8_030008600	Plasmodium falciparum 7G8	conserved Plasmodium protein, unknown function	yes
PF3D7_0302800	PfCD01_030008200	Plasmodium falciparum CD01	conserved Plasmodium protein, unknown function	yes
PF3D7_0302800	PfDd2_030007800	Plasmodium falciparum Dd2	conserved Plasmodium protein, unknown function	yes
PF3D7_0302800	PfGA01_030009400	Plasmodium falciparum GA01	conserved Plasmodium protein, unknown function	yes
PF3D7_0302800	PfGB4_030008400	Plasmodium falciparum GB4	conserved Plasmodium protein, unknown function	yes
PF3D7_0302800	PfGN01_030008400	Plasmodium falciparum GN01	conserved Plasmodium protein, unknown function	yes
PF3D7_0302800	PfHB3_030006600	Plasmodium falciparum HB3	conserved Plasmodium protein, unknown function	yes
PF3D7_0302800	PfIT_030007600	Plasmodium falciparum IT	conserved Plasmodium protein, unknown function	yes
PF3D7_0302800	PfKE01_030007200	Plasmodium falciparum KE01	conserved Plasmodium protein, unknown function	yes
PF3D7_0302800	PfKH01_030007700	Plasmodium falciparum KH01	conserved Plasmodium protein, unknown function	yes
PF3D7_0302800	PfKH02_030008300	Plasmodium falciparum KH02	conserved Plasmodium protein, unknown function	yes
PF3D7_0302800	PfML01_030007800	Plasmodium falciparum ML01	conserved Plasmodium protein, unknown function	yes
PF3D7_0302800	PfSD01_030007900	Plasmodium falciparum SD01	conserved Plasmodium protein, unknown function	yes
PF3D7_0302800	PfSN01_030008500	Plasmodium falciparum SN01	conserved Plasmodium protein, unknown function	yes
PF3D7_0302800	PfTG01_030009200	Plasmodium falciparum TG01	conserved Plasmodium protein, unknown function	yes
PF3D7_0302800	PmUG01_08053400	Plasmodium malariae UG01	conserved Plasmodium protein, unknown function	yes
PF3D7_0302800	PocGH01_08045100	Plasmodium ovale curtisi GH01	conserved Plasmodium protein, unknown function	yes
PF3D7_0302800	YYE_04178	Plasmodium vinckei vinckei strain vinckei	hypothetical protein	yes
PF3D7_0302800	YYG_03866	Plasmodium vinckei petteri strain CR	hypothetical protein	yes
PF3D7_0303700	AK88_05151	Plasmodium fragile strain nilgiri	hypothetical protein	yes
PF3D7_0303700	C922_03977	Plasmodium inui San Antonio 1	2-oxoisovalerate dehydrogenase E2 component (dihydrolipoyl transacylase)	yes
PF3D7_0303700	PADL01_0302500	Plasmodium adleri G01	lipoamide acyltransferase component of branched-chain alpha-keto acid dehydrogenase complex	yes
PF3D7_0303700	PBANKA_0402300	Plasmodium berghei ANKA	lipoamide acyltransferase component of branched-chain alpha-keto acid dehydrogenase complex, putative	yes
PF3D7_0303700	PBILCG01_0303100	Plasmodium billcollinsi G01	lipoamide acyltransferase component of, putative	yes
PF3D7_0303700	PBLACG01_0303700	Plasmodium blacklocki G01	lipoamide acyltransferase component of branched-chain alpha-keto acid dehydrogenase complex	yes
PF3D7_0303700	PCHAS_0403200	Plasmodium chabaudi chabaudi	lipoamide acyltransferase component of branched-chain alpha-keto acid dehydrogenase complex, putative	yes
PF3D7_0303700	PCOAH_00019640	Plasmodium coatneyi Hackeri	Dihydrolipoamide acyltransferase	yes
PF3D7_0303700	PCYB_084550	Plasmodium cynomolgi strain B	dihydrolipoamide acyltransferase	yes
PF3D7_0303700	PGABG01_0303000	Plasmodium gaboni strain G01	lipoamide acyltransferase component of branched-chain alpha-keto acid dehydrogenase complex	yes
PF3D7_0303700	PGAL8A_00003000	Plasmodium gallinaceum 8A	lipoamide acyltransferase component of branched-chain alpha-keto acid dehydrogenase complex, putative	yes
PF3D7_0303700	PGSY75_0303700	Plasmodium gaboni strain SY75	lipoamide acyltransferase component of branched- chain alpha-keto acid dehydrogenase complex	yes
PF3D7_0303700	PKNH_0839400	Plasmodium knowlesi strain H	lipoamide acyltransferase component of branched-chain alpha-keto acid dehydrogenase complex, putative	yes
PF3D7_0303700	PKNOH_S100068300	Plasmodium knowlesi strain Malayan Strain Pk1 A	Dihydrolipoamide acetyltransferase component of pyruvate dehydrogenase complex	yes
PF3D7_0303700	PPRFG01_0305000	Plasmodium praefalciparum strain G01	lipoamide acyltransferase component of branched-chain alpha-keto acid dehydrogenase complex	yes
PF3D7_0303700	PRCDC_0303000	Plasmodium reichenowi CDC	lipoamide acyltransferase component of branched-chain alpha-keto acid dehydrogenase complex, putative	yes
PF3D7_0303700	PRELSG_0832000	Plasmodium relictum SGS1-like	lipoamide acyltransferase component of branched-chain alpha-keto acid dehydrogenase complex, putative	yes
PF3D7_0303700	PRG01_0307100	Plasmodium reichenowi G01	lipoamide acyltransferase component of branched-chain alpha-keto acid dehydrogenase complex	yes
PF3D7_0303700	PVP01_0836500	Plasmodium vivax P01	lipoamide acyltransferase component of branched- chain alpha-keto acid dehydrogenase complex, putative	yes
PF3D7_0303700	PVX_119310	Plasmodium vivax Sal-1	lipoamide acyltransferase component of branched-chain alpha-keto acid dehydrogenase complex, putative	yes
PF3D7_0303700	PY00503	Plasmodium yoelii yoelii 17XNL	Plasmodium vivax PV1H14105_P	yes
PF3D7_0303700	PY17X_0404500	Plasmodium yoelii yoelii 17X	lipoamide acyltransferase component of branched-chain alpha-keto acid dehydrogenase complex, putative	yes
PF3D7_0303700	PYYM_0404700	Plasmodium yoelii yoelii YM	lipoamide acyltransferase component of branched-chain alpha-keto acid dehydrogenase complex, putative	yes
PF3D7_0303700	PcyM_0840600	Plasmodium cynomolgi strain M	lipoamide acyltransferase component of branched- chain alpha-keto acid dehydrogenase complex, putative	yes
PF3D7_0303700	Pf7G8_030009500	Plasmodium falciparum 7G8	lipoamide acyltransferase component of branched-chain alpha-keto acid dehydrogenase complex	yes
PF3D7_0303700	PfCD01_030009100	Plasmodium falciparum CD01	lipoamide acyltransferase component of branched-chain alpha-keto acid dehydrogenase complex	yes
PF3D7_0303700	PfDd2_030008700	Plasmodium falciparum Dd2	lipoamide acyltransferase component of branched-chain alpha-keto acid dehydrogenase complex	yes
PF3D7_0303700	PfGA01_030010300	Plasmodium falciparum GA01	lipoamide acyltransferase component of branched-chain alpha-keto acid dehydrogenase complex	yes
PF3D7_0303700	PfGB4_030009300	Plasmodium falciparum GB4	lipoamide acyltransferase component of branched-chain alpha-keto acid dehydrogenase complex	yes
PF3D7_0303700	PfGN01_030009300	Plasmodium falciparum GN01	lipoamide acyltransferase component of branched-chain alpha-keto acid dehydrogenase complex	yes
PF3D7_0303700	PfHB3_030007500	Plasmodium falciparum HB3	lipoamide acyltransferase component of branched-chain alpha-keto acid dehydrogenase complex	yes
PF3D7_0303700	PfIT_030008500	Plasmodium falciparum IT	lipoamide acyltransferase component of branched-chain alpha-keto acid dehydrogenase complex	yes
PF3D7_0303700	PfKE01_030008100	Plasmodium falciparum KE01	lipoamide acyltransferase component of branched-chain alpha-keto acid dehydrogenase complex	yes
PF3D7_0303700	PfKH01_030008600	Plasmodium falciparum KH01	lipoamide acyltransferase component of branched-chain alpha-keto acid dehydrogenase complex	yes
PF3D7_0303700	PfKH02_030009200	Plasmodium falciparum KH02	lipoamide acyltransferase component of branched-chain alpha-keto acid dehydrogenase complex	yes
PF3D7_0303700	PfML01_030008700	Plasmodium falciparum ML01	lipoamide acyltransferase component of branched-chain alpha-keto acid dehydrogenase complex	yes
PF3D7_0303700	PfSD01_030008800	Plasmodium falciparum SD01	lipoamide acyltransferase component of branched-chain alpha-keto acid dehydrogenase complex	yes
PF3D7_0303700	PfSN01_030009400	Plasmodium falciparum SN01	lipoamide acyltransferase component of branched-chain alpha-keto acid dehydrogenase complex	yes
PF3D7_0303700	PfTG01_030010100	Plasmodium falciparum TG01	lipoamide acyltransferase component of branched-chain alpha-keto acid dehydrogenase complex	yes
PF3D7_0303700	PmUG01_08052500	Plasmodium malariae UG01	lipoamide acyltransferase component of branched-chain alpha-keto acid dehydrogenase complex, putative	yes
PF3D7_0303700	PocGH01_08044200	Plasmodium ovale curtisi GH01	lipoamide acyltransferase component of branched-chain alpha-keto acid dehydrogenase complex, putative	yes
PF3D7_0303700	YYE_04169	Plasmodium vinckei vinckei strain vinckei	2-oxoisovalerate dehydrogenase E2 component (dihydrolipoyl transacylase)	yes
PF3D7_0303700	YYG_03875	Plasmodium vinckei petteri strain CR	2-oxoisovalerate dehydrogenase E2 component (dihydrolipoyl transacylase)	yes
PF3D7_0307700	AK88_00678	Plasmodium fragile strain nilgiri	hypothetical protein	yes
PF3D7_0307700	C922_03938	Plasmodium inui San Antonio 1	hypothetical protein	yes
PF3D7_0307700	PADL01_0306500	Plasmodium adleri G01	conserved Plasmodium protein, unknown function	yes
PF3D7_0307700	PBANKA_0406000	Plasmodium berghei ANKA	conserved Plasmodium protein, unknown function	yes
PF3D7_0307700	PBILCG01_0307100	Plasmodium billcollinsi G01	conserved Plasmodium protein, unknown function	yes
PF3D7_0307700	PBLACG01_0307700	Plasmodium blacklocki G01	conserved Plasmodium protein, unknown function	yes
PF3D7_0307700	PCHAS_0406900	Plasmodium chabaudi chabaudi	conserved Plasmodium protein, unknown function	yes
PF3D7_0307700	PCOAH_00020060	Plasmodium coatneyi Hackeri	Uncharacterized protein	yes
PF3D7_0307700	PCYB_084160	Plasmodium cynomolgi strain B	hypothetical protein	yes
PF3D7_0307700	PGABG01_0307000	Plasmodium gaboni strain G01	conserved Plasmodium protein, unknown function	yes
PF3D7_0307700	PGAL8A_00007100	Plasmodium gallinaceum 8A	conserved Plasmodium protein, unknown function	yes
PF3D7_0307700	PGSY75_0307700	Plasmodium gaboni strain SY75	hypothetical protein	yes
PF3D7_0307700	PKNH_0835000	Plasmodium knowlesi strain H	conserved Plasmodium protein, unknown function	yes
PF3D7_0307700	PKNOH_S100063700	Plasmodium knowlesi strain Malayan Strain Pk1 A	Uncharacterized protein	yes
PF3D7_0307700	PPRFG01_0309000	Plasmodium praefalciparum strain G01	conserved Plasmodium protein, unknown function	yes
PF3D7_0307700	PRCDC_0307000	Plasmodium reichenowi CDC	conserved Plasmodium protein, unknown function	yes
PF3D7_0307700	PRELSG_0827900	Plasmodium relictum SGS1-like	conserved Plasmodium protein, unknown function	yes
PF3D7_0307700	PRG01_0311100	Plasmodium reichenowi G01	conserved Plasmodium protein, unknown function	yes
PF3D7_0307700	PVP01_0832500	Plasmodium vivax P01	conserved Plasmodium protein, unknown function	yes
PF3D7_0307700	PVX_119505	Plasmodium vivax Sal-1	hypothetical protein, conserved	yes
PF3D7_0307700	PY05495	Plasmodium yoelii yoelii 17XNL	AT hook motif, putative	yes
PF3D7_0307700	PY07350	Plasmodium yoelii yoelii 17XNL	hypothetical protein	no
PF3D7_0307700	PY17X_0408300	Plasmodium yoelii yoelii 17X	conserved Plasmodium protein, unknown function	yes
PF3D7_0307700	PYYM_0408400	Plasmodium yoelii yoelii YM	conserved Plasmodium protein, unknown function	yes
PF3D7_0307700	PcyM_0836500	Plasmodium cynomolgi strain M	conserved Plasmodium protein, unknown function	yes
PF3D7_0307700	Pf7G8_030013500	Plasmodium falciparum 7G8	conserved Plasmodium protein, unknown function	yes
PF3D7_0307700	PfCD01_030013100	Plasmodium falciparum CD01	conserved Plasmodium protein, unknown function	yes
PF3D7_0307700	PfDd2_030012700	Plasmodium falciparum Dd2	conserved Plasmodium protein, unknown function	yes
PF3D7_0307700	PfGA01_030014300	Plasmodium falciparum GA01	conserved Plasmodium protein, unknown function	yes
PF3D7_0307700	PfGB4_030013300	Plasmodium falciparum GB4	conserved Plasmodium protein, unknown function	yes
PF3D7_0307700	PfGN01_030013300	Plasmodium falciparum GN01	conserved Plasmodium protein, unknown function	yes
PF3D7_0307700	PfHB3_030011500	Plasmodium falciparum HB3	conserved Plasmodium protein, unknown function	yes
PF3D7_0307700	PfIT_030012500	Plasmodium falciparum IT	conserved Plasmodium protein, unknown function	yes
PF3D7_0307700	PfKE01_030012100	Plasmodium falciparum KE01	conserved Plasmodium protein, unknown function	yes
PF3D7_0307700	PfKH01_030012600	Plasmodium falciparum KH01	conserved Plasmodium protein, unknown function	yes
PF3D7_0307700	PfKH02_030013200	Plasmodium falciparum KH02	conserved Plasmodium protein, unknown function	yes
PF3D7_0307700	PfML01_030012700	Plasmodium falciparum ML01	conserved Plasmodium protein, unknown function	yes
PF3D7_0307700	PfSD01_030012800	Plasmodium falciparum SD01	conserved Plasmodium protein, unknown function	yes
PF3D7_0307700	PfSN01_030013400	Plasmodium falciparum SN01	conserved Plasmodium protein, unknown function	yes
PF3D7_0307700	PfTG01_030014100	Plasmodium falciparum TG01	conserved Plasmodium protein, unknown function	yes
PF3D7_0307700	PmUG01_08048500	Plasmodium malariae UG01	conserved Plasmodium protein, unknown function	yes
PF3D7_0307700	PocGH01_08040600	Plasmodium ovale curtisi GH01	conserved Plasmodium protein, unknown function	yes
PF3D7_0307700	YYE_04130	Plasmodium vinckei vinckei strain vinckei	hypothetical protein	yes
PF3D7_0307700	YYG_03912	Plasmodium vinckei petteri strain CR	hypothetical protein	yes
PF3D7_0310500	AK88_00652	Plasmodium fragile strain nilgiri	hypothetical protein	yes
PF3D7_0310500	C922_03913	Plasmodium inui San Antonio 1	hypothetical protein	yes
PF3D7_0310500	PADL01_0309300	Plasmodium adleri G01	DEAD box helicase, putative	yes
PF3D7_0310500	PBILCG01_0309900	Plasmodium billcollinsi G01	DEAD box helicase, putative	yes
PF3D7_0310500	PBLACG01_0310500	Plasmodium blacklocki G01	DEAD box helicase, putative	yes
PF3D7_0310500	PCOAH_00020340	Plasmodium coatneyi Hackeri	Helicase	yes
PF3D7_0310500	PCYB_083900	Plasmodium cynomolgi strain B	helicase	yes
PF3D7_0310500	PGABG01_0309800	Plasmodium gaboni strain G01	DEAD box helicase, putative	yes
PF3D7_0310500	PGAL8A_00009800	Plasmodium gallinaceum 8A	ATP-dependent RNA helicase DHX57, putative	yes
PF3D7_0310500	PGSY75_0310500	Plasmodium gaboni strain SY75	putative DEAD box helicase	yes
PF3D7_0310500	PKNH_0832200	Plasmodium knowlesi strain H	ATP-dependent RNA helicase DHX57, putative	yes
PF3D7_0310500	PKNOH_S100061000	Plasmodium knowlesi strain Malayan Strain Pk1 A	putative DEAD box helicase	yes
PF3D7_0310500	PPRFG01_0311800	Plasmodium praefalciparum strain G01	DEAD box helicase, putative	yes
PF3D7_0310500	PRCDC_0309800	Plasmodium reichenowi CDC	ATP-dependent RNA helicase DHX57, putative	yes
PF3D7_0310500	PRELSG_0825200	Plasmodium relictum SGS1-like	ATP-dependent RNA helicase DHX57, putative	yes
PF3D7_0310500	PRG01_0313900	Plasmodium reichenowi G01	DEAD box helicase, putative	yes
PF3D7_0310500	PVP01_0829700	Plasmodium vivax P01	ATP-dependent RNA helicase DHX57, putative	yes
PF3D7_0310500	PVX_119630	Plasmodium vivax Sal-1	DEAD box helicase, putative	yes
PF3D7_0310500	PcyM_0832900	Plasmodium cynomolgi strain M	ATP-dependent RNA helicase DHX57, putative	yes
PF3D7_0310500	Pf7G8_030016300	Plasmodium falciparum 7G8	DEAD box helicase, putative	yes
PF3D7_0310500	PfCD01_030015900	Plasmodium falciparum CD01	DEAD box helicase, putative	yes
PF3D7_0310500	PfDd2_030015500	Plasmodium falciparum Dd2	DEAD box helicase, putative	yes
PF3D7_0310500	PfGA01_030017100	Plasmodium falciparum GA01	DEAD box helicase, putative	yes
PF3D7_0310500	PfGB4_030016100	Plasmodium falciparum GB4	DEAD box helicase, putative	yes
PF3D7_0310500	PfGN01_030016100	Plasmodium falciparum GN01	DEAD box helicase, putative	yes
PF3D7_0310500	PfHB3_030014300	Plasmodium falciparum HB3	DEAD box helicase, putative	yes
PF3D7_0310500	PfIT_030015300	Plasmodium falciparum IT	DEAD box helicase, putative	yes
PF3D7_0310500	PfKE01_030014900	Plasmodium falciparum KE01	DEAD box helicase, putative	yes
PF3D7_0310500	PfKH01_030015400	Plasmodium falciparum KH01	DEAD box helicase, putative	yes
PF3D7_0310500	PfKH02_030016000	Plasmodium falciparum KH02	DEAD box helicase, putative	yes
PF3D7_0310500	PfML01_030015500	Plasmodium falciparum ML01	DEAD box helicase, putative	yes
PF3D7_0310500	PfSD01_030015600	Plasmodium falciparum SD01	DEAD box helicase, putative	yes
PF3D7_0310500	PfSN01_030016200	Plasmodium falciparum SN01	DEAD box helicase, putative	yes
PF3D7_0310500	PfTG01_030016900	Plasmodium falciparum TG01	DEAD box helicase, putative	yes
PF3D7_0310500	PmUG01_08045700	Plasmodium malariae UG01	ATP-dependent RNA helicase DHX57, putative	yes
PF3D7_0310500	PocGH01_08037900	Plasmodium ovale curtisi GH01	ATP-dependent RNA helicase DHX57, putative	yes
PF3D7_0319700	AK88_03265	Plasmodium fragile strain nilgiri	hypothetical protein	yes
PF3D7_0319700	C922_02067	Plasmodium inui San Antonio 1	hypothetical protein	yes
PF3D7_0319700	PADL01_0318600	Plasmodium adleri G01	ABC transporter, putative	yes
PF3D7_0319700	PBANKA_1218800	Plasmodium berghei ANKA	ABC transporter I family member 1, putative	yes
PF3D7_0319700	PBILCG01_0319200	Plasmodium billcollinsi G01	ABC transporter, putative	yes
PF3D7_0319700	PBLACG01_0320200	Plasmodium blacklocki G01	ABC transporter I family member 1, putative	yes
PF3D7_0319700	PCHAS_1219500	Plasmodium chabaudi chabaudi	ABC transporter I family member 1, putative	yes
PF3D7_0319700	PCOAH_00021410	Plasmodium coatneyi Hackeri	Transporter	yes
PF3D7_0319700	PCYB_083010	Plasmodium cynomolgi strain B	ABC transporter	yes
PF3D7_0319700	PGABG01_0319100	Plasmodium gaboni strain G01	ABC transporter, putative	yes
PF3D7_0319700	PGAL8A_00396600	Plasmodium gallinaceum 8A	ABC transporter I family member 1, putative	yes
PF3D7_0319700	PGSY75_0319700	Plasmodium gaboni strain SY75	putative ABC transporter	yes
PF3D7_0319700	PKNH_0821500	Plasmodium knowlesi strain H	ABC transporter I family member 1, putative	yes
PF3D7_0319700	PKNOH_S100049800	Plasmodium knowlesi strain Malayan Strain Pk1 A	putative Transporter	yes
PF3D7_0319700	PPRFG01_0321200	Plasmodium praefalciparum strain G01	ABC transporter I family member 1, putative	yes
PF3D7_0319700	PRCDC_0319000	Plasmodium reichenowi CDC	ABC transporter I family member 1, putative	yes
PF3D7_0319700	PRELSG_0818400	Plasmodium relictum SGS1-like	ABC transporter I family member 1, putative	yes
PF3D7_0319700	PRG01_0323200	Plasmodium reichenowi G01	ABC transporter, putative	yes
PF3D7_0319700	PVP01_0820500	Plasmodium vivax P01	ABC transporter I family member 1, putative	yes
PF3D7_0319700	PVX_095250	Plasmodium vivax Sal-1	ABC transporter I family member 1, putative	yes
PF3D7_0319700	PY00170	Plasmodium yoelii yoelii 17XNL	hypothetical protein	yes
PF3D7_0319700	PY03033	Plasmodium yoelii yoelii 17XNL	hypothetical protein	yes
PF3D7_0319700	PY17X_1222000	Plasmodium yoelii yoelii 17X	ABC transporter I family member 1, putative	yes
PF3D7_0319700	PYYM_1221400	Plasmodium yoelii yoelii YM	ABC transporter I family member 1, putative	yes
PF3D7_0319700	PcyM_0822200	Plasmodium cynomolgi strain M	ABC transporter I family member 1, putative	yes
PF3D7_0319700	Pf7G8_030025600	Plasmodium falciparum 7G8	ABC transporter I family member 1, putative	yes
PF3D7_0319700	PfCD01_030025200	Plasmodium falciparum CD01	ABC transporter I family member 1, putative	yes
PF3D7_0319700	PfDd2_030024800	Plasmodium falciparum Dd2	ABC transporter I family member 1, putative	yes
PF3D7_0319700	PfGA01_030026400	Plasmodium falciparum GA01	ABC transporter I family member 1, putative	yes
PF3D7_0319700	PfGB4_030025400	Plasmodium falciparum GB4	ABC transporter I family member 1, putative	yes
PF3D7_0319700	PfGN01_030025400	Plasmodium falciparum GN01	ABC transporter I family member 1, putative	yes
PF3D7_0319700	PfHB3_030023600	Plasmodium falciparum HB3	ABC transporter I family member 1, putative	yes
PF3D7_0319700	PfIT_030024500	Plasmodium falciparum IT	ABC transporter I family member 1, putative	yes
PF3D7_0319700	PfKE01_030024200	Plasmodium falciparum KE01	ABC transporter I family member 1, putative	yes
PF3D7_0319700	PfKH01_030024700	Plasmodium falciparum KH01	ABC transporter I family member 1, putative	yes
PF3D7_0319700	PfKH02_030025300	Plasmodium falciparum KH02	ABC transporter I family member 1, putative	yes
PF3D7_0319700	PfML01_030024800	Plasmodium falciparum ML01	ABC transporter I family member 1, putative	yes
PF3D7_0319700	PfSD01_030024900	Plasmodium falciparum SD01	ABC transporter I family member 1, putative	yes
PF3D7_0319700	PfSN01_030025500	Plasmodium falciparum SN01	ABC transporter I family member 1, putative	yes
PF3D7_0319700	PfTG01_030026200	Plasmodium falciparum TG01	ABC transporter I family member 1, putative	yes
PF3D7_0319700	PmUG01_08036400	Plasmodium malariae UG01	ABC transporter I family member 1, putative	yes
PF3D7_0319700	PocGH01_08028800	Plasmodium ovale curtisi GH01	ABC transporter I family member 1, putative	yes
PF3D7_0319700	YYE_01529	Plasmodium vinckei vinckei strain vinckei	hypothetical protein	yes
PF3D7_0319700	YYG_02388	Plasmodium vinckei petteri strain CR	hypothetical protein	yes
PF3D7_0323800	AK88_04142	Plasmodium fragile strain nilgiri	hypothetical protein	yes
PF3D7_0323800	C922_02107	Plasmodium inui San Antonio 1	hypothetical protein	yes
PF3D7_0323800	PADL01_0322700	Plasmodium adleri G01	conserved Plasmodium protein, unknown function	yes
PF3D7_0323800	PBANKA_1214700	Plasmodium berghei ANKA	conserved Plasmodium protein, unknown function	yes
PF3D7_0323800	PBILCG01_0323300	Plasmodium billcollinsi G01	conserved Plasmodium protein, unknown function	yes
PF3D7_0323800	PBLACG01_0324300	Plasmodium blacklocki G01	conserved Plasmodium protein, unknown function	yes
PF3D7_0323800	PCHAS_1215400	Plasmodium chabaudi chabaudi	conserved Plasmodium protein, unknown function	yes
PF3D7_0323800	PCOAH_00021810	Plasmodium coatneyi Hackeri	Uncharacterized protein	yes
PF3D7_0323800	PCYB_002450	Plasmodium cynomolgi strain B	hypothetical protein	no
PF3D7_0323800	PGABG01_0323200	Plasmodium gaboni strain G01	conserved Plasmodium protein, unknown function	yes
PF3D7_0323800	PGAL8A_00392500	Plasmodium gallinaceum 8A	conserved Plasmodium protein, unknown function	yes
PF3D7_0323800	PGSY75_0002600A	Plasmodium gaboni strain SY75	unspecified product	no
PF3D7_0323800	PGSY75_0002600B	Plasmodium gaboni strain SY75	unspecified product	no
PF3D7_0323800	PGSY75_0323800	Plasmodium gaboni strain SY75	hypothetical protein	no
PF3D7_0323800	PKNH_0816600	Plasmodium knowlesi strain H	conserved Plasmodium protein, unknown function	yes
PF3D7_0323800	PKNOH_S100044600	Plasmodium knowlesi strain Malayan Strain Pk1 A	Uncharacterized protein	yes
PF3D7_0323800	PPRFG01_0099900	Plasmodium praefalciparum strain G01	conserved Plasmodium protein, unknown function, putative	no
PF3D7_0323800	PPRFG01_0325300	Plasmodium praefalciparum strain G01	conserved Plasmodium protein, unknown function	yes
PF3D7_0323800	PRCDC_0323100	Plasmodium reichenowi CDC	conserved Plasmodium protein, unknown function	yes
PF3D7_0323800	PRELSG_0814200	Plasmodium relictum SGS1-like	conserved Plasmodium protein, unknown function	yes
PF3D7_0323800	PRG01_0327300	Plasmodium reichenowi G01	conserved Plasmodium protein, unknown function	yes
PF3D7_0323800	PVP01_0816400	Plasmodium vivax P01	conserved Plasmodium protein, unknown function	yes
PF3D7_0323800	PVX_095035	Plasmodium vivax Sal-1	hypothetical protein, conserved	yes
PF3D7_0323800	PY01537	Plasmodium yoelii yoelii 17XNL	hypothetical protein	yes
PF3D7_0323800	PY17X_1217900	Plasmodium yoelii yoelii 17X	conserved Plasmodium protein, unknown function	yes
PF3D7_0323800	PYYM_1217300	Plasmodium yoelii yoelii YM	conserved Plasmodium protein, unknown function	yes
PF3D7_0323800	PcyM_0817200	Plasmodium cynomolgi strain M	conserved Plasmodium protein, unknown function	yes
PF3D7_0323800	Pf7G8_030029700	Plasmodium falciparum 7G8	conserved Plasmodium protein, unknown function	yes
PF3D7_0323800	PfCD01_030029300	Plasmodium falciparum CD01	conserved Plasmodium protein, unknown function	yes
PF3D7_0323800	PfDd2_030028900	Plasmodium falciparum Dd2	conserved Plasmodium protein, unknown function	yes
PF3D7_0323800	PfGA01_030030500	Plasmodium falciparum GA01	conserved Plasmodium protein, unknown function	yes
PF3D7_0323800	PfGB4_030029500	Plasmodium falciparum GB4	conserved Plasmodium protein, unknown function	yes
PF3D7_0323800	PfGN01_030029500	Plasmodium falciparum GN01	conserved Plasmodium protein, unknown function	yes
PF3D7_0323800	PfHB3_030027700	Plasmodium falciparum HB3	conserved Plasmodium protein, unknown function	yes
PF3D7_0323800	PfIT_030028600	Plasmodium falciparum IT	conserved Plasmodium protein, unknown function	yes
PF3D7_0323800	PfKE01_030028300	Plasmodium falciparum KE01	conserved Plasmodium protein, unknown function	yes
PF3D7_0323800	PfKH01_030028800	Plasmodium falciparum KH01	conserved Plasmodium protein, unknown function	yes
PF3D7_0323800	PfKH02_030029400	Plasmodium falciparum KH02	conserved Plasmodium protein, unknown function	yes
PF3D7_0323800	PfML01_000013900	Plasmodium falciparum ML01	hypothetical protein	no
PF3D7_0323800	PfML01_030028900	Plasmodium falciparum ML01	conserved Plasmodium protein, unknown function	yes
PF3D7_0323800	PfSD01_030029000	Plasmodium falciparum SD01	conserved Plasmodium protein, unknown function	yes
PF3D7_0323800	PfSN01_030029600	Plasmodium falciparum SN01	conserved Plasmodium protein, unknown function	yes
PF3D7_0323800	PfTG01_000028900	Plasmodium falciparum TG01	hypothetical protein	no
PF3D7_0323800	PfTG01_030030300	Plasmodium falciparum TG01	conserved Plasmodium protein, unknown function	yes
PF3D7_0323800	PmUG01_08032300	Plasmodium malariae UG01	conserved Plasmodium protein, unknown function	yes
PF3D7_0323800	PocGH01_08024700	Plasmodium ovale curtisi GH01	conserved Plasmodium protein, unknown function	yes
PF3D7_0323800	YYE_01489	Plasmodium vinckei vinckei strain vinckei	hypothetical protein	yes
PF3D7_0323800	YYG_02431	Plasmodium vinckei petteri strain CR	hypothetical protein	yes
PF3D7_0324100	PBILCG01_0203300	Plasmodium billcollinsi G01	Pfmc-2TM Maurer's cleft two transmembrane protein	no
PF3D7_0324100	PBILCG01_0323600	Plasmodium billcollinsi G01	Pfmc-2TM Maurer's cleft two transmembrane protein, putative	no
PF3D7_0324100	PBILCG01_0901600	Plasmodium billcollinsi G01	Pfmc-2TM Maurer's cleft two transmembrane protein, putative	no
PF3D7_0324100	PBILCG01_1253000	Plasmodium billcollinsi G01	Pfmc-2TM Maurer's cleft two transmembrane protein	no
PF3D7_0324100	PBLACG01_0005000	Plasmodium blacklocki G01	Pfmc-2TM Maurer's cleft two transmembrane, putative	no
PF3D7_0324100	PBLACG01_0009500	Plasmodium blacklocki G01	Pfmc-2TM Maurer's cleft two transmembrane, putative	no
PF3D7_0324100	PBLACG01_0014900	Plasmodium blacklocki G01	Pfmc-2TM Maurer's cleft two transmembrane, putative	no
PF3D7_0324100	PBLACG01_0025600	Plasmodium blacklocki G01	Pfmc-2TM Maurer's cleft two transmembrane, putative	no
PF3D7_0324100	PBLACG01_0028700	Plasmodium blacklocki G01	Pfmc-2TM Maurer's cleft two transmembrane, putative	no
PF3D7_0324100	PBLACG01_0300300	Plasmodium blacklocki G01	Pfmc-2TM Maurer's cleft two transmembrane, putative	no
PF3D7_0324100	PBLACG01_0700300	Plasmodium blacklocki G01	MC-2TM Maurer's cleft two transmembrane protein, putative	no
PF3D7_0324100	PF3D7_0101300	Plasmodium falciparum 3D7	Pfmc-2TM Maurer's cleft two transmembrane protein	no
PF3D7_0324100	PF3D7_0114100	Plasmodium falciparum 3D7	Pfmc-2TM Maurer's cleft two transmembrane protein	no
PF3D7_0324100	PF3D7_0221500	Plasmodium falciparum 3D7	Pfmc-2TM Maurer's cleft two transmembrane protein, pseudogene	no
PF3D7_0324100	PF3D7_0222100	Plasmodium falciparum 3D7	Pfmc-2TM Maurer's cleft two transmembrane protein	no
PF3D7_0324100	PF3D7_0601200	Plasmodium falciparum 3D7	Pfmc-2TM Maurer's cleft two transmembrane protein	no
PF3D7_0324100	PF3D7_0631400	Plasmodium falciparum 3D7	Pfmc-2TM Maurer's cleft two transmembrane protein	no
PF3D7_0324100	PF3D7_0700800	Plasmodium falciparum 3D7	Pfmc-2TM Maurer's cleft two transmembrane protein	no
PF3D7_0324100	PF3D7_0701600	Plasmodium falciparum 3D7	Pfmc-2TM Maurer's cleft two transmembrane protein	no
PF3D7_0324100	PF3D7_0713100	Plasmodium falciparum 3D7	Pfmc-2TM Maurer's cleft two transmembrane protein	no
PF3D7_0324100	PF3D7_1039700	Plasmodium falciparum 3D7	Pfmc-2TM Maurer's cleft two transmembrane protein	no
PF3D7_0324100	PF3D7_1100800	Plasmodium falciparum 3D7	Pfmc-2TM Maurer's cleft two transmembrane protein	no
PF3D7_0324100	PF3D7_1101700	Plasmodium falciparum 3D7	Pfmc-2TM Maurer's cleft two transmembrane protein	no
PF3D7_0324100	PPRFG01_0002100	Plasmodium praefalciparum strain G01	Pfmc-2TM Maurer's cleft two transmembrane, putative	no
PF3D7_0324100	PPRFG01_00100200	Plasmodium praefalciparum strain G01	Pfmc-2TM Maurer's cleft two transmembrane protein	no
PF3D7_0324100	PPRFG01_0032200	Plasmodium praefalciparum strain G01	Pfmc-2TM Maurer's cleft two transmembrane, putative	no
PF3D7_0324100	PPRFG01_0112400	Plasmodium praefalciparum strain G01	Pfmc-2TM Maurer's cleft two transmembrane, putative	no
PF3D7_0324100	PPRFG01_0221600	Plasmodium praefalciparum strain G01	Pfmc-2TM Maurer's cleft two transmembrane protein	no
PF3D7_0324100	PPRFG01_0325600	Plasmodium praefalciparum strain G01	Pfmc-2TM Maurer's cleft two transmembrane protein	no
PF3D7_0324100	PPRFG01_0500700	Plasmodium praefalciparum strain G01	Pfmc-2TM Maurer's cleft two transmembrane, putative	no
PF3D7_0324100	PPRFG01_0630100	Plasmodium praefalciparum strain G01	Pfmc-2TM Maurer's cleft two transmembrane, putative	no
PF3D7_0324100	PPRFG01_0711800	Plasmodium praefalciparum strain G01	Pfmc-2TM Maurer's cleft two transmembrane, pseudogene	no
PF3D7_0324100	PPRFG01_0712500	Plasmodium praefalciparum strain G01	Pfmc-2TM Maurer's cleft two transmembrane protein	no
PF3D7_0324100	PPRFG01_0732800	Plasmodium praefalciparum strain G01	Pfmc-2TM Maurer's cleft two transmembrane protein	no
PF3D7_0324100	PPRFG01_1102900	Plasmodium praefalciparum strain G01	Pfmc-2TM Maurer's cleft two transmembrane protein	no
PF3D7_0324100	PRCDC_0008300	Plasmodium reichenowi CDC	MC-2TM Maurer's cleft two transmembrane protein	no
PF3D7_0324100	PRCDC_0045300	Plasmodium reichenowi CDC	MC-2TM Maurer's cleft two transmembrane protein	no
PF3D7_0324100	PRCDC_0112300	Plasmodium reichenowi CDC	MC-2TM Maurer's cleft two transmembrane protein	no
PF3D7_0324100	PRCDC_0323400	Plasmodium reichenowi CDC	MC-2TM Maurer's cleft two transmembrane protein	yes
PF3D7_0324100	PRCDC_0728900	Plasmodium reichenowi CDC	MC-2TM Maurer's cleft two transmembrane protein	no
PF3D7_0324100	PRG01_0015000	Plasmodium reichenowi G01	Pfmc-2TM Maurer's cleft two transmembrane protein, putative	no
PF3D7_0324100	PRG01_0039300	Plasmodium reichenowi G01	Pfmc-2TM Maurer's cleft two transmembrane protein	no
PF3D7_0324100	PRG01_0114500	Plasmodium reichenowi G01	Pfmc-2TM Maurer's cleft two transmembrane protein	no
PF3D7_0324100	PRG01_0327700	Plasmodium reichenowi G01	Pfmc-2TM Maurer's cleft two transmembrane protein, putative	no
PF3D7_0324100	PRG01_1256900	Plasmodium reichenowi G01	MC-2TM Maurer's cleft two transmembrane protein	no
PF3D7_0324100	Pf7G8_010018000	Plasmodium falciparum 7G8	Pfmc-2TM Maurer's cleft two transmembrane protein	no
PF3D7_0324100	Pf7G8_020026000	Plasmodium falciparum 7G8	Pfmc-2TM Maurer's cleft two transmembrane protein	no
PF3D7_0324100	Pf7G8_030030000	Plasmodium falciparum 7G8	Pfmc-2TM Maurer's cleft two transmembrane protein	no
PF3D7_0324100	Pf7G8_060005900	Plasmodium falciparum 7G8	Pfmc-2TM Maurer's cleft two transmembrane protein	no
PF3D7_0324100	Pf7G8_070018500	Plasmodium falciparum 7G8	Pfmc-2TM Maurer's cleft two transmembrane protein	no
PF3D7_0324100	Pf7G8_110005700	Plasmodium falciparum 7G8	Pfmc-2TM Maurer's cleft two transmembrane protein	no
PF3D7_0324100	PfCD01_000005200	Plasmodium falciparum CD01	Pfmc-2TM Maurer's cleft two transmembrane protein	no
PF3D7_0324100	PfCD01_010018000	Plasmodium falciparum CD01	Pfmc-2TM Maurer's cleft two transmembrane protein	no
PF3D7_0324100	PfCD01_020026200	Plasmodium falciparum CD01	Pfmc-2TM Maurer's cleft two transmembrane protein	no
PF3D7_0324100	PfCD01_030029600	Plasmodium falciparum CD01	Pfmc-2TM Maurer's cleft two transmembrane protein	no
PF3D7_0324100	PfCD01_050006400	Plasmodium falciparum CD01	Pfmc-2TM Maurer's cleft two transmembrane protein	no
PF3D7_0324100	PfCD01_060006500	Plasmodium falciparum CD01	Pfmc-2TM Maurer's cleft two transmembrane protein	no
PF3D7_0324100	PfCD01_060036900	Plasmodium falciparum CD01	Pfmc-2TM Maurer's cleft two transmembrane protein	no
PF3D7_0324100	PfCD01_100044500	Plasmodium falciparum CD01	Pfmc-2TM Maurer's cleft two transmembrane protein	no
PF3D7_0324100	PfCD01_110007200	Plasmodium falciparum CD01	Pfmc-2TM Maurer's cleft two transmembrane protein	no
PF3D7_0324100	PfDd2_010017500	Plasmodium falciparum Dd2	Pfmc-2TM Maurer's cleft two transmembrane protein	no
PF3D7_0324100	PfDd2_020024200	Plasmodium falciparum Dd2	Pfmc-2TM Maurer's cleft two transmembrane protein	no
PF3D7_0324100	PfDd2_030029200	Plasmodium falciparum Dd2	Pfmc-2TM Maurer's cleft two transmembrane protein	no
PF3D7_0324100	PfDd2_060005700	Plasmodium falciparum Dd2	Pfmc-2TM Maurer's cleft two transmembrane protein	no
PF3D7_0324100	PfDd2_060036100	Plasmodium falciparum Dd2	Pfmc-2TM Maurer's cleft two transmembrane protein	no
PF3D7_0324100	PfDd2_070016700	Plasmodium falciparum Dd2	Pfmc-2TM Maurer's cleft two transmembrane protein	no
PF3D7_0324100	PfDd2_100044500	Plasmodium falciparum Dd2	Pfmc-2TM Maurer's cleft two transmembrane protein	no
PF3D7_0324100	PfGA01_000010500	Plasmodium falciparum GA01	Pfmc-2TM Maurer's cleft two transmembrane protein	no
PF3D7_0324100	PfGA01_010017900	Plasmodium falciparum GA01	Pfmc-2TM Maurer's cleft two transmembrane protein	no
PF3D7_0324100	PfGA01_020024400	Plasmodium falciparum GA01	Pfmc-2TM Maurer's cleft two transmembrane protein	no
PF3D7_0324100	PfGA01_020024900	Plasmodium falciparum GA01	Pfmc-2TM Maurer's cleft two transmembrane protein	no
PF3D7_0324100	PfGA01_030030800	Plasmodium falciparum GA01	Pfmc-2TM Maurer's cleft two transmembrane protein	no
PF3D7_0324100	PfGA01_060005900	Plasmodium falciparum GA01	Pfmc-2TM Maurer's cleft two transmembrane protein	no
PF3D7_0324100	PfGA01_060036500	Plasmodium falciparum GA01	Pfmc-2TM Maurer's cleft two transmembrane protein	no
PF3D7_0324100	PfGA01_070016100	Plasmodium falciparum GA01	Pfmc-2TM Maurer's cleft two transmembrane protein	no
PF3D7_0324100	PfGA01_070035300	Plasmodium falciparum GA01	Pfmc-2TM Maurer's cleft two transmembrane protein	no
PF3D7_0324100	PfGA01_100044600	Plasmodium falciparum GA01	Pfmc-2TM Maurer's cleft two transmembrane protein	no
PF3D7_0324100	PfGA01_110006400	Plasmodium falciparum GA01	Pfmc-2TM Maurer's cleft two transmembrane protein	no
PF3D7_0324100	PfGA01_130079000	Plasmodium falciparum GA01	Pfmc-2TM Maurer's cleft two transmembrane protein	no
PF3D7_0324100	PfGB4_000005900	Plasmodium falciparum GB4	Pfmc-2TM Maurer's cleft two transmembrane protein	no
PF3D7_0324100	PfGB4_000014500	Plasmodium falciparum GB4	Pfmc-2TM Maurer's cleft two transmembrane protein	no
PF3D7_0324100	PfGB4_000018000	Plasmodium falciparum GB4	Pfmc-2TM Maurer's cleft two transmembrane protein	no
PF3D7_0324100	PfGB4_010017700	Plasmodium falciparum GB4	Pfmc-2TM Maurer's cleft two transmembrane protein	no
PF3D7_0324100	PfGB4_020024200	Plasmodium falciparum GB4	hypothetical protein	no
PF3D7_0324100	PfGB4_020024700	Plasmodium falciparum GB4	Pfmc-2TM Maurer's cleft two transmembrane protein	no
PF3D7_0324100	PfGB4_030029800	Plasmodium falciparum GB4	Pfmc-2TM Maurer's cleft two transmembrane protein	no
PF3D7_0324100	PfGB4_060036100	Plasmodium falciparum GB4	Pfmc-2TM Maurer's cleft two transmembrane protein	no
PF3D7_0324100	PfGB4_070018400	Plasmodium falciparum GB4	Pfmc-2TM Maurer's cleft two transmembrane protein	no
PF3D7_0324100	PfGB4_110008400	Plasmodium falciparum GB4	Pfmc-2TM Maurer's cleft two transmembrane protein	no
PF3D7_0324100	PfGB4_120005100	Plasmodium falciparum GB4	Pfmc-2TM Maurer's cleft two transmembrane protein	no
PF3D7_0324100	PfGB4_130078400	Plasmodium falciparum GB4	Pfmc-2TM Maurer's cleft two transmembrane protein	no
PF3D7_0324100	PfGN01_010018000	Plasmodium falciparum GN01	Pfmc-2TM Maurer's cleft two transmembrane protein	no
PF3D7_0324100	PfGN01_020026500	Plasmodium falciparum GN01	hypothetical protein	no
PF3D7_0324100	PfGN01_020027100	Plasmodium falciparum GN01	Pfmc-2TM Maurer's cleft two transmembrane protein	no
PF3D7_0324100	PfGN01_030029800	Plasmodium falciparum GN01	Pfmc-2TM Maurer's cleft two transmembrane protein	no
PF3D7_0324100	PfGN01_040031700	Plasmodium falciparum GN01	Pfmc-2TM Maurer's cleft two transmembrane protein	no
PF3D7_0324100	PfGN01_060006800	Plasmodium falciparum GN01	Pfmc-2TM Maurer's cleft two transmembrane protein	no
PF3D7_0324100	PfGN01_060037700	Plasmodium falciparum GN01	Pfmc-2TM Maurer's cleft two transmembrane protein	no
PF3D7_0324100	PfGN01_070006100	Plasmodium falciparum GN01	Pfmc-2TM Maurer's cleft two transmembrane protein	no
PF3D7_0324100	PfGN01_070018100	Plasmodium falciparum GN01	Pfmc-2TM Maurer's cleft two transmembrane protein	no
PF3D7_0324100	PfGN01_100044700	Plasmodium falciparum GN01	Pfmc-2TM Maurer's cleft two transmembrane protein	no
PF3D7_0324100	PfGN01_110006500	Plasmodium falciparum GN01	Pfmc-2TM Maurer's cleft two transmembrane protein	no
PF3D7_0324100	PfGN01_120006900	Plasmodium falciparum GN01	Pfmc-2TM Maurer's cleft two transmembrane protein	no
PF3D7_0324100	PfGN01_120061200	Plasmodium falciparum GN01	Pfmc-2TM Maurer's cleft two transmembrane protein	no
PF3D7_0324100	PfHB3_010017800	Plasmodium falciparum HB3	Pfmc-2TM Maurer's cleft two transmembrane protein	no
PF3D7_0324100	PfHB3_020026000	Plasmodium falciparum HB3	Pfmc-2TM Maurer's cleft two transmembrane protein	no
PF3D7_0324100	PfHB3_030028000	Plasmodium falciparum HB3	Pfmc-2TM Maurer's cleft two transmembrane protein	no
PF3D7_0324100	PfHB3_060005100	Plasmodium falciparum HB3	Pfmc-2TM Maurer's cleft two transmembrane protein	no
PF3D7_0324100	PfHB3_060035600	Plasmodium falciparum HB3	Pfmc-2TM Maurer's cleft two transmembrane protein	no
PF3D7_0324100	PfHB3_070016300	Plasmodium falciparum HB3	Pfmc-2TM Maurer's cleft two transmembrane protein	no
PF3D7_0324100	PfHB3_070035200	Plasmodium falciparum HB3	Pfmc-2TM Maurer's cleft two transmembrane protein	no
PF3D7_0324100	PfHB3_110005100	Plasmodium falciparum HB3	Pfmc-2TM Maurer's cleft two transmembrane protein	no
PF3D7_0324100	PfHB3_130079600	Plasmodium falciparum HB3	Pfmc-2TM Maurer's cleft two transmembrane protein	no
PF3D7_0324100	PfIT_000007900	Plasmodium falciparum IT	Pfmc-2TM Maurer's cleft two transmembrane protein	no
PF3D7_0324100	PfIT_010017100	Plasmodium falciparum IT	Pfmc-2TM Maurer's cleft two transmembrane protein	no
PF3D7_0324100	PfIT_020026000	Plasmodium falciparum IT	Pfmc-2TM Maurer's cleft two transmembrane protein	no
PF3D7_0324100	PfIT_020026500	Plasmodium falciparum IT	Pfmc-2TM Maurer's cleft two transmembrane protein	no
PF3D7_0324100	PfIT_030028900	Plasmodium falciparum IT	Pfmc-2TM Maurer's cleft two transmembrane protein	no
PF3D7_0324100	PfIT_060005100	Plasmodium falciparum IT	Pfmc-2TM Maurer's cleft two transmembrane protein	no
PF3D7_0324100	PfIT_060035200	Plasmodium falciparum IT	Pfmc-2TM Maurer's cleft two transmembrane protein	no
PF3D7_0324100	PfIT_070017400	Plasmodium falciparum IT	Pfmc-2TM Maurer's cleft two transmembrane protein	no
PF3D7_0324100	PfIT_110006300	Plasmodium falciparum IT	Pfmc-2TM Maurer's cleft two transmembrane protein	no
PF3D7_0324100	PfKE01_010017000	Plasmodium falciparum KE01	Pfmc-2TM Maurer's cleft two transmembrane protein	no
PF3D7_0324100	PfKE01_020023800	Plasmodium falciparum KE01	Pfmc-2TM Maurer's cleft two transmembrane protein	no
PF3D7_0324100	PfKE01_020024300	Plasmodium falciparum KE01	Pfmc-2TM Maurer's cleft two transmembrane protein	no
PF3D7_0324100	PfKE01_030028600	Plasmodium falciparum KE01	Pfmc-2TM Maurer's cleft two transmembrane protein	yes
PF3D7_0324100	PfKE01_060007000	Plasmodium falciparum KE01	Pfmc-2TM Maurer's cleft two transmembrane protein	no
PF3D7_0324100	PfKE01_060037500	Plasmodium falciparum KE01	Pfmc-2TM Maurer's cleft two transmembrane protein	no
PF3D7_0324100	PfKE01_070016200	Plasmodium falciparum KE01	Pfmc-2TM Maurer's cleft two transmembrane protein	no
PF3D7_0324100	PfKE01_100045000	Plasmodium falciparum KE01	Pfmc-2TM Maurer's cleft two transmembrane protein	no
PF3D7_0324100	PfKE01_110006500	Plasmodium falciparum KE01	Pfmc-2TM Maurer's cleft two transmembrane protein	no
PF3D7_0324100	PfKH01_010018800	Plasmodium falciparum KH01	Pfmc-2TM Maurer's cleft two transmembrane protein	no
PF3D7_0324100	PfKH01_020026600	Plasmodium falciparum KH01	Pfmc-2TM Maurer's cleft two transmembrane protein	no
PF3D7_0324100	PfKH01_020027100	Plasmodium falciparum KH01	Pfmc-2TM Maurer's cleft two transmembrane protein	no
PF3D7_0324100	PfKH01_030029100	Plasmodium falciparum KH01	Pfmc-2TM Maurer's cleft two transmembrane protein	no
PF3D7_0324100	PfKH01_060008100	Plasmodium falciparum KH01	Pfmc-2TM Maurer's cleft two transmembrane protein	no
PF3D7_0324100	PfKH01_060038600	Plasmodium falciparum KH01	Pfmc-2TM Maurer's cleft two transmembrane protein	no
PF3D7_0324100	PfKH01_070017100	Plasmodium falciparum KH01	Pfmc-2TM Maurer's cleft two transmembrane protein	no
PF3D7_0324100	PfKH01_100043800	Plasmodium falciparum KH01	Pfmc-2TM Maurer's cleft two transmembrane protein	no
PF3D7_0324100	PfKH01_110006000	Plasmodium falciparum KH01	Pfmc-2TM Maurer's cleft two transmembrane protein	no
PF3D7_0324100	PfKH02_010017600	Plasmodium falciparum KH02	Pfmc-2TM Maurer's cleft two transmembrane protein	no
PF3D7_0324100	PfKH02_020025300	Plasmodium falciparum KH02	Pfmc-2TM Maurer's cleft two transmembrane protein	no
PF3D7_0324100	PfKH02_020025800	Plasmodium falciparum KH02	Pfmc-2TM Maurer's cleft two transmembrane protein	no
PF3D7_0324100	PfKH02_030029800	Plasmodium falciparum KH02	Pfmc-2TM Maurer's cleft two transmembrane protein	no
PF3D7_0324100	PfKH02_060007200	Plasmodium falciparum KH02	Pfmc-2TM Maurer's cleft two transmembrane protein	no
PF3D7_0324100	PfKH02_060038200	Plasmodium falciparum KH02	Pfmc-2TM Maurer's cleft two transmembrane protein	no
PF3D7_0324100	PfKH02_070016100	Plasmodium falciparum KH02	Pfmc-2TM Maurer's cleft two transmembrane protein	no
PF3D7_0324100	PfKH02_100044700	Plasmodium falciparum KH02	Pfmc-2TM Maurer's cleft two transmembrane protein	no
PF3D7_0324100	PfKH02_110006900	Plasmodium falciparum KH02	Pfmc-2TM Maurer's cleft two transmembrane protein	no
PF3D7_0324100	PfML01_000010900	Plasmodium falciparum ML01	hypothetical protein	no
PF3D7_0324100	PfML01_000011400	Plasmodium falciparum ML01	hypothetical protein	no
PF3D7_0324100	PfML01_000014200	Plasmodium falciparum ML01	Pfmc-2TM Maurer's cleft two transmembrane protein	no
PF3D7_0324100	PfML01_000038900	Plasmodium falciparum ML01	hypothetical protein	no
PF3D7_0324100	PfML01_000050200	Plasmodium falciparum ML01	Pfmc-2TM Maurer's cleft two transmembrane protein	no
PF3D7_0324100	PfML01_000056000	Plasmodium falciparum ML01	Pfmc-2TM Maurer's cleft two transmembrane protein	no
PF3D7_0324100	PfML01_000059600	Plasmodium falciparum ML01	Pfmc-2TM Maurer's cleft two transmembrane protein	no
PF3D7_0324100	PfML01_000088400	Plasmodium falciparum ML01	hypothetical protein	no
PF3D7_0324100	PfML01_000091000	Plasmodium falciparum ML01	Pfmc-2TM Maurer's cleft two transmembrane protein	no
PF3D7_0324100	PfML01_000094600	Plasmodium falciparum ML01	hypothetical protein	no
PF3D7_0324100	PfML01_000095500	Plasmodium falciparum ML01	Pfmc-2TM Maurer's cleft two transmembrane protein	no
PF3D7_0324100	PfML01_000099200	Plasmodium falciparum ML01	hypothetical protein	no
PF3D7_0324100	PfML01_000103100	Plasmodium falciparum ML01	Pfmc-2TM Maurer's cleft two transmembrane protein	no
PF3D7_0324100	PfML01_010017500	Plasmodium falciparum ML01	hypothetical protein	no
PF3D7_0324100	PfML01_020024200	Plasmodium falciparum ML01	hypothetical protein	no
PF3D7_0324100	PfML01_020024700	Plasmodium falciparum ML01	hypothetical protein	no
PF3D7_0324100	PfML01_030029300	Plasmodium falciparum ML01	hypothetical protein	no
PF3D7_0324100	PfML01_060005000	Plasmodium falciparum ML01	hypothetical protein	no
PF3D7_0324100	PfML01_070036200	Plasmodium falciparum ML01	hypothetical protein	no
PF3D7_0324100	PfML01_110006900	Plasmodium falciparum ML01	Pfmc-2TM Maurer's cleft two transmembrane protein	no
PF3D7_0324100	PfSD01_000006700	Plasmodium falciparum SD01	Pfmc-2TM Maurer's cleft two transmembrane protein	no
PF3D7_0324100	PfSD01_010017400	Plasmodium falciparum SD01	Pfmc-2TM Maurer's cleft two transmembrane protein	no
PF3D7_0324100	PfSD01_020026700	Plasmodium falciparum SD01	Pfmc-2TM Maurer's cleft two transmembrane protein	no
PF3D7_0324100	PfSD01_030029300	Plasmodium falciparum SD01	Pfmc-2TM Maurer's cleft two transmembrane protein	no
PF3D7_0324100	PfSD01_060004900	Plasmodium falciparum SD01	Pfmc-2TM Maurer's cleft two transmembrane protein	no
PF3D7_0324100	PfSD01_060035400	Plasmodium falciparum SD01	Pfmc-2TM Maurer's cleft two transmembrane protein	no
PF3D7_0324100	PfSD01_070041700	Plasmodium falciparum SD01	Pfmc-2TM Maurer's cleft two transmembrane protein	no
PF3D7_0324100	PfSD01_090006100	Plasmodium falciparum SD01	Pfmc-2TM Maurer's cleft two transmembrane protein	no
PF3D7_0324100	PfSD01_100043800	Plasmodium falciparum SD01	Pfmc-2TM Maurer's cleft two transmembrane protein	no
PF3D7_0324100	PfSN01_000011000	Plasmodium falciparum SN01	Pfmc-2TM Maurer's cleft two transmembrane protein	no
PF3D7_0324100	PfSN01_010016400	Plasmodium falciparum SN01	Pfmc-2TM Maurer's cleft two transmembrane protein	no
PF3D7_0324100	PfSN01_020024300	Plasmodium falciparum SN01	Pfmc-2TM Maurer's cleft two transmembrane protein	no
PF3D7_0324100	PfSN01_020024900	Plasmodium falciparum SN01	Pfmc-2TM Maurer's cleft two transmembrane protein	no
PF3D7_0324100	PfSN01_030029900	Plasmodium falciparum SN01	Pfmc-2TM Maurer's cleft two transmembrane protein	no
PF3D7_0324100	PfSN01_030030700	Plasmodium falciparum SN01	Pfmc-2TM Maurer's cleft two transmembrane protein	no
PF3D7_0324100	PfSN01_060005900	Plasmodium falciparum SN01	Pfmc-2TM Maurer's cleft two transmembrane protein	no
PF3D7_0324100	PfSN01_060036400	Plasmodium falciparum SN01	Pfmc-2TM Maurer's cleft two transmembrane protein	no
PF3D7_0324100	PfSN01_070017700	Plasmodium falciparum SN01	Pfmc-2TM Maurer's cleft two transmembrane protein	no
PF3D7_0324100	PfSN01_100044700	Plasmodium falciparum SN01	Pfmc-2TM Maurer's cleft two transmembrane protein	no
PF3D7_0324100	PfSN01_110005000	Plasmodium falciparum SN01	Pfmc-2TM Maurer's cleft two transmembrane protein	no
PF3D7_0324100	PfTG01_000005200	Plasmodium falciparum TG01	Pfmc-2TM Maurer's cleft two transmembrane protein	no
PF3D7_0324100	PfTG01_000009500	Plasmodium falciparum TG01	hypothetical protein	no
PF3D7_0324100	PfTG01_000011500	Plasmodium falciparum TG01	hypothetical protein, conserved	no
PF3D7_0324100	PfTG01_000012100	Plasmodium falciparum TG01	hypothetical protein, conserved	no
PF3D7_0324100	PfTG01_000025200	Plasmodium falciparum TG01	Pfmc-2TM Maurer's cleft two transmembrane protein	no
PF3D7_0324100	PfTG01_000028600	Plasmodium falciparum TG01	hypothetical protein, conserved	no
PF3D7_0324100	PfTG01_000040900	Plasmodium falciparum TG01	hypothetical protein	no
PF3D7_0324100	PfTG01_000047600	Plasmodium falciparum TG01	hypothetical protein	no
PF3D7_0324100	PfTG01_000055000	Plasmodium falciparum TG01	hypothetical protein	no
PF3D7_0324100	PfTG01_000056800	Plasmodium falciparum TG01	hypothetical protein	no
PF3D7_0324100	PfTG01_000061700	Plasmodium falciparum TG01	hypothetical protein, conserved	no
PF3D7_0324100	PfTG01_010006400	Plasmodium falciparum TG01	hypothetical protein, conserved	no
PF3D7_0324100	PfTG01_010018700	Plasmodium falciparum TG01	Pfmc-2TM Maurer's cleft two transmembrane protein	no
PF3D7_0324100	PfTG01_020026400	Plasmodium falciparum TG01	hypothetical protein	no
PF3D7_0324100	PfTG01_020026900	Plasmodium falciparum TG01	hypothetical protein	no
PF3D7_0324100	PfTG01_030030600	Plasmodium falciparum TG01	hypothetical protein	no
PF3D7_0324100	PfTG01_060006400	Plasmodium falciparum TG01	hypothetical protein	no
PF3D7_0324100	PfTG01_070016900	Plasmodium falciparum TG01	Pfmc-2TM Maurer's cleft two transmembrane protein	no
PF3D7_0324100	PfTG01_080038800	Plasmodium falciparum TG01	Pfmc-2TM Maurer's cleft two transmembrane protein	no
PF3D7_0324100	PfTG01_110006300	Plasmodium falciparum TG01	hypothetical protein, conserved	no
PF3D7_0324100	PfTG01_110054400	Plasmodium falciparum TG01	hypothetical protein, conserved	no
PF3D7_0405400	AK88_01988	Plasmodium fragile strain nilgiri	pre-mRNA-processing-splicing factor 8	yes
PF3D7_0405400	C922_04769	Plasmodium inui San Antonio 1	hypothetical protein	yes
PF3D7_0405400	PADL01_0405000	Plasmodium adleri G01	pre-mRNA-processing-splicing factor 8, putative	yes
PF3D7_0405400	PBANKA_1003100	Plasmodium berghei ANKA	pre-mRNA-processing-splicing factor 8, putative	yes
PF3D7_0405400	PBILCG01_0029200	Plasmodium billcollinsi G01	pre-mRNA-processing-splicing factor 8,putative	no
PF3D7_0405400	PBILCG01_0029400	Plasmodium billcollinsi G01	pre-mRNA-processing-splicing factor 8,putative	no
PF3D7_0405400	PBILCG01_0029600	Plasmodium billcollinsi G01	pre-mRNA-processing-splicing factor 8,putative	no
PF3D7_0405400	PBILCG01_0029800	Plasmodium billcollinsi G01	pre-mRNA-processing-splicing factor 8,putative	no
PF3D7_0405400	PBILCG01_0030000	Plasmodium billcollinsi G01	pre-mRNA-processing-splicing factor 8,putative	no
PF3D7_0405400	PBILCG01_0030100	Plasmodium billcollinsi G01	pre-mRNA-processing-splicing factor 8,putative	no
PF3D7_0405400	PBILCG01_0030400	Plasmodium billcollinsi G01	pre-mRNA-processing-splicing factor 8,putative	no
PF3D7_0405400	PBILCG01_0030600	Plasmodium billcollinsi G01	pre-mRNA-processing-splicing factor 8,putative	no
PF3D7_0405400	PBILCG01_0030800	Plasmodium billcollinsi G01	pre-mRNA-processing-splicing factor 8,putative	no
PF3D7_0405400	PBILCG01_0031000	Plasmodium billcollinsi G01	pre-mRNA-processing-splicing factor 8,putative	no
PF3D7_0405400	PBILCG01_0031200	Plasmodium billcollinsi G01	pre-mRNA-processing-splicing factor 8,putative	no
PF3D7_0405400	PBILCG01_0031400	Plasmodium billcollinsi G01	pre-mRNA-processing-splicing factor 8,putative	no
PF3D7_0405400	PBILCG01_0031600	Plasmodium billcollinsi G01	pre-mRNA-processing-splicing factor 8,putative	no
PF3D7_0405400	PBILCG01_0031800	Plasmodium billcollinsi G01	pre-mRNA-processing-splicing factor 8,putative	no
PF3D7_0405400	PBILCG01_0032000	Plasmodium billcollinsi G01	pre-mRNA-processing-splicing factor 8,putative	no
PF3D7_0405400	PBILCG01_0032200	Plasmodium billcollinsi G01	pre-mRNA-processing-splicing factor 8,putative	no
PF3D7_0405400	PBILCG01_0032500	Plasmodium billcollinsi G01	pre-mRNA-processing-splicing factor 8,putative	no
PF3D7_0405400	PBILCG01_0032800	Plasmodium billcollinsi G01	pre-mRNA-processing-splicing factor 8,putative	no
PF3D7_0405400	PBILCG01_0404300	Plasmodium billcollinsi G01	pre-mRNA-processing-splicing factor 8, putative	yes
PF3D7_0405400	PBLACG01_0402900	Plasmodium blacklocki G01	pre-mRNA-processing-splicing factor 8, putative	yes
PF3D7_0405400	PCHAS_1004000	Plasmodium chabaudi chabaudi	pre-mRNA-processing-splicing factor 8, putative	yes
PF3D7_0405400	PCOAH_00005950	Plasmodium coatneyi Hackeri	Pre-mRNA splicing factor	yes
PF3D7_0405400	PCYB_031320	Plasmodium cynomolgi strain B	pre-mRNA splicing factor	yes
PF3D7_0405400	PGABG01_0403600	Plasmodium gaboni strain G01	pre-mRNA-processing-splicing factor 8, putative	yes
PF3D7_0405400	PGAL8A_00056100	Plasmodium gallinaceum 8A	pre-mRNA-processing-splicing factor 8, putative	yes
PF3D7_0405400	PGSY75_0405400	Plasmodium gaboni strain SY75	putative pre-mRNA-processing-splicing factor 8	yes
PF3D7_0405400	PKNH_0303500	Plasmodium knowlesi strain H	pre-mRNA-processing-splicing factor 8, putative	yes
PF3D7_0405400	PKNOH_S02295800	Plasmodium knowlesi strain Malayan Strain Pk1 A	putative Pre-mRNA splicing factor	yes
PF3D7_0405400	PPRFG01_0404900	Plasmodium praefalciparum strain G01	pre-mRNA-processing-splicing factor 8, putative	yes
PF3D7_0405400	PRCDC_0403000	Plasmodium reichenowi CDC	pre-mRNA-processing-splicing factor 8, putative	yes
PF3D7_0405400	PRELSG_0302700	Plasmodium relictum SGS1-like	pre-mRNA-processing-splicing factor 8, putative	yes
PF3D7_0405400	PRG01_0407200	Plasmodium reichenowi G01	pre-mRNA-processing-splicing factor 8, putative	yes
PF3D7_0405400	PVP01_0304800	Plasmodium vivax P01	pre-mRNA-processing-splicing factor 8, putative	yes
PF3D7_0405400	PVX_000970	Plasmodium vivax Sal-1	pre-mRNA-processing-splicing factor 8, putative	yes
PF3D7_0405400	PY01669	Plasmodium yoelii yoelii 17XNL	hypothetical protein	yes
PF3D7_0405400	PY17X_1004500	Plasmodium yoelii yoelii 17X	pre-mRNA-processing-splicing factor 8, putative	yes
PF3D7_0405400	PYYM_1004500	Plasmodium yoelii yoelii YM	pre-mRNA-processing-splicing factor 8, putative	yes
PF3D7_0405400	PcyM_0307600	Plasmodium cynomolgi strain M	pre-mRNA-processing-splicing factor 8, putative	yes
PF3D7_0405400	Pf7G8_040010700	Plasmodium falciparum 7G8	pre-mRNA-processing-splicing factor 8, putative	yes
PF3D7_0405400	PfCD01_040010500	Plasmodium falciparum CD01	pre-mRNA-processing-splicing factor 8, putative	yes
PF3D7_0405400	PfDd2_040010800	Plasmodium falciparum Dd2	pre-mRNA-processing-splicing factor 8, putative	yes
PF3D7_0405400	PfGA01_040010400	Plasmodium falciparum GA01	pre-mRNA-processing-splicing factor 8, putative	yes
PF3D7_0405400	PfGB4_040010900	Plasmodium falciparum GB4	pre-mRNA-processing-splicing factor 8, putative	yes
PF3D7_0405400	PfGN01_040010800	Plasmodium falciparum GN01	pre-mRNA-processing-splicing factor 8, putative	yes
PF3D7_0405400	PfHB3_040009600	Plasmodium falciparum HB3	pre-mRNA-processing-splicing factor 8, putative	yes
PF3D7_0405400	PfIT_040010100	Plasmodium falciparum IT	pre-mRNA-processing-splicing factor 8, putative	yes
PF3D7_0405400	PfKE01_040012100	Plasmodium falciparum KE01	pre-mRNA-processing-splicing factor 8, putative	yes
PF3D7_0405400	PfKH01_040010500	Plasmodium falciparum KH01	pre-mRNA-processing-splicing factor 8, putative	yes
PF3D7_0405400	PfKH02_040010300	Plasmodium falciparum KH02	pre-mRNA-processing-splicing factor 8, putative	yes
PF3D7_0405400	PfML01_040011300	Plasmodium falciparum ML01	pre-mRNA-processing-splicing factor 8, putative	yes
PF3D7_0405400	PfSD01_070021000	Plasmodium falciparum SD01	pre-mRNA-processing-splicing factor 8, putative	yes
PF3D7_0405400	PfSN01_040010500	Plasmodium falciparum SN01	pre-mRNA-processing-splicing factor 8, putative	yes
PF3D7_0405400	PfTG01_040010800	Plasmodium falciparum TG01	pre-mRNA-processing-splicing factor 8, putative	yes
PF3D7_0405400	PmUG01_03015500	Plasmodium malariae UG01	pre-mRNA-processing-splicing factor 8, putative	yes
PF3D7_0405400	PocGH01_03012900	Plasmodium ovale curtisi GH01	pre-mRNA-processing-splicing factor 8, putative	yes
PF3D7_0405400	YYE_03192	Plasmodium vinckei vinckei strain vinckei	hypothetical protein	yes
PF3D7_0405400	YYG_02591	Plasmodium vinckei petteri strain CR	hypothetical protein	yes
PF3D7_0406200	AK88_01980	Plasmodium fragile strain nilgiri	hypothetical protein	yes
PF3D7_0406200	C922_04761	Plasmodium inui San Antonio 1	hypothetical protein	yes
PF3D7_0406200	PADL01_0405800	Plasmodium adleri G01	sexual stage-specific protein precursor	yes
PF3D7_0406200	PBILCG01_0405100	Plasmodium billcollinsi G01	sexual stage-specific protein precursor	yes
PF3D7_0406200	PBLACG01_0403700	Plasmodium blacklocki G01	sexual stage-specific protein precursor	yes
PF3D7_0406200	PCOAH_00005870	Plasmodium coatneyi Hackeri	hypothetical protein	yes
PF3D7_0406200	PCYB_031400	Plasmodium cynomolgi strain B	sexual stage antigen s16	yes
PF3D7_0406200	PGABG01_0404400	Plasmodium gaboni strain G01	sexual stage-specific protein precursor	yes
PF3D7_0406200	PGAL8A_00056900	Plasmodium gallinaceum 8A	sexual stage-specific protein precursor, putative	yes
PF3D7_0406200	PGSY75_0406200	Plasmodium gaboni strain SY75	sexual stage-specific protein precursor	yes
PF3D7_0406200	PKNH_0304300	Plasmodium knowlesi strain H	sexual stage-specific protein precursor, putative	yes
PF3D7_0406200	PKNOH_S02296600	Plasmodium knowlesi strain Malayan Strain Pk1 A	putative Sexual stage-specific protein	yes
PF3D7_0406200	PPRFG01_0405700	Plasmodium praefalciparum strain G01	sexual stage-specific protein precursor	yes
PF3D7_0406200	PRCDC_0403800	Plasmodium reichenowi CDC	sexual stage-specific protein precursor	yes
PF3D7_0406200	PRELSG_0303500	Plasmodium relictum SGS1-like	sexual stage-specific protein precursor, putative	yes
PF3D7_0406200	PRG01_0408000	Plasmodium reichenowi G01	sexual stage-specific protein precursor	yes
PF3D7_0406200	PVP01_0305600	Plasmodium vivax P01	sexual stage antigen s16, putative	yes
PF3D7_0406200	PVX_000930	Plasmodium vivax Sal-1	sexual stage antigen s16, putative	yes
PF3D7_0406200	PcyM_0308500	Plasmodium cynomolgi strain M	sexual stage antigen s16, putative	yes
PF3D7_0406200	Pf7G8_040011500	Plasmodium falciparum 7G8	sexual stage-specific protein precursor	yes
PF3D7_0406200	PfCD01_040011300	Plasmodium falciparum CD01	sexual stage-specific protein precursor	yes
PF3D7_0406200	PfDd2_040011600	Plasmodium falciparum Dd2	sexual stage-specific protein precursor	yes
PF3D7_0406200	PfGA01_040011200	Plasmodium falciparum GA01	sexual stage-specific protein precursor	yes
PF3D7_0406200	PfGB4_040011700	Plasmodium falciparum GB4	sexual stage-specific protein precursor	yes
PF3D7_0406200	PfGN01_040011600	Plasmodium falciparum GN01	sexual stage-specific protein precursor	yes
PF3D7_0406200	PfHB3_040010400	Plasmodium falciparum HB3	sexual stage-specific protein precursor	yes
PF3D7_0406200	PfIT_040010900	Plasmodium falciparum IT	sexual stage-specific protein precursor	yes
PF3D7_0406200	PfKE01_040012900	Plasmodium falciparum KE01	sexual stage-specific protein precursor	yes
PF3D7_0406200	PfKH01_040011300	Plasmodium falciparum KH01	sexual stage-specific protein precursor	yes
PF3D7_0406200	PfKH02_040011100	Plasmodium falciparum KH02	sexual stage-specific protein precursor	yes
PF3D7_0406200	PfML01_040012100	Plasmodium falciparum ML01	sexual stage-specific protein precursor	yes
PF3D7_0406200	PfSD01_070021800	Plasmodium falciparum SD01	sexual stage-specific protein precursor	yes
PF3D7_0406200	PfSN01_040011300	Plasmodium falciparum SN01	sexual stage-specific protein precursor	yes
PF3D7_0406200	PfTG01_040011600	Plasmodium falciparum TG01	sexual stage-specific protein precursor	yes
PF3D7_0406200	PmUG01_03016300	Plasmodium malariae UG01	sexual stage antigen s16, putative	yes
PF3D7_0406200	PocGH01_03013700	Plasmodium ovale curtisi GH01	sexual stage antigen s16, putative	yes
PF3D7_0407800	AK88_01964	Plasmodium fragile strain nilgiri	hypothetical protein	yes
PF3D7_0407800	C922_04543	Plasmodium inui San Antonio 1	hypothetical protein	yes
PF3D7_0407800	PADL01_0407300	Plasmodium adleri G01	conserved Plasmodium protein, unknown function	yes
PF3D7_0407800	PBANKA_1005400	Plasmodium berghei ANKA	conserved Plasmodium protein, unknown function	yes
PF3D7_0407800	PBILCG01_0406700	Plasmodium billcollinsi G01	conserved Plasmodium protein, unknown function	yes
PF3D7_0407800	PBLACG01_0405200	Plasmodium blacklocki G01	conserved Plasmodium protein, unknown function	yes
PF3D7_0407800	PCHAS_1006300	Plasmodium chabaudi chabaudi	conserved Plasmodium protein, unknown function	yes
PF3D7_0407800	PCOAH_00005720	Plasmodium coatneyi Hackeri	Uncharacterized protein	yes
PF3D7_0407800	PCYB_031550	Plasmodium cynomolgi strain B	hypothetical protein	yes
PF3D7_0407800	PGABG01_0405900	Plasmodium gaboni strain G01	conserved Plasmodium protein, unknown function	yes
PF3D7_0407800	PGAL8A_00058400	Plasmodium gallinaceum 8A	conserved Plasmodium protein, unknown function	yes
PF3D7_0407800	PGSY75_0407800	Plasmodium gaboni strain SY75	hypothetical protein	yes
PF3D7_0407800	PKNH_0305800	Plasmodium knowlesi strain H	conserved Plasmodium protein, unknown function	yes
PF3D7_0407800	PKNOH_S02298100	Plasmodium knowlesi strain Malayan Strain Pk1 A	Uncharacterized protein	yes
PF3D7_0407800	PPRFG01_0407200	Plasmodium praefalciparum strain G01	conserved Plasmodium protein, unknown function	yes
PF3D7_0407800	PRCDC_0405200	Plasmodium reichenowi CDC	conserved Plasmodium protein, unknown function	yes
PF3D7_0407800	PRELSG_0305000	Plasmodium relictum SGS1-like	conserved Plasmodium protein, unknown function	yes
PF3D7_0407800	PRG01_0409500	Plasmodium reichenowi G01	conserved Plasmodium protein, unknown function	yes
PF3D7_0407800	PVP01_0307100	Plasmodium vivax P01	conserved Plasmodium protein, unknown function	yes
PF3D7_0407800	PVX_000855	Plasmodium vivax Sal-1	hypothetical protein, conserved	yes
PF3D7_0407800	PY04933	Plasmodium yoelii yoelii 17XNL	hypothetical protein	yes
PF3D7_0407800	PY17X_1006800	Plasmodium yoelii yoelii 17X	conserved Plasmodium protein, unknown function	yes
PF3D7_0407800	PYYM_1006800	Plasmodium yoelii yoelii YM	conserved Plasmodium protein, unknown function	yes
PF3D7_0407800	PcyM_0310200	Plasmodium cynomolgi strain M	conserved Plasmodium protein, unknown function	yes
PF3D7_0407800	Pf7G8_040013000	Plasmodium falciparum 7G8	conserved Plasmodium protein, unknown function	yes
PF3D7_0407800	PfCD01_040012800	Plasmodium falciparum CD01	conserved Plasmodium protein, unknown function	yes
PF3D7_0407800	PfDd2_040013100	Plasmodium falciparum Dd2	conserved Plasmodium protein, unknown function	yes
PF3D7_0407800	PfGA01_040012700	Plasmodium falciparum GA01	conserved Plasmodium protein, unknown function	yes
PF3D7_0407800	PfGB4_040013200	Plasmodium falciparum GB4	conserved Plasmodium protein, unknown function	yes
PF3D7_0407800	PfGN01_040013100	Plasmodium falciparum GN01	conserved Plasmodium protein, unknown function	yes
PF3D7_0407800	PfHB3_040011900	Plasmodium falciparum HB3	conserved Plasmodium protein, unknown function	yes
PF3D7_0407800	PfIT_040012400	Plasmodium falciparum IT	conserved Plasmodium protein, unknown function	yes
PF3D7_0407800	PfKE01_040014400	Plasmodium falciparum KE01	conserved Plasmodium protein, unknown function	yes
PF3D7_0407800	PfKH01_040012800	Plasmodium falciparum KH01	conserved Plasmodium protein, unknown function	yes
PF3D7_0407800	PfKH02_040012600	Plasmodium falciparum KH02	conserved Plasmodium protein, unknown function	yes
PF3D7_0407800	PfML01_040013600	Plasmodium falciparum ML01	conserved Plasmodium protein, unknown function	yes
PF3D7_0407800	PfSD01_070023300	Plasmodium falciparum SD01	conserved Plasmodium protein, unknown function	yes
PF3D7_0407800	PfSN01_040012800	Plasmodium falciparum SN01	conserved Plasmodium protein, unknown function	yes
PF3D7_0407800	PfTG01_040013100	Plasmodium falciparum TG01	conserved Plasmodium protein, unknown function	yes
PF3D7_0407800	PmUG01_03017800	Plasmodium malariae UG01	conserved Plasmodium protein, unknown function	yes
PF3D7_0407800	PocGH01_03015200	Plasmodium ovale curtisi GH01	conserved Plasmodium protein, unknown function	yes
PF3D7_0407800	YYE_03214	Plasmodium vinckei vinckei strain vinckei	hypothetical protein	yes
PF3D7_0407800	YYG_02613	Plasmodium vinckei petteri strain CR	hypothetical protein	yes
PF3D7_0412000	AK88_03306	Plasmodium fragile strain nilgiri	hypothetical protein	yes
PF3D7_0412000	C922_04586	Plasmodium inui San Antonio 1	hypothetical protein	yes
PF3D7_0412000	PADL01_0411500	Plasmodium adleri G01	conserved Plasmodium protein, unknown function	yes
PF3D7_0412000	PBANKA_0613300	Plasmodium berghei ANKA	LITAF-like zinc finger protein, putative	yes
PF3D7_0412000	PBLACG01_0409400	Plasmodium blacklocki G01	conserved Plasmodium protein, unknown function	yes
PF3D7_0412000	PCHAS_0615000	Plasmodium chabaudi chabaudi	LITAF-like zinc finger protein, putative	yes
PF3D7_0412000	PCOAH_00005200	Plasmodium coatneyi Hackeri	Uncharacterized protein	yes
PF3D7_0412000	PCYB_031940	Plasmodium cynomolgi strain B	hypothetical protein	yes
PF3D7_0412000	PGABG01_0410100	Plasmodium gaboni strain G01	conserved Plasmodium protein, unknown function	yes
PF3D7_0412000	PGAL8A_00062700	Plasmodium gallinaceum 8A	LITAF-like zinc finger protein, putative	yes
PF3D7_0412000	PGSY75_0412000	Plasmodium gaboni strain SY75	hypothetical protein	yes
PF3D7_0412000	PKNH_0310200	Plasmodium knowlesi strain H	LITAF-like zinc finger protein, putative	yes
PF3D7_0412000	PKNOH_S02302500	Plasmodium knowlesi strain Malayan Strain Pk1 A	Uncharacterized protein	yes
PF3D7_0412000	PPRFG01_0411400	Plasmodium praefalciparum strain G01	conserved Plasmodium protein, unknown function	yes
PF3D7_0412000	PRCDC_0409400	Plasmodium reichenowi CDC	LITAF-like zinc finger protein, putative	yes
PF3D7_0412000	PRELSG_0309300	Plasmodium relictum SGS1-like	LITAF-like zinc finger protein, putative	yes
PF3D7_0412000	PRG01_0413700	Plasmodium reichenowi G01	conserved Plasmodium protein, unknown function	yes
PF3D7_0412000	PVP01_0311400	Plasmodium vivax P01	LITAF-like zinc finger protein, putative	yes
PF3D7_0412000	PVX_000645	Plasmodium vivax Sal-1	hypothetical protein, conserved	yes
PF3D7_0412000	PY05323	Plasmodium yoelii yoelii 17XNL	hypothetical protein	yes
PF3D7_0412000	PY17X_0616000	Plasmodium yoelii yoelii 17X	LITAF-like zinc finger protein, putative	yes
PF3D7_0412000	PYYM_0615100	Plasmodium yoelii yoelii YM	conserved Plasmodium protein, unknown function	yes
PF3D7_0412000	PcyM_0314800	Plasmodium cynomolgi strain M	conserved Plasmodium protein, unknown function	yes
PF3D7_0412000	Pf7G8_040017200	Plasmodium falciparum 7G8	conserved Plasmodium protein, unknown function	yes
PF3D7_0412000	PfCD01_040017000	Plasmodium falciparum CD01	conserved Plasmodium protein, unknown function	yes
PF3D7_0412000	PfDd2_040017300	Plasmodium falciparum Dd2	conserved Plasmodium protein, unknown function	yes
PF3D7_0412000	PfGA01_040016900	Plasmodium falciparum GA01	conserved Plasmodium protein, unknown function	yes
PF3D7_0412000	PfGB4_040017400	Plasmodium falciparum GB4	conserved Plasmodium protein, unknown function	yes
PF3D7_0412000	PfGN01_040017300	Plasmodium falciparum GN01	conserved Plasmodium protein, unknown function	yes
PF3D7_0412000	PfHB3_040016100	Plasmodium falciparum HB3	conserved Plasmodium protein, unknown function	yes
PF3D7_0412000	PfIT_040016600	Plasmodium falciparum IT	conserved Plasmodium protein, unknown function	yes
PF3D7_0412000	PfKE01_040018600	Plasmodium falciparum KE01	conserved Plasmodium protein, unknown function	yes
PF3D7_0412000	PfKH01_040017000	Plasmodium falciparum KH01	conserved Plasmodium protein, unknown function	yes
PF3D7_0412000	PfKH02_040016800	Plasmodium falciparum KH02	conserved Plasmodium protein, unknown function	yes
PF3D7_0412000	PfML01_040017800	Plasmodium falciparum ML01	conserved Plasmodium protein, unknown function	yes
PF3D7_0412000	PfSD01_070027500	Plasmodium falciparum SD01	conserved Plasmodium protein, unknown function	yes
PF3D7_0412000	PfSN01_040017000	Plasmodium falciparum SN01	conserved Plasmodium protein, unknown function	yes
PF3D7_0412000	PfTG01_000045700	Plasmodium falciparum TG01	conserved Plasmodium protein, unknown function	no
PF3D7_0412000	PfTG01_040017300	Plasmodium falciparum TG01	conserved Plasmodium protein, unknown function	yes
PF3D7_0412000	PmUG01_03022100	Plasmodium malariae UG01	LITAF-like zinc finger protein, putative	yes
PF3D7_0412000	PocGH01_03019500	Plasmodium ovale curtisi GH01	LITAF-like zinc finger protein, putative	yes
PF3D7_0412000	YYE_03630	Plasmodium vinckei vinckei strain vinckei	hypothetical protein	yes
PF3D7_0412000	YYG_03701	Plasmodium vinckei petteri strain CR	hypothetical protein	yes
PF3D7_0414700	AK88_01203	Plasmodium fragile strain nilgiri	hypothetical protein	yes
PF3D7_0414700	C922_02545	Plasmodium inui San Antonio 1	hypothetical protein	yes
PF3D7_0414700	PADL01_0413900	Plasmodium adleri G01	GTP-binding protein, putative	yes
PF3D7_0414700	PBANKA_0716700	Plasmodium berghei ANKA	GTP-binding protein, putative	yes
PF3D7_0414700	PBILCG01_0407400	Plasmodium billcollinsi G01	GTP-binding protein, putative	yes
PF3D7_0414700	PBLACG01_0412800	Plasmodium blacklocki G01	GTP-binding protein, putative	yes
PF3D7_0414700	PCHAS_0725800	Plasmodium chabaudi chabaudi	GTP-binding protein, putative	yes
PF3D7_0414700	PCOAH_00011730	Plasmodium coatneyi Hackeri	Uncharacterized protein	yes
PF3D7_0414700	PCYB_052780	Plasmodium cynomolgi strain B	GTP-binding protein	yes
PF3D7_0414700	PGABG01_0412500	Plasmodium gaboni strain G01	GTP-binding protein, putative	yes
PF3D7_0414700	PGAL8A_00088100	Plasmodium gallinaceum 8A	GTP-binding protein, putative	yes
PF3D7_0414700	PGSY75_0414700	Plasmodium gaboni strain SY75	putative GTP-binding protein	yes
PF3D7_0414700	PKNH_0506300	Plasmodium knowlesi strain H	GTP-binding protein, putative	yes
PF3D7_0414700	PKNOH_S04358700	Plasmodium knowlesi strain Malayan Strain Pk1 A	putative GTP binding protein	yes
PF3D7_0414700	PPRFG01_0027500	Plasmodium praefalciparum strain G01	GTP-binding protein, putative	yes
PF3D7_0414700	PRCDC_0412200	Plasmodium reichenowi CDC	GTP-binding protein, putative	yes
PF3D7_0414700	PRELSG_0509900	Plasmodium relictum SGS1-like	GTP-binding protein, putative	yes
PF3D7_0414700	PRG01_0419400	Plasmodium reichenowi G01	GTP-binding protein, putative	yes
PF3D7_0414700	PVP01_0521200	Plasmodium vivax P01	GTP-binding protein, putative	yes
PF3D7_0414700	PVX_089690	Plasmodium vivax Sal-1	GTP-binding protein, putative	yes
PF3D7_0414700	PY02202	Plasmodium yoelii yoelii 17XNL	hypothetical protein	yes
PF3D7_0414700	PY17X_0716900	Plasmodium yoelii yoelii 17X	GTP-binding protein, putative	yes
PF3D7_0414700	PYYM_0716800	Plasmodium yoelii yoelii YM	GTP-binding protein, putative	yes
PF3D7_0414700	PcyM_0522800	Plasmodium cynomolgi strain M	GTP-binding protein, putative	yes
PF3D7_0414700	Pf7G8_040019600	Plasmodium falciparum 7G8	GTP-binding protein, putative	yes
PF3D7_0414700	PfCD01_040020200	Plasmodium falciparum CD01	GTP-binding protein, putative	yes
PF3D7_0414700	PfDd2_040019900	Plasmodium falciparum Dd2	GTP-binding protein, putative	yes
PF3D7_0414700	PfGA01_040019200	Plasmodium falciparum GA01	GTP-binding protein, putative	yes
PF3D7_0414700	PfGB4_040020000	Plasmodium falciparum GB4	GTP-binding protein, putative	yes
PF3D7_0414700	PfGN01_040020100	Plasmodium falciparum GN01	GTP-binding protein, putative	yes
PF3D7_0414700	PfHB3_040018700	Plasmodium falciparum HB3	GTP-binding protein, putative	yes
PF3D7_0414700	PfIT_040019100	Plasmodium falciparum IT	GTP-binding protein, putative	yes
PF3D7_0414700	PfKE01_040021600	Plasmodium falciparum KE01	GTP-binding protein, putative	yes
PF3D7_0414700	PfKH01_040020100	Plasmodium falciparum KH01	GTP-binding protein, putative	yes
PF3D7_0414700	PfKH02_040019700	Plasmodium falciparum KH02	GTP-binding protein, putative	yes
PF3D7_0414700	PfML01_040020800	Plasmodium falciparum ML01	GTP-binding protein, putative	yes
PF3D7_0414700	PfSD01_070030700	Plasmodium falciparum SD01	GTP-binding protein, putative	yes
PF3D7_0414700	PfSN01_040019500	Plasmodium falciparum SN01	GTP-binding protein, putative	yes
PF3D7_0414700	PfTG01_040020100	Plasmodium falciparum TG01	GTP-binding protein, putative	yes
PF3D7_0414700	PmUG01_05029000	Plasmodium malariae UG01	GTP-binding protein, putative	yes
PF3D7_0414700	PocGH01_05026800	Plasmodium ovale curtisi GH01	GTP-binding protein, putative	yes
PF3D7_0414700	YYE_04244	Plasmodium vinckei vinckei strain vinckei	hypothetical protein	yes
PF3D7_0414700	YYG_04120	Plasmodium vinckei petteri strain CR	hypothetical protein	yes
PF3D7_0419500	AK88_04476	Plasmodium fragile strain nilgiri	hypothetical protein	yes
PF3D7_0419500	C922_02486	Plasmodium inui San Antonio 1	hypothetical protein	yes
PF3D7_0419500	PADL01_0418700	Plasmodium adleri G01	conserved Plasmodium membrane protein, unknown function	yes
PF3D7_0419500	PBANKA_0721600	Plasmodium berghei ANKA	conserved Plasmodium protein, unknown function	yes
[truncated: 25,378 more rows]

## Sheet: Pf_Sr_Orthologs_Pvsal
Orthologs of exclusively seroreactive Pf antigens in PvSal-1
[truncated: 259 more rows]

[truncated: 5 more sheets: Pv_Sr&Cr_Orthologs_All species, Pv_Sr&Cr_Orthologs_Pf3D7, Pv_Cr_Orthologs_All species, Pv_Cr_Orthologs_Pf3D7, Additional data for Pf antigens]
