# Supplementary material for: Hospital-derived antibody profiles of malaria patients in Southwest India
Source: Malar J. 2019 Apr 17;18:138. doi: 10.1186/s12936-019-2771-5 (PMC6472095; doi:10.1186/s12936-019-2771-5)
Supplement: Supplementary file 7 — Additional file 7. Scatter plots for antibody breadth in patients. [file 12936_2019_2771_MOESM7_ESM.xlsx]

## Sheet: Additional Table 5
Additional Table 5. Age-dependent seroreactivity of Pf and Pv antigens
Seroreactive antigens are antigens for which the average signal intensities of a group of individuals (age-groups) are 2SD greater than average signal intensities of IVTT controls

## Sheet: Table S5A_Age-based analysis_Pf
Table S5A. Pf antigens exclusively seroreactive in certain age-groups
List of Pf antigens exclusively seroreactive in Pf adults (40-65 yrs)
ADI spot ID (gal file)	PlasmoDB_ID	ORF_Fragment	Description	MSI (0-10 yrs)	MSI (11-22 yrs)	MSI (23-39 yrs)	MSI (40-65 yrs)
PFL2390ce1s3	PF3D7_1249800	Exon 1 Segment 3	conserved Plasmodium protein, unknown function	790.1	2381.61	4733.64	9622.58
PFL2335w-s2	PF3D7_1248700	Segment 2	conserved Plasmodium protein, unknown function	1613.1	3664.17	4517.89	7889.26
PFL2140ce1s1	PF3D7_1244600	Exon 1 Segment 1	ADPribosylation factor GTPaseactivating protein, putative	384.3	2392.53	4146.11	7119.21
PFL2015w_1o1	PF3D7_1241900	Exon 1 of 1	Tetratricopeptide repeat protein, putative	1711.3	1580.86	2964.5	6282.95
PFL1310ce1s1	PF3D7_1227100	Exon 1 Segment 1	DNA helicase 60 (DH60)	1996.7	3455.94	3881.92	9111.05
PFL0745c_1o1	PF3D7_1215400	Exon 1 of 1	conserved Plasmodium protein, unknown function	906.7	3946.67	3976.72	8427.37
PFL0615w_1o1	PF3D7_1212400	Exon 1 of 1	tetratricopeptide repeat family protein, putative	1547.7	2054.25	2868.86	4381.47
PFI1580c_CIDR1	PF3D7_0932500	CIDR1	DHHCtype zinc finger protein, putative	3619.1	2633.78	3816.11	4532.74
PFI1520w_1o1	PF3D7_0931300	Exon 1 of 1	asparaginerich antigen, putative	879.1	2657.36	2638.56	4694.47
PFI1015w	PF3D7_0920700		conserved Plasmodium protein, unknown function	1071.3	2546.81	3600.36	7481.26
PFI0540we1s1	PF3D7_0911100	Exon 1 Segment 1	conserved Plasmodium protein, unknown function	1280.5	4124.89	4450.69	11705
PFF1440w-s5 (renamed)	PF3D7_0629700	Segment 5	SET domain protein, putative (SET1)	1824.7	3456.97	2508.78	6497.95
PFF1440w-s3 (renamed)	PF3D7_0629700	Segment 3	SET domain protein, putative (SET1)	158.5	1811.86	3756.72	8625.89
PFF1370w-s2 (renamed)	PF3D7_0628200	Segment 2	protein kinase PK4 (PK4)	1901.9	4361.31	4414.89	6195.84
PFF1250w_1o1	PF3D7_0625800	Exon 1 of 1	conserved Plasmodium protein, unknown function	807.5	1902.86	2958.33	4772.95
PFF0915w_2o10	PF3D7_0618900	Exon 2 of 10	Nacetylglucosamine transferase (GPI1)	1865.5	2396.83	4446.19	4497.89
PFE1015c_1o1	PF3D7_0520200	Exon 1 of 1	conserved Plasmodium protein, unknown function	2296.1	2603.78	4995.61	4646.84
PFE0935ce1s1	PF3D7_0518700	Exon 1 Segment 1	mRNAbinding protein PUF1 (PUF1)	6069.5	4490.67	3986.83	6021.16
PFE0655we2s3	PF3D7_0513200	Exon 2 Segment 3	conserved Plasmodium protein, unknown function	731.7	1299.83	3163.36	7537.42
PFE0570w-s3	PF3D7_0511500	Segment 3	RNA pseudouridylate synthase, putative	985.9	3878.61	4581.36	10614.7
PFE0465c-e1s1	PF3D7_0509400	Exon 1 Segment 1	RNA polymerase I (RNAPI)	551.9	2889.44	4212.17	7782.26
PFE0090we1s1	PF3D7_0501800	Exon 1 Segment 1	chromosome assembly factor 1 (CAF1)	494.7	3356.61	4350.78	6600.16
PFD0955w_1o1	PF3D7_0419700	Exon 1 of 1	apical merozoite protein (Pf34)	1066.5	4788.58	4902.39	10409
PFD0595w_1o1	PF3D7_0412000	Exon 1 of 1	conserved Plasmodium protein, unknown function	1078.1	3342.22	5182.56	14030
PFD0170c_2o2	PF3D7_0403600	Exon 2 of 2	conserved Plasmodium protein, unknown function	1345.1	3106.47	3634.75	7590.89
PFC0810ce3s1	PF3D7_0318300	Exon 3 Segment 1	conserved Plasmodium protein, unknown function	577.9	1982.5	2998.69	6446
PFC0430we1s1	PF3D7_0310300	Exon 1 Segment 1	phosphoglycerate mutase, putative	2336.5	3390.83	4714.72	7021
PFC0210c	PF3D7_0304600		circumsporozoite (CS) protein (CSP)	63.1	2140.17	3271.83	5246.42
PFB0330c_2o4	PF3D7_0207400	Exon 2 of 4	serine repeat antigen 7 (SERA7)	1587.5	4288.28	3035.69	4609.21
PFB0170w_1o1	PF3D7_0203600	Exon 1 of 1	conserved Plasmodium protein, unknown function	2052.1	2693.83	3648.33	7123.16
PFB0106c_2o2	PF3D7_0202200	Exon 2 of 2	Plasmodium exported protein, unknown function	87.1	1374.92	1537	4855.26
PFA0510we1s2	PF3D7_0110500	Exon 1 Segment 2	bromodomain protein, putative	355.5	3427.89	3982.14	9958.26
PF14_0736-e2	PF3D7_1476600	Exon 2	Plasmodium exported protein, unknown function	1143.3	2586.64	4650.81	6785
PF14_0631e1s3	PF3D7_1466200	Exon 1 Segment 3	conserved Plasmodium protein, unknown function	572.3	3293.11	3648.61	6499.16
PF14_0626e5s4	PF3D7_1465800	Exon 5 Segment 4	dynein beta chain, putative	522.1	2775.44	3266.75	8036.89
PF14_0626e5s2	PF3D7_1465800	Exon 5 Segment 2	dynein beta chain, putative	1839.7	3124.47	2560.61	5920.42
PF14_0594e1s2	PF3D7_1462400	Exon 1 Segment 2	conserved Plasmodium protein, unknown function	1330.3	3757.22	3437.75	5882.84
PF14_0419e7s1	PF3D7_1444100	Exon 7 Segment 1	conserved Plasmodium protein, unknown function	1952.9	3384.86	4037.19	5456.58
PF14_0402e1s3	PF3D7_1442400	Exon 1 Segment 3	conserved Plasmodium protein, unknown function	266.3	1773.06	2927.28	4561.95
PF14_0397_3o3	PF3D7_1441800	Exon 3 of 3	SNF7 family protein, putative	3414.3	2725.44	4266.58	5051
PF14_0334e1s4	PF3D7_1435300	Exon 1 Segment 4	NAD(P)Hdependent glutamate synthase, putative	75.1	4148.61	3589.22	4971.26
PF14_0274_1o1	PF3D7_1429500	Exon 1 of 1	diphthamide synthesis protein, putative	2310.5	2014.89	4764.83	9410.53
PF14_0170e1s1	PF3D7_1417200	Exon 1 Segment 1	NOT family protein, putative	1879.9	4712.17	4096.72	6939.21
PF14_0046e1s1	PF3D7_1404900	Exon 1 Segment 1	conserved Plasmodium protein, unknown function	1219.3	2546.36	1350.72	5380.89
PF13_0319_1o1	PF3D7_1360400	Exon 1 of 1	conserved Plasmodium protein, unknown function	2258.3	4148.08	5234.22	6243.95
PF13_0226_1o1	PF3D7_1341800	Exon 1 of 1	conserved Plasmodium protein, unknown function	4254.9	3264.28	3117.61	5568.32
PF13_0222e1s1	PF3D7_1340600	Exon 1 Segment 1	RNA lariat debranching enzyme, putative (DBR1)	905.7	1924.97	2590.42	8983.58
PF13_0150e1s2	PF3D7_1329000	Exon 1 Segment 2	DNAdirected RNA polymerase 3 largest subunit	478.3	1633.22	3249.78	7296.47
PF13_0003_CIDR1	PF3D7_1300300	CIDR1	erythrocyte membrane protein 1, PfEMP1 (VAR)	1861.1	4082.03	5115.97	4560.89
PF11_0418e1s3	PF3D7_1140700	Exon 1 Segment 3	conserved Plasmodium protein, unknown function	2.3	2719.58	4720.78	4789.11
PF11_0418e1s2	PF3D7_1140700	Exon 1 Segment 2	conserved Plasmodium protein, unknown function	920.5	3228.72	3949.94	5373.84
PF11_0395e1s4	PF3D7_1138400	Exon 1 Segment 4	guanylyl cyclase (GCalpha)	1492.5	3184.47	2919.92	5568.21
PF11_0388 (renamed)	PF3D7_1137600		conserved Plasmodium protein, unknown function	-282.7	2739.33	4986.75	5611.53
PF11_0358-e2s2	PF3D7_1134700	Exon 2 Segment 2	DNAdirected RNA polymerase 1, subunit 2, putative	1287.5	3395.78	4953.31	6166.37
PF11_0356-s2	PF3D7_1134500	Segment 2	alpha/beta hydrolase, putative	738.5	2897.25	3517	8179.37
PF11_0351e1s1	PF3D7_1134000	Exon 1 Segment 1	heat shock protein 70 (Hsp703)	4061.7	4312.17	4138.44	5415.89
PF11_0226-s3	PF3D7_1121800	Segment 3	petidase, M16 family	974.9	2896.5	3493.67	8155.47
PF11_0218_4o4	PF3D7_1121100	Exon 4 of 4	conserved Plasmodium protein, unknown function	1601.7	1975	3821.14	5143.68
PF11_0158e1s2	PF3D7_1114900	Exon 1 Segment 2	conserved Plasmodium protein, unknown function	753.5	2319.89	2656.83	6765
PF11_0091e1s1	PF3D7_1107800	Exon 1 Segment 1	transcription factor with AP2 domain(s) (ApiAP2)	225.1	2389.89	3091.44	6021.84
PF10_0406_CIDR1	PF3D7_1041300	CIDR1	erythrocyte membrane protein 1, PfEMP1 (VAR)	745.9	1926.56	2676.14	5562.11
PF10_0211e1s2	PF3D7_1021700	Exon 1 Segment 2	conserved Plasmodium membrane protein, unknown function	1014.9	3329.75	4812.72	7526.89
PF10_0177e1s1	PF3D7_1018300	Exon 1 Segment 1	conserved Plasmodium protein, unknown function	1491.5	3456.03	4837.36	9861.16
PF10_0168_2o2	PF3D7_1017300.1	Exon 2 of 2	golgi reassembly stacking protein 1 (GRASP1)	422.3	2520.31	3546.86	4421.79
PF10_0079-s1	PF3D7_1008100	Segment 1	conserved Plasmodium protein, unknown function	977.7	5023.44	4790.08	7202.89
PF10_0041e1s2	PF3D7_1003800	Exon 1 Segment 2	U5 small nuclear ribonuclear protein, putative	946.9	3510.53	5171.81	10365.7
PF08_0123_1o1	PF3D7_0804600	Exon 1 of 1	U2 snRNA/tRNA pseudouridine synthase, putative	1043.9	2673.31	3764.64	6293.58
PF08_0034e1s2	PF3D7_0823300	Exon 1 Segment 2	histone acetyltransferase GCN5 (GCN5)	832.9	3521.47	4992.42	6623.63
PF07_0094_1o1	PF3D7_0722800	Exon 1 of 1	conserved Plasmodium protein, unknown function	1974.3	3744.97	4124.61	5084
PF07_0029-e2	PF3D7_0708400	Exon 2	heat shock protein 90 (HSP90)	2666.9	3462.33	3565.58	5271.42
PF07_0020-e1s2	PF3D7_0705000	Exon 1 Segment 2	methyltransferase, putative	1463.3	2289.83	5149.03	10969
MAL8P1.84_3o5	PF3D7_0815500	Exon 3 of 5	conserved Plasmodium protein, unknown function	1578.1	3815.83	4462.33	10275.6
MAL8P1.62_2o2	PF3D7_0819600	Exon 2 of 2	conserved Plasmodium protein, unknown function	3498.9	2822.28	3726.94	5334.32
MAL7P1.203_3o8	PF3D7_0706100	Exon 3 of 8	conserved Plasmodium protein, unknown function	802.5	1627.75	2079.42	6879.11
MAL7P1.138e1s1	PF3D7_0725100	Exon 1 Segment 1	conserved Plasmodium membrane protein, unknown function	958.5	2726.56	3055.53	6304.63
MAL13P1.56e1s1	PF3D7_1311800	Exon 1 Segment 1	M1family alanyl aminopeptidase (M1AAP)	772.7	1526.61	3154.25	4481.95
MAL13P1.234-e1s1	PF3D7_1346400	Exon 1 Segment 1	conserved Plasmodium protein, unknown function	688.5	2020.72	3500.28	9164.21
MAL13P1.230e1s1	PF3D7_1346000	Exon 1 Segment 1	conserved Plasmodium protein, unknown function	1323.1	4680.92	3711.06	7070.84
MAL13P1.206_1o2	PF3D7_1340900	Exon 1 of 2	sodiumdependent phosphate transporter (PiT)	2549.9	4681.53	4569	7978.42
MAL13P1.140e1s2	PF3D7_1325900	Exon 1 Segment 2	conserved Plasmodium protein, unknown function	1955.1	3796.83	3866.22	9497.68
MAL13P1.114e3s1	PF3D7_1321100	Exon 3 Segment 1	conserved Plasmodium protein, unknown function	1521.1	3137.14	4138.14	8607.26
List of Pf antigens exclusively seroreactive in Pf adults in two groups (23-39 and 40-65 yrs)
ADI spot ID (gal file)	PlasmoDB_ID	ORF_Fragment	Description	MSI (0-10 yrs)	MSI (11-22 yrs)	MSI (23-39 yrs)	MSI (40-65 yrs)
PFL2260w_2o2	PF3D7_1247100	Exon 2 of 2	conserved Plasmodium protein, unknown function	2389.9	4792.72	11213.9	12994.3
PFL2120we1s2	PF3D7_1244100	Exon 1 Segment 2	conserved Plasmodium protein, unknown function	1960.1	3980.42	7044.83	7526.11
PFL1135c_1o2	PF3D7_1223600	Exon 1 of 2	conserved Plasmodium protein, unknown function	1934.7	4815.06	6012.58	8875.21
PFL1070ce1s1	PF3D7_1222300	Exon 1 Segment 1	endoplasmin homolog precursor, putative	5808.9	3409.53	5961.97	14591
PFL1055c_1o1	PF3D7_1221900	Exon 1 of 1	conserved Plasmodium membrane protein, unknown function	1425.1	3519.36	5482.97	6778.79
PFL0625c-s1	PF3D7_1212700	Segment 1	eukaryotic translation initiation factor 3 subunit 10, putative	3834.7	4587.89	6842.72	11591.7
PFL0440ce1s1	PF3D7_1208800	Exon 1 Segment 1	zinc finger protein, putative	257.3	4324.81	6557.11	14975.5
PFL0185c-e3	PF3D7_1203700	Exon 3	nucleosome assembly protein (NAPL)	1365.1	2837	6335.61	4572
PFI0610w_2o7	PF3D7_0912500	Exon 2 of 7	conserved Plasmodium protein, unknown function	1618.1	4771.11	5664.39	10730.1
PFF1420w_1o1	PF3D7_0629300	Exon 1 of 1	phosphatidylcholinesterol acyltransferase precursor, putative (PL)	1387.9	3747.86	6575.61	7367.42
PFF1325c_1o1	PF3D7_0627300	Exon 1 of 1	c3h4type ring finger protein, putative	558.9	4414.75	5894.83	10472.1
PFF0765c_2o3	PF3D7_0615800	Exon 2 of 3	conserved Plasmodium protein, unknown function	2607.5	4757.97	5856.5	16374.5
PFE1390w_1o1	PF3D7_0527900	Exon 1 of 1	RNA helicase 1	4535.3	4560.56	6101.39	11829.7
PFC0545c_1o2	PF3D7_0313000	Exon 1 of 2	conserved Plasmodium protein, unknown function	4408.1	3210.75	6101.92	4448.74
PFB0900c_2o2	PF3D7_0219700	Exon 2 of 2	Plasmodium exported protein (PHISTc), unknown function (GEXP20)	879.1	3364.58	7440.44	9650.74
PFB0350c_2o4	PF3D7_0207800	Exon 2 of 4	serine repeat antigen 3 (SERA3)	3761.5	4445.33	5558	4894.58
PFA0490w_1o1	PF3D7_0110000	Exon 1 of 1	conserved Plasmodium protein, unknown function	2206.9	4378.08	6632.19	8840.89
PFA0430ce1s2	PF3D7_0108700	Exon 1 Segment 2	secreted ookinete protein, putative (PSOP24)	3885.9	3907.36	6899.72	7973.11
PF14_0698_1o1	PF3D7_1473000	Exon 1 of 1	conserved Plasmodium protein, unknown function	1969.7	3396.14	5707.53	7980.68
PF14_0456e2s2	PF3D7_1448000	Exon 2 Segment 2	U3 snoRNAassociated small subunit rRNA processing protein, putative	2629.7	3982.53	5502.42	14055.2
PF14_0326e2s4	PF3D7_1434500	Exon 2 Segment 4	dyneinrelated AAAtype ATPase, putative	1813.7	4258.03	5337	7389.47
PF14_0201-e2	PF3D7_1420700	Exon 2	surface protein, Pf113 (Pf113)	2124.7	4476.28	8298.53	15543.6
PF14_0186e1s1	PF3D7_1419200	Exon 1 Segment 1	conserved Plasmodium protein, unknown function	3004.5	3389	6629.61	12172.3
PF13_0313_1o1	PF3D7_1358500	Exon 1 of 1	zinc finger protein, putative	982.9	4650	6342.64	5547.53
PF13_0073_2o2	PF3D7_1301400	Exon 2 of 2	Plasmodium exported protein (hyp12), unknown function	1890.3	3475.92	5319.39	11087.3
PF13_0044e2s1	PF3D7_1308200	Exon 2 Segment 1	carbamoyl phosphate synthetase (cpsSII)	3147.1	4610.06	5575.67	9825.68
PF11_0302e1s1	PF3D7_1129100	Exon 1 Segment 1	parasitophorous vacuolar protein 1 (PV1)	5075.7	3943.31	10324.2	9694.47
PF11_0240e2s2	PF3D7_1122900	Exon 2 Segment 2	dynein heavy chain, putative	2479.3	4357.92	6494.08	11780.9
PF11_0142e4s1	PF3D7_1113400	Exon 4 Segment 1	ubiquitin domain containing protein	591.5	4815.81	5751.44	9751.16
PF10_0356-e1	PF3D7_1036400	Exon 1	liver stage antigen 1 (LSA1)	1524.7	4704.31	6305.94	11633.4
PF10_0342_1o1	PF3D7_1035100	Exon 1 of 1	probable protein, unknown function	1145.9	3465.19	6037.31	6487.68
PF10_0322-s2	PF3D7_1033100	Segment 2	Sadenosylmethionine decarboxylase/ornithine decarboxylase (AdoMetDC/ODC)	1610.5	4917.06	6334.67	12260.4
PF10_0242e2s2	PF3D7_1024800	Exon 2 Segment 2	conserved Plasmodium protein, unknown function	3171.7	4934.97	7708.81	7031.05
PF10_0224e1s4	PF3D7_1023100	Exon 1 Segment 4	dynein heavy chain, putative	2185.9	4565.75	6335.94	8715.79
PF10_0196e1s1	PF3D7_1020300	Exon 1 Segment 1	cytoplasmic dynein intermediate chain, putative	3255.7	4271.42	7286.08	4690.74
PF10_0148_1o1	PF3D7_1015100	Exon 1 of 1	conserved protein, unknown function	3131.3	2986.53	5756.33	5323.42
PF08_0012e1s3	PF3D7_0827800	Exon 1 Segment 3	SET domain protein, putative (SET3)	2989.9	4432.36	6342.08	11294.7
PF07_0035e1s1	PF3D7_0709100	Exon 1 Segment 1	Cg1 protein	1219.3	3448	7060.25	8659.42
List of Pf antigens exclusively seroreactive in Pf children (1-10 yrs)
ADI spot ID (gal file)	PlasmoDB_ID	ORF_Fragment	Description	MSI (0-10 yrs)	MSI (11-22 yrs)	MSI (23-39 yrs)	MSI (40-65 yrs)
PFL_0008_CIDR2	N/A	CIDR2	erythrocyte membrane protein 1, PfEMP1 (VAR)	11423.1	2142.83	1452.86	1657.21
PFE0055ce4s1	PF3D7_0501100.2	Exon 4 Segment 1	heat shock protein 40, type II (HSP40)	7534.1	2523.47	3235.97	449.053
PFD0085c_1o1	PF3D7_0401900	Exon 1 of 1	acylCoA synthetase (ACS6)	7533.1	2723.03	3558.86	1497.11
PF11_0339_1o1	PF3D7_1132900	Exon 1 of 1	glycine cleavage H protein (GCVH)	9185.7	1152.14	2097.17	1788.26
MAL7P1.84_1o2	PF3D7_0717200	Exon 1 of 2	conserved Plasmodium protein, unknown function	6904.7	1179.67	1535.14	1974.58

## Sheet: Table S5B_Age-based analysis_Pv
Table S5B. Pv antigens exclusively seroreactive in certain age-groups
List of Pv antigens exclusively seroreactive in Pv adults (40-65 yrs)
ADI spot ID (gal file)	PlasmoDB_ID	ORF_Fragment	Description	MSI (0-10 yrs)	MSI (11-22 yrs)	MSI (23-39 yrs)	MSI (40-65 yrs)
PVX_123510_1o1	PVX_123510	Exon 1 of 1	S4, putative	3723.61	2393.8	3501.12	7427.65
PVX_122995_1o1	PVX_122995	Exon 1 of 1	drug/metabolite exporter, drug/metabolite transporter	1870.72	4051.6	4908.71	7018.31
PVX_119535_1o1	PVX_119535	Exon 1 of 1	hypothetical protein, conserved	1202.5	3628.83	5730.32	4558.02
PVX_117150_1o3	PVX_117150	Exon 1 of 3	26S proteasome subunit, putative	2180.17	4061.87	5168.85	6363.72
PVX_115455_2o2	PVX_115455	Exon 2 of 2	hypothetical protein, conserved in P. falciparum	877.833	1900.8	2576.74	4344.61
PVX_114895_1o1	PVX_114895	Exon 1 of 1	zincfinger domain containing protein	2572.94	4700.47	3476.21	4761.94
PVX_113610_1o3_S4	PVX_113610	Exon 1 of 3 Segment 4	hypothetical protein, conserved	1941.39	3689.27	4446.79	4829.8
PVX_110965_1o1	PVX_110965	Exon 1 of 1	merozoite surface protein 3	524.944	2402.93	584.647	4571.94
PVX_101085_1o1	PVX_101085	Exon 1 of 1	ubiquitinconjugating enzyme domain containing protein	1639.28	2306.1	1817.29	4984.06
PVX_100845_1o1	PVX_100845	Exon 1 of 1	hypothetical protein, conserved	1853.39	3293.9	2085.18	5534.83
PVX_099520_3o8	PVX_099520	Exon 3 of 8	ubiquitinlike protein, putative	1671.94	3824.27	3704.91	5548.39
PVX_099080_2o2	PVX_099080	Exon 2 of 2	26S proteasome regulatory subunit, putative	3427.83	3502.47	2714.94	4234.31
PVX_096180_1o1_S1	PVX_096180	Exon 1 of 1 Segment 1	hypothetical protein	3186.5	2626.5	2584.38	7846.43
PVX_092745_1o1	PVX_092745	Exon 1 of 1	hypothetical protein, conserved	1073.83	1680.27	431.853	5400.65
PVX_092630_1o1_S3	PVX_092630	Exon 1 of 1 Segment 3	hypothetical protein, conserved	1115.17	3742.27	4782.94	5495.13
PVX_089245_2o5	PVX_089245	Exon 2 of 5	hypothetical protein, conserved	2414.83	4497.7	2290.82	4812.94
PVX_089055_1o1_S8	PVX_089055	Exon 1 of 1 Segment 8	hypothetical protein, conserved	1480.06	3830.7	3959.06	4292.17
PVX_089055_1o1_S1	PVX_089055	Exon 1 of 1 Segment 1	hypothetical protein, conserved	1124.39	1867.7	2548.5	4571.02
PVX_084755_1o1_S1	PVX_084755	Exon 1 of 1 Segment 1	hypothetical protein, conserved	2715.83	2732.03	2429.62	5663.31
PVX_083080_1o1	PVX_083080	Exon 1 of 1	kelch domaincontaining protein	1912.5	2885.9	1804.53	4559.83
PVX_081810_1o1_S1	PVX_081810	Exon 1 of 1 Segment 1	hypothetical protein, conserved	505.389	3911.5	2922.79	5488.57
PVX_081705_3o3	PVX_081705	Exon 3 of 3	eukaryotic translation initiation factor 2 alpha subunit, putative	1305.83	1835.57	70.1765	4689.65
PVX_081345_1o3	PVX_081345	Exon 1 of 3	hypothetical protein, conserved	415.389	1851.03	1556.59	5683.43
PVX_079910_1o1_S4	PVX_079910	Exon 1 of 1 Segment 4	hypothetical protein, conserved	3678.06	3116.5	4301.79	4403.65
PVX_079865_2o2	PVX_079865	Exon 2 of 2	hsp70 interacting protein, putative	2262.39	1857.23	4050.68	5552.24
PVX_003775_2o2	PVX_003775	Exon 2 of 2	merozoite surface protein 4, putative	1264.72	3195.47	5086.29	10418.1
PVX_003775_2o2_1	PVX_003775	Exon 2 of 2	merozoite surface protein 4, putative	527.833	1992.33	3815.76	7288.02
PVX_003770_1o2	PVX_003770	Exon 1 of 2	merozoite surface protein 5	2705.61	3046.63	2823.21	9611.65
PVX_002550_3o3	PVX_002550	Exon 3 of 3	hypothetical protein, conserved	3369.61	4048.6	3306.18	4746.09
PVX_002550_2o3_S2	PVX_002550	Exon 2 of 3 Segment 2	hypothetical protein, conserved	1748.94	4613.43	3411.09	12794.1
List of Pv antigens exclusively seroreactive in Pv adults in two groups (23-39 and 40-65 yrs)
ADI spot ID (gal file)	PlasmoDB_ID	ORF_Fragment	Description	MSI (0-10 yrs)	MSI (11-22 yrs)	MSI (23-39 yrs)	MSI (40-65 yrs)
PVX_101215_1o1	PVX_101215	Exon 1 of 1	myosin A tail domain interacting protein MTIP, putative	2798.83	4438.33	6415.06	4881.28
List of Pv antigens exclusively seroreactive in Pv children in two groups (1-10 yrs)
ADI spot ID (gal file)	PlasmoDB_ID	ORF_Fragment	Description	MSI (0-10 yrs)	MSI (11-22 yrs)	MSI (23-39 yrs)	MSI (40-65 yrs)
PVX_123505_1o1	PVX_123505	Exon 1 of 1	hypothetical protein, conserved	3797.17	3595.57	1801.03	3437.8
PVX_123105_2o6	PVX_123105	Exon 2 of 6	hypothetical protein, conserved	6497.72	2411.17	1878.76	2683.02
PVX_122920_1o1_S3	PVX_122920	Exon 1 of 1 Segment 3	hypothetical protein, conserved	4251.39	2706.13	4506.85	2758.98
PVX_122055_1o1	PVX_122055	Exon 1 of 1	hypothetical protein, conserved	4126.06	3678.47	3203.32	3038.8
PVX_116545	PVX_116545		hypothetical protein, conserved	7129.28	3863.23	1537.15	3692.94
PVX_110945_1o1	PVX_110945	Exon 1 of 1	Erythrocyte membrane protein, putative	6576.39	1982.3	2767.68	3603.57
PVX_100680_1o1 (retransformed)	PVX_100680	Exon 1 of 1	hypothetical protein, conserved	4111.17	4001.3	3446.47	3531.46
PVX_097810_1o2_S1 (retransformed)	PVX_097810	Exon 1 of 2 Segment 1	hypothetical protein, conserved	4365.39	3805.23	5026.41	3272.24
PVX_092125_1o1	PVX_092125	Exon 1 of 1	26S protease subunit regulatory subunit 6a, putative	4145.61	3149.5	5797.74	3814.83
PVX_091675_3o3_S2	PVX_091675	Exon 3 of 3 Segment 2	liver stage antigen, putative	3815.94	1764.3	2779.71	1734.24
PVX_090090_1o1_S1	PVX_090090	Exon 1 of 1 Segment 1	CW type zinc finger domain containing protein	3767.17	3999.77	2879.03	3050.94
PVX_089870_2o2	PVX_089870	Exon 2 of 2	RAD protein (Pvfame)	3836.61	2447.87	1945.56	2735.28
PVX_085915_1o2	PVX_085915	Exon 1 of 2	hypothetical protein, conserved	4534.39	1805.67	678.176	2518.72
PVX_085915 (renamed)	PVX_085915		hypothetical protein	6197.94	2392.2	1983.29	3731.69
PVX_084120_1o1	PVX_084120	Exon 1 of 1	hypothetical protein, conserved	4823.61	3270.83	4269.88	2271.35
PVX_001000_1o2	PVX_001000	Exon 1 of 2	hypothetical protein, conserved	6580.72	3620.53	2442.71	3280.2
PVX_000015_1o1	PVX_000015	Exon 1 of 1	Pvfamd protein	5672.17	2805.73	689.971	1352.65
